# Supplementary material for: Computational and Experimental Investigation of Chiral and Achiral Two‐Dimensional Organic Lead Bromide Perovskites: Octahedral Distortions and Electronic and Optical Properties
Source: Chemphyschem. 2025 Oct 27;26(24):e202500423. doi: 10.1002/cphc.202500423 (PMC12710165; doi:10.1002/cphc.202500423)
Supplement: Supplementary file 1 — Supplementary Material [file CPHC-26-e202500423-s001.zip]

Archive with 12 entries (12 files):
- cphc70166-sup-0001-SuppData-S1.pdf
- DFT_FBA.cif
- DFT_FBA_no_vdw.cif
- DFT_R-FMBA.cif
- DFT_S-FMBA.cif
- octahedral_distortion_calculation.py
- octahedral_parameters_input.txt
- XRD_FBA.cif
- XRD_FBA_refined.cif
- XRD_FBA_refined_checkcif.pdf
- XRD_R-FMBA.cif
- XRD_S-FMBA.cif
