# Supplementary material for: Computational and Experimental Investigation of Chiral and Achiral Two‐Dimensional Organic Lead Bromide Perovskites: Octahedral Distortions and Electronic and Optical Properties
Source: Chemphyschem. 2025 Oct 27;26(24):e202500423. doi: 10.1002/cphc.202500423 (PMC12710165; doi:10.1002/cphc.202500423)
Supplement: Supplementary file 1 — Supplementary Material [file CPHC-26-e202500423-s001.zip › DFT_FBA.cif]

#======================================================================
# CRYSTAL DATA
#----------------------------------------------------------------------
data_VESTA_phase_1

_chemical_name_common                  'XCrySDen XSF file'
_cell_length_a                         8.144541
_cell_length_b                         8.025569
_cell_length_c                         16.408983
_cell_angle_alpha                      90.000000
_cell_angle_beta                       99.440491
_cell_angle_gamma                      90.000000
_cell_volume                           1058.039887
_space_group_name_H-M_alt              'P 1'
_space_group_IT_number                 1

loop_
_space_group_symop_operation_xyz
   'x, y, z'

loop_
   _atom_site_label
   _atom_site_occupancy
   _atom_site_fract_x
   _atom_site_fract_y
   _atom_site_fract_z
   _atom_site_adp_type
   _atom_site_U_iso_or_equiv
   _atom_site_type_symbol
   H1         1.0     0.880145     0.431519     0.408353    Uiso  ? H
   H2         1.0     0.619855     0.931519     0.591647    Uiso  ? H
   H3         1.0     0.119855     0.568481     0.591647    Uiso  ? H
   H4         1.0     0.380145     0.068481     0.408353    Uiso  ? H
   H5         1.0     0.872068     0.286885     0.333774    Uiso  ? H
   H6         1.0     0.627932     0.786885     0.666226    Uiso  ? H
   H7         1.0     0.127932     0.713115     0.666226    Uiso  ? H
   H8         1.0     0.372068     0.213115     0.333774    Uiso  ? H
   H9         1.0     0.719873     0.432952     0.330162    Uiso  ? H
   H10        1.0     0.780127     0.932952     0.669838    Uiso  ? H
   H11        1.0     0.280127     0.567048     0.669838    Uiso  ? H
   H12        1.0     0.219873     0.067048     0.330162    Uiso  ? H
   H13        1.0     0.919458     0.653655     0.317700    Uiso  ? H
   H14        1.0     0.580542     0.153655     0.682300    Uiso  ? H
   H15        1.0     0.080542     0.346345     0.682300    Uiso  ? H
   H16        1.0     0.419458     0.846345     0.317700    Uiso  ? H
   H17        1.0     0.077352     0.498708     0.319632    Uiso  ? H
   H18        1.0     0.422648    -0.001292     0.680368    Uiso  ? H
   H19        1.0     0.922648     0.501292     0.680368    Uiso  ? H
   H20        1.0     0.577352     1.001292     0.319632    Uiso  ? H
   H21        1.0     1.019085     0.305211     0.042719    Uiso  ? H
   H22        1.0     0.480915     0.805211     0.957281    Uiso  ? H
   H23        1.0    -0.019085     0.694789     0.957281    Uiso  ? H
   H24        1.0     0.519085     0.194789     0.042719    Uiso  ? H
   H25        1.0     0.113610     0.359027     0.193173    Uiso  ? H
   H26        1.0     0.386390     0.859027     0.806827    Uiso  ? H
   H27        1.0     0.886390     0.640973     0.806827    Uiso  ? H
   H28        1.0     0.613610     0.140973     0.193173    Uiso  ? H
   H29        1.0     0.664747     0.638175     0.201993    Uiso  ? H
   H30        1.0     0.835253     0.138175     0.798007    Uiso  ? H
   H31        1.0     0.335253     0.361825     0.798007    Uiso  ? H
   H32        1.0     0.164747     0.861825     0.201993    Uiso  ? H
   H33        1.0     0.570679     0.583331     0.052519    Uiso  ? H
   H34        1.0     0.929321     0.083331     0.947481    Uiso  ? H
   H35        1.0     0.429321     0.416669     0.947481    Uiso  ? H
   H36        1.0     0.070679     0.916669     0.052519    Uiso  ? H
   Pb1        1.0     0.500000     0.500000     0.500000    Uiso  ? Pb
   Pb2        1.0    -0.000000     0.000000     0.500000    Uiso  ? Pb
   C1         1.0     0.945281     0.526351     0.298971    Uiso  ? C
   C2         1.0     0.554719     0.026351     0.701029    Uiso  ? C
   C3         1.0     0.054719     0.473649     0.701029    Uiso  ? C
   C4         1.0     0.445281     0.973649     0.298971    Uiso  ? C
   C5         1.0     0.789928     0.440109     0.041259    Uiso  ? C
   C6         1.0     0.710072     0.940109     0.958741    Uiso  ? C
   C7         1.0     0.210072     0.559891     0.958741    Uiso  ? C
   C8         1.0     0.289928     0.059891     0.041259    Uiso  ? C
   C9         1.0     0.942476     0.376152     0.078627    Uiso  ? C
   C10        1.0     0.557524     0.876152     0.921373    Uiso  ? C
   C11        1.0     0.057524     0.623848     0.921373    Uiso  ? C
   C12        1.0     0.442476     0.123848     0.078627    Uiso  ? C
   C13        1.0     0.993963     0.406754     0.162649    Uiso  ? C
   C14        1.0     0.506037     0.906754     0.837351    Uiso  ? C
   C15        1.0     0.006037     0.593246     0.837351    Uiso  ? C
   C16        1.0     0.493963     0.093246     0.162649    Uiso  ? C
   C17        1.0     0.894493     0.500207     0.207705    Uiso  ? C
   C18        1.0     0.605507     0.000207     0.792295    Uiso  ? C
   C19        1.0     0.105507     0.499793     0.792295    Uiso  ? C
   C20        1.0     0.394493     0.999793     0.207705    Uiso  ? C
   C21        1.0     0.742579     0.564592     0.167594    Uiso  ? C
   C22        1.0     0.757421     0.064592     0.832406    Uiso  ? C
   C23        1.0     0.257421     0.435408     0.832406    Uiso  ? C
   C24        1.0     0.242579     0.935408     0.167594    Uiso  ? C
   C25        1.0     0.688568     0.534396     0.083920    Uiso  ? C
   C26        1.0     0.811432     0.034396     0.916080    Uiso  ? C
   C27        1.0     0.311432     0.465604     0.916080    Uiso  ? C
   C28        1.0     0.188568     0.965604     0.083920    Uiso  ? C
   Br1        1.0     0.824412     0.675127     0.505465    Uiso  ? Br
   Br2        1.0     0.675588     0.175127     0.494535    Uiso  ? Br
   Br3        1.0     0.175588     0.324873     0.494535    Uiso  ? Br
   Br4        1.0     0.324412     0.824873     0.505465    Uiso  ? Br
   Br5        1.0     0.563675     0.513317     0.687759    Uiso  ? Br
   Br6        1.0     0.936325     0.013317     0.312241    Uiso  ? Br
   Br7        1.0     0.436325     0.486683     0.312241    Uiso  ? Br
   Br8        1.0     0.063675     0.986683     0.687759    Uiso  ? Br
   N1         1.0     0.847743     0.411674     0.345666    Uiso  ? N
   N2         1.0     0.652257     0.911674     0.654333    Uiso  ? N
   N3         1.0     0.152257     0.588326     0.654333    Uiso  ? N
   N4         1.0     0.347743     0.088326     0.345666    Uiso  ? N
   F1         1.0     0.737363     0.410196     0.959551    Uiso  ? F
   F2         1.0     0.762637     0.910196     0.040449    Uiso  ? F
   F3         1.0     0.262637     0.589804     0.040449    Uiso  ? F
   F4         1.0     0.237363     0.089804     0.959551    Uiso  ? F
