# Supplementary material for: Computational and Experimental Investigation of Chiral and Achiral Two‐Dimensional Organic Lead Bromide Perovskites: Octahedral Distortions and Electronic and Optical Properties
Source: Chemphyschem. 2025 Oct 27;26(24):e202500423. doi: 10.1002/cphc.202500423 (PMC12710165; doi:10.1002/cphc.202500423)
Supplement: Supplementary file 1 — Supplementary Material [file CPHC-26-e202500423-s001.zip › DFT_FBA_no_vdw.cif]

data_image0
_chemical_formula_structural       H36Pb2C28Br8N4F4
_chemical_formula_sum              "H36 Pb2 C28 Br8 N4 F4"
_cell_length_a       8.308728763845846
_cell_length_b       8.26519701
_cell_length_c       18.65307492706758
_cell_angle_alpha    90.0
_cell_angle_beta     101.99750953979229
_cell_angle_gamma    90.0

_space_group_name_H-M_alt    "P 1"
_space_group_IT_number       1

loop_
  _space_group_symop_operation_xyz
  'x, y, z'

loop_
  _atom_site_type_symbol
  _atom_site_label
  _atom_site_symmetry_multiplicity
  _atom_site_fract_x
  _atom_site_fract_y
  _atom_site_fract_z
  _atom_site_occupancy
  H   H1        1.0  0.8889825763000001  0.452026037  0.4068265341  1.0000
  H   H2        1.0  0.6110174237  0.952026037  0.5931734659  1.0000
  H   H3        1.0  0.1110174237  0.547973963  0.5931734659  1.0000
  H   H4        1.0  0.3889825763  0.047973963  0.4068265341  1.0000
  H   H5        1.0  0.8811629664  0.3086208787  0.3422727089  1.0000
  H   H6        1.0  0.6188370336  0.8086208787  0.6577272911000002  1.0000
  H   H7        1.0  0.1188370336  0.6913791213  0.6577272911000002  1.0000
  H   H8        1.0  0.3811629664000001  0.1913791213  0.3422727089  1.0000
  H   H9        1.0  0.7223055605  0.4386485016  0.3396942505  1.0000
  H   H10       1.0  0.7776944394999998  0.9386485016  0.6603057495  1.0000
  H   H11       1.0  0.2776944395  0.5613514984  0.6603057495  1.0000
  H   H12       1.0  0.2223055605  0.0613514984  0.3396942505  1.0000
  H   H13       1.0  0.8955818788  0.6678252685  0.323742723  1.0000
  H   H14       1.0  0.6044181212  0.16782526850000004  0.676257277  1.0000
  H   H15       1.0  0.10441812120000002  0.3321747315  0.676257277  1.0000
  H   H16       1.0  0.3955818788  0.8321747315  0.323742723  1.0000
  H   H17       1.0  0.06311890809999997  0.5326937915  0.32679618709999997  1.0000
  H   H18       1.0  0.4368810919  0.0326937915  0.6732038129  1.0000
  H   H19       1.0  0.9368810919  0.4673062085  0.6732038129  1.0000
  H   H20       1.0  0.5631189081  0.9673062085  0.32679618709999997  1.0000
  H   H21       1.0  0.03811427069999995  0.3936143975  0.0806156851  1.0000
  H   H22       1.0  0.4618857293  0.8936143975  0.9193843149000002  1.0000
  H   H23       1.0  0.9618857293  0.6063856025  0.9193843149000002  1.0000
  H   H24       1.0  0.5381142707  0.1063856025  0.0806156851  1.0000
  H   H25       1.0  0.1184358181  0.432850251  0.2162167876  1.0000
  H   H26       1.0  0.3815641819  0.932850251  0.7837832124  1.0000
  H   H27       1.0  0.8815641819  0.5671497489  0.7837832124  1.0000
  H   H28       1.0  0.6184358181  0.067149749  0.2162167876  1.0000
  H   H29       1.0  0.6290696124  0.604225195  0.2180614035  1.0000
  H   H30       1.0  0.8709303876000001  0.104225195  0.7819385965  1.0000
  H   H31       1.0  0.3709303876  0.395774805  0.7819385965  1.0000
  H   H32       1.0  0.1290696124  0.8957748050000001  0.2180614035  1.0000
  H   H33       1.0  0.5497724962  0.5632439553  0.0830496225  1.0000
  H   H34       1.0  0.9502275038000001  0.0632439553  0.9169503774999999  1.0000
  H   H35       1.0  0.45022750379999993  0.4367560447  0.9169503774999999  1.0000
  H   H36       1.0  0.0497724962  0.9367560447  0.0830496225  1.0000
  Pb  Pb1       1.0  0.5  0.5  0.5  1.0000
  Pb  Pb2       1.0  0.0  0.0  0.5  1.0000
  C   C1        1.0  0.9298683564  0.5467112166  0.30802291910000007  1.0000
  C   C2        1.0  0.5701316436  0.0467112166  0.6919770809000001  1.0000
  C   C3        1.0  0.07013164360000006  0.4532887834  0.6919770809000001  1.0000
  C   C4        1.0  0.4298683564  0.9532887834  0.30802291910000007  1.0000
  C   C5        1.0  0.7903222818  0.4756452191  0.07622552199999999  1.0000
  C   C6        1.0  0.7096777182000001  0.9756452191000001  0.9237744780000001  1.0000
  C   C7        1.0  0.20967771820000006  0.5243547809  0.9237744780000001  1.0000
  C   C8        1.0  0.2903222818  0.0243547809  0.076225522  1.0000
  C   C9        1.0  0.9499875683  0.4380963959  0.11166143260000001  1.0000
  C   C10       1.0  0.5500124317  0.9380963959  0.8883385674000001  1.0000
  C   C11       1.0  0.050012431699999915  0.5619036041  0.8883385673999998  1.0000
  C   C12       1.0  0.44998756830000003  0.0619036041  0.11166143260000001  1.0000
  C   C13       1.0  0.9933443144999999  0.46030524580000004  0.1873971788  1.0000
  C   C14       1.0  0.5066556855  0.9603052458  0.8126028212  1.0000
  C   C15       1.0  0.006655685499999986  0.5396947542  0.8126028212  1.0000
  C   C16       1.0  0.4933443145  0.0396947542  0.1873971788  1.0000
  C   C17       1.0  0.879229546  0.5197801555  0.2265893854  1.0000
  C   C18       1.0  0.6207704540000001  0.0197801555  0.7734106146000002  1.0000
  C   C19       1.0  0.12077045400000007  0.4802198445  0.7734106146000002  1.0000
  C   C20       1.0  0.379229546  0.9802198445  0.2265893854  1.0000
  C   C21       1.0  0.7194534456  0.5572187678  0.188611378  1.0000
  C   C22       1.0  0.7805465544  0.0572187678  0.811388622  1.0000
  C   C23       1.0  0.2805465544  0.4427812322  0.811388622  1.0000
  C   C24       1.0  0.2194534456  0.9427812322  0.188611378  1.0000
  C   C25       1.0  0.6733009449  0.5347437168  0.11305724859999998  1.0000
  C   C26       1.0  0.8266990550999999  0.0347437168  0.8869427513999998  1.0000
  C   C27       1.0  0.3266990551  0.4652562832  0.8869427514  1.0000
  C   C28       1.0  0.1733009449  0.9652562832  0.11305724860000001  1.0000
  Br  Br1       1.0  0.8217534358  0.6761341056  0.4983178375  1.0000
  Br  Br2       1.0  0.6782465642  0.1761341056  0.5016821625  1.0000
  Br  Br3       1.0  0.1782465642  0.3238658944  0.5016821625  1.0000
  Br  Br4       1.0  0.3217534358  0.8238658944  0.4983178375  1.0000
  Br  Br5       1.0  0.5624327798  0.5328920742  0.6671393193  1.0000
  Br  Br6       1.0  0.9375672202  0.0328920742  0.3328606807  1.0000
  Br  Br7       1.0  0.4375672202  0.4671079258  0.3328606807  1.0000
  Br  Br8       1.0  0.06243277979999999  0.9671079258  0.6671393193  1.0000
  N   N1        1.0  0.850429423  0.42837073960000005  0.3514626199  1.0000
  N   N2        1.0  0.649570577  0.9283707396  0.6485373801  1.0000
  N   N3        1.0  0.149570577  0.5716292604  0.6485373801  1.0000
  N   N4        1.0  0.350429423  0.0716292604  0.3514626199  1.0000
  F   F1        1.0  0.7467706156  0.4545797572  0.0023252240000000146  1.0000
  F   F2        1.0  0.7532293844  0.9545797572  0.997674776  1.0000
  F   F3        1.0  0.2532293844  0.5454202428  0.997674776  1.0000
  F   F4        1.0  0.2467706156  0.0454202428  0.0023252240000000146  1.0000
