# Supplementary material for: Computational and Experimental Investigation of Chiral and Achiral Two‐Dimensional Organic Lead Bromide Perovskites: Octahedral Distortions and Electronic and Optical Properties
Source: Chemphyschem. 2025 Oct 27;26(24):e202500423. doi: 10.1002/cphc.202500423 (PMC12710165; doi:10.1002/cphc.202500423)
Supplement: Supplementary file 1 — Supplementary Material [file CPHC-26-e202500423-s001.zip › DFT_R-FMBA.cif]

#======================================================================
# CRYSTAL DATA
#----------------------------------------------------------------------
data_VESTA_phase_1

_chemical_name_common                  'XCrySDen XSF file'
_cell_length_a                         7.761090
_cell_length_b                         8.687178
_cell_length_c                         32.479519
_cell_angle_alpha                      90.000000
_cell_angle_beta                       90.000000
_cell_angle_gamma                      90.000000
_cell_volume                           2189.833151
_space_group_name_H-M_alt              'P 1'
_space_group_IT_number                 1

loop_
_space_group_symop_operation_xyz
   'x, y, z'

loop_
   _atom_site_label
   _atom_site_occupancy
   _atom_site_fract_x
   _atom_site_fract_y
   _atom_site_fract_z
   _atom_site_adp_type
   _atom_site_U_iso_or_equiv
   _atom_site_type_symbol
   H1         1.0     0.801333     0.030240     0.704450    Uiso  ? H
   H2         1.0     0.698667     0.969760     0.204450    Uiso  ? H
   H3         1.0     0.301333     0.469760     0.295550    Uiso  ? H
   H4         1.0     0.198667     0.530240     0.795550    Uiso  ? H
   H5         1.0     0.838137     0.169660     0.670457    Uiso  ? H
   H6         1.0     0.661863     0.830340     0.170457    Uiso  ? H
   H7         1.0     0.338137     0.330340     0.329543    Uiso  ? H
   H8         1.0     0.161863     0.669660     0.829543    Uiso  ? H
   H9         1.0     0.955655     0.002284     0.668866    Uiso  ? H
   H10        1.0     0.544345     0.997716     0.168866    Uiso  ? H
   H11        1.0     0.455655     0.497716     0.331134    Uiso  ? H
   H12        1.0     0.044345     0.502284     0.831134    Uiso  ? H
   H13        1.0     0.030334     0.152645     0.533138    Uiso  ? H
   H14        1.0     0.469666     0.847355     0.033138    Uiso  ? H
   H15        1.0     0.530334     0.347355     0.466862    Uiso  ? H
   H16        1.0     0.969666     0.652645     0.966862    Uiso  ? H
   H17        1.0     1.002244     0.066128     0.605727    Uiso  ? H
   H18        1.0     0.497756     0.933872     0.105727    Uiso  ? H
   H19        1.0     0.502244     0.433872     0.394273    Uiso  ? H
   H20        1.0    -0.002244     0.566128     0.894273    Uiso  ? H
   H21        1.0     0.455556     0.008130     0.588760    Uiso  ? H
   H22        1.0     0.044444     0.991870     0.088760    Uiso  ? H
   H23        1.0     0.955556     0.491870     0.411240    Uiso  ? H
   H24        1.0     0.544444     0.508130     0.911240    Uiso  ? H
   H25        1.0     0.485637     0.090425     0.515254    Uiso  ? H
   H26        1.0     1.014363     0.909575     0.015254    Uiso  ? H
   H27        1.0    -0.014363     0.409575     0.484746    Uiso  ? H
   H28        1.0     0.514363     0.590425     0.984746    Uiso  ? H
   H29        1.0     0.576127     0.032170     0.657796    Uiso  ? H
   H30        1.0     0.923873     0.967830     0.157796    Uiso  ? H
   H31        1.0     0.076127     0.467830     0.342204    Uiso  ? H
   H32        1.0     0.423873     0.532170     0.842204    Uiso  ? H
   H33        1.0     0.821205     0.760626     0.642492    Uiso  ? H
   H34        1.0     0.678795     0.239374     0.142492    Uiso  ? H
   H35        1.0     0.321205     0.739374     0.357508    Uiso  ? H
   H36        1.0     0.178795     0.260626     0.857508    Uiso  ? H
   H37        1.0     0.595977     0.761568     0.631896    Uiso  ? H
   H38        1.0     0.904023     0.238432     0.131896    Uiso  ? H
   H39        1.0     0.095977     0.738432     0.368104    Uiso  ? H
   H40        1.0     0.404023     0.261568     0.868104    Uiso  ? H
   H41        1.0     0.669265     0.777789     0.683547    Uiso  ? H
   H42        1.0     0.830735     0.222211     0.183547    Uiso  ? H
   H43        1.0     0.169265     0.722211     0.316453    Uiso  ? H
   H44        1.0     0.330735     0.277789     0.816453    Uiso  ? H
   H45        1.0     0.430911     0.485472     0.663259    Uiso  ? H
   H46        1.0     0.069089     0.514528     0.163259    Uiso  ? H
   H47        1.0     0.930911     0.014528     0.336741    Uiso  ? H
   H48        1.0     0.569089     0.985472     0.836741    Uiso  ? H
   H49        1.0     0.258821     0.438751     0.692157    Uiso  ? H
   H50        1.0     0.241179     0.561248     0.192157    Uiso  ? H
   H51        1.0     0.758821     0.061249     0.307843    Uiso  ? H
   H52        1.0     0.741179     0.938752     0.807843    Uiso  ? H
   H53        1.0     0.271858     0.615215     0.670706    Uiso  ? H
   H54        1.0     0.228142     0.384785     0.170706    Uiso  ? H
   H55        1.0     0.771858     0.884785     0.329294    Uiso  ? H
   H56        1.0     0.728142     0.115215     0.829294    Uiso  ? H
   H57        1.0     0.502568     0.752989     0.535182    Uiso  ? H
   H58        1.0    -0.002568     0.247011     0.035182    Uiso  ? H
   H59        1.0     1.002568     0.747011     0.464818    Uiso  ? H
   H60        1.0     0.497432     0.252989     0.964818    Uiso  ? H
   H61        1.0     0.491340     0.547780     0.588957    Uiso  ? H
   H62        1.0     0.008660     0.452220     0.088957    Uiso  ? H
   H63        1.0     0.991340     0.952220     0.411043    Uiso  ? H
   H64        1.0     0.508660     0.047780     0.911043    Uiso  ? H
   H65        1.0     0.938643     0.587233     0.592926    Uiso  ? H
   H66        1.0     0.561357     0.412767     0.092926    Uiso  ? H
   H67        1.0     0.438643     0.912767     0.407074    Uiso  ? H
   H68        1.0     0.061357     0.087233     0.907074    Uiso  ? H
   H69        1.0     0.950726     0.792131     0.538456    Uiso  ? H
   H70        1.0     0.549274     0.207869     0.038456    Uiso  ? H
   H71        1.0     0.450726     0.707869     0.461544    Uiso  ? H
   H72        1.0     0.049274     0.292131     0.961544    Uiso  ? H
   H73        1.0     0.070130     0.424400     0.638242    Uiso  ? H
   H74        1.0     0.429870     0.575600     0.138242    Uiso  ? H
   H75        1.0     0.570130     0.075600     0.361758    Uiso  ? H
   H76        1.0     0.929870     0.924400     0.861758    Uiso  ? H
   H77        1.0     0.418003     0.295346     0.608504    Uiso  ? H
   H78        1.0     0.081997     0.704654     0.108504    Uiso  ? H
   H79        1.0     0.918003     0.204654     0.391496    Uiso  ? H
   H80        1.0     0.581997     0.795346     0.891496    Uiso  ? H
   H81        1.0     0.212259     0.234800     0.591069    Uiso  ? H
   H82        1.0     0.287741     0.765200     0.091069    Uiso  ? H
   H83        1.0     0.712259     0.265200     0.408931    Uiso  ? H
   H84        1.0     0.787741     0.734800     0.908931    Uiso  ? H
   H85        1.0     0.273991     0.201914     0.643209    Uiso  ? H
   H86        1.0     0.226009     0.798086     0.143209    Uiso  ? H
   H87        1.0     0.773991     0.298086     0.356791    Uiso  ? H
   H88        1.0     0.726009     0.701914     0.856791    Uiso  ? H
   Pb1        1.0     0.246444     0.949628     0.752618    Uiso  ? Pb
   Pb2        1.0     0.253556     0.050372     0.252618    Uiso  ? Pb
   Pb3        1.0     0.746444     0.550372     0.247382    Uiso  ? Pb
   Pb4        1.0     0.753556     0.449628     0.747382    Uiso  ? Pb
   C1         1.0     0.759040     0.127490     0.521290    Uiso  ? C
   C2         1.0     0.740960     0.872510     0.021290    Uiso  ? C
   C3         1.0     0.259040     0.372510     0.478710    Uiso  ? C
   C4         1.0     0.240960     0.627490     0.978710    Uiso  ? C
   C5         1.0     0.905449     0.121317     0.545794    Uiso  ? C
   C6         1.0     0.594551     0.878683     0.045794    Uiso  ? C
   C7         1.0     0.405449     0.378683     0.454206    Uiso  ? C
   C8         1.0     0.094551     0.621317     0.954206    Uiso  ? C
   C9         1.0     0.887179     0.073632     0.586626    Uiso  ? C
   C10        1.0     0.612821     0.926368     0.086626    Uiso  ? C
   C11        1.0     0.387179     0.426368     0.413374    Uiso  ? C
   C12        1.0     0.112821     0.573632     0.913374    Uiso  ? C
   C13        1.0     0.725336     0.035029     0.602507    Uiso  ? C
   C14        1.0     0.774664     0.964971     0.102507    Uiso  ? C
   C15        1.0     0.225336     0.464971     0.397493    Uiso  ? C
   C16        1.0     0.274664     0.535029     0.897493    Uiso  ? C
   C17        1.0     0.581397     0.039924     0.576534    Uiso  ? C
   C18        1.0     0.918603     0.960076     0.076534    Uiso  ? C
   C19        1.0     0.081397     0.460076     0.423466    Uiso  ? C
   C20        1.0     0.418603     0.539924     0.923466    Uiso  ? C
   C21        1.0     0.596815     0.085603     0.535550    Uiso  ? C
   C22        1.0     0.903185     0.914397     0.035550    Uiso  ? C
   C23        1.0     0.096815     0.414397     0.464450    Uiso  ? C
   C24        1.0     0.403185     0.585603     0.964450    Uiso  ? C
   C25        1.0     0.698272     0.984277     0.646503    Uiso  ? C
   C26        1.0     0.801728     0.015723     0.146503    Uiso  ? C
   C27        1.0     0.198272     0.515723     0.353497    Uiso  ? C
   C28        1.0     0.301728     0.484277     0.853497    Uiso  ? C
   C29        1.0     0.696858     0.810137     0.651550    Uiso  ? C
   C30        1.0     0.803142     0.189863     0.151550    Uiso  ? C
   C31        1.0     0.196858     0.689863     0.348450    Uiso  ? C
   C32        1.0     0.303142     0.310137     0.848450    Uiso  ? C
   C33        1.0     0.227062     0.781002     0.534661    Uiso  ? C
   C34        1.0     0.272938     0.218998     0.034661    Uiso  ? C
   C35        1.0     0.727062     0.718998     0.465339    Uiso  ? C
   C36        1.0     0.772938     0.281002     0.965339    Uiso  ? C
   C37        1.0     0.380541     0.714981     0.547960    Uiso  ? C
   C38        1.0     0.119459     0.285019     0.047960    Uiso  ? C
   C39        1.0     0.880541     0.785019     0.452040    Uiso  ? C
   C40        1.0     0.619459     0.214981     0.952040    Uiso  ? C
   C41        1.0     0.372414     0.601069     0.578095    Uiso  ? C
   C42        1.0     0.127586     0.398931     0.078095    Uiso  ? C
   C43        1.0     0.872414     0.898931     0.421905    Uiso  ? C
   C44        1.0     0.627586     0.101069     0.921905    Uiso  ? C
   C45        1.0     0.213658     0.555789     0.594581    Uiso  ? C
   C46        1.0     0.286342     0.444211     0.094581    Uiso  ? C
   C47        1.0     0.713658     0.944211     0.405419    Uiso  ? C
   C48        1.0     0.786342     0.055789     0.905419    Uiso  ? C
   C49        1.0     0.061923     0.623167     0.580014    Uiso  ? C
   C50        1.0     0.438077     0.376833     0.080014    Uiso  ? C
   C51        1.0     0.561923     0.876833     0.419986    Uiso  ? C
   C52        1.0     0.938077     0.123167     0.919986    Uiso  ? C
   C53        1.0     0.067071     0.736876     0.549706    Uiso  ? C
   C54        1.0     0.432929     0.263124     0.049706    Uiso  ? C
   C55        1.0     0.567071     0.763124     0.450294    Uiso  ? C
   C56        1.0     0.932929     0.236876     0.950294    Uiso  ? C
   C57        1.0     0.204755     0.437897     0.628567    Uiso  ? C
   C58        1.0     0.295245     0.562103     0.128567    Uiso  ? C
   C59        1.0     0.704755     0.062103     0.371433    Uiso  ? C
   C60        1.0     0.795245     0.937897     0.871433    Uiso  ? C
   C61        1.0     0.282360     0.282772     0.617324    Uiso  ? C
   C62        1.0     0.217640     0.717228     0.117324    Uiso  ? C
   C63        1.0     0.782360     0.217228     0.382676    Uiso  ? C
   C64        1.0     0.717640     0.782772     0.882676    Uiso  ? C
   Br1        1.0     0.435109     0.652178     0.752895    Uiso  ? Br
   Br2        1.0     0.064891     0.347822     0.252895    Uiso  ? Br
   Br3        1.0     0.935109     0.847822     0.247105    Uiso  ? Br
   Br4        1.0     0.564891     0.152178     0.747105    Uiso  ? Br
   Br5        1.0     0.277656     0.915351     0.845537    Uiso  ? Br
   Br6        1.0     0.222344     0.084649     0.345537    Uiso  ? Br
   Br7        1.0     0.777656     0.584649     0.154463    Uiso  ? Br
   Br8        1.0     0.722344     0.415351     0.654463    Uiso  ? Br
   Br9        1.0     0.910923     0.784085     0.762531    Uiso  ? Br
   Br10       1.0     0.589077     0.215915     0.262531    Uiso  ? Br
   Br11       1.0     0.410923     0.715915     0.237469    Uiso  ? Br
   Br12       1.0     0.089077     0.284085     0.737469    Uiso  ? Br
   Br13       1.0     0.220321     0.886413     0.662277    Uiso  ? Br
   Br14       1.0     0.279679     0.113587     0.162277    Uiso  ? Br
   Br15       1.0     0.720321     0.613587     0.337723    Uiso  ? Br
   Br16       1.0     0.779679     0.386413     0.837723    Uiso  ? Br
   N1         1.0     0.834313     0.050656     0.674140    Uiso  ? N
   N2         1.0     0.665687     0.949344     0.174140    Uiso  ? N
   N3         1.0     0.334313     0.449344     0.325860    Uiso  ? N
   N4         1.0     0.165687     0.550656     0.825860    Uiso  ? N
   N5         1.0     0.297891     0.498972     0.666143    Uiso  ? N
   N6         1.0     0.202109     0.501028     0.166143    Uiso  ? N
   N7         1.0     0.797891     1.001028     0.333857    Uiso  ? N
   N8         1.0     0.702109    -0.001028     0.833857    Uiso  ? N
   F1         1.0     0.774841     0.177530     0.481736    Uiso  ? F
   F2         1.0     0.725159     0.822470     0.981736    Uiso  ? F
   F3         1.0     0.274841     0.322470     0.518264    Uiso  ? F
   F4         1.0     0.225159     0.677530     0.018264    Uiso  ? F
   F5         1.0     0.234189     0.893883     0.505445    Uiso  ? F
   F6         1.0     0.265811     0.106118     0.005445    Uiso  ? F
   F7         1.0     0.734189     0.606117     0.494555    Uiso  ? F
   F8         1.0     0.765811     0.393882     0.994555    Uiso  ? F
