# Supplementary material for: Computational and Experimental Investigation of Chiral and Achiral Two‐Dimensional Organic Lead Bromide Perovskites: Octahedral Distortions and Electronic and Optical Properties
Source: Chemphyschem. 2025 Oct 27;26(24):e202500423. doi: 10.1002/cphc.202500423 (PMC12710165; doi:10.1002/cphc.202500423)
Supplement: Supplementary file 1 — Supplementary Material [file CPHC-26-e202500423-s001.zip › DFT_S-FMBA.cif]

#======================================================================
# CRYSTAL DATA
#----------------------------------------------------------------------
data_VESTA_phase_1

_chemical_name_common                  'XCrySDen XSF file'
_cell_length_a                         7.774157
_cell_length_b                         8.687911
_cell_length_c                         32.453686
_cell_angle_alpha                      90.000000
_cell_angle_beta                       90.000000
_cell_angle_gamma                      90.000000
_cell_volume                           2191.960387
_space_group_name_H-M_alt              'P 1'
_space_group_IT_number                 1

loop_
_space_group_symop_operation_xyz
   'x, y, z'

loop_
   _atom_site_label
   _atom_site_occupancy
   _atom_site_fract_x
   _atom_site_fract_y
   _atom_site_fract_z
   _atom_site_adp_type
   _atom_site_U_iso_or_equiv
   _atom_site_type_symbol
   H1         1.0     0.302529     0.529922     0.295972    Uiso  ? H
   H2         1.0     0.197471     0.470078     0.795972    Uiso  ? H
   H3         1.0     0.697471     0.029922     0.204028    Uiso  ? H
   H4         1.0     0.802529     0.970078     0.704028    Uiso  ? H
   H5         1.0     0.454712     0.500603     0.331931    Uiso  ? H
   H6         1.0     0.045288     0.499397     0.831931    Uiso  ? H
   H7         1.0     0.545288     0.000603     0.168069    Uiso  ? H
   H8         1.0     0.954712     0.999397     0.668069    Uiso  ? H
   H9         1.0     0.338849     0.668848     0.330168    Uiso  ? H
   H10        1.0     0.161151     0.331152     0.830168    Uiso  ? H
   H11        1.0     0.661151     0.168848     0.169832    Uiso  ? H
   H12        1.0     0.838849     0.831152     0.669832    Uiso  ? H
   H13        1.0     0.523203     0.650218     0.468099    Uiso  ? H
   H14        1.0     0.976797     0.349781     0.968099    Uiso  ? H
   H15        1.0     0.476797     0.150219     0.031901    Uiso  ? H
   H16        1.0     0.023203     0.849782     0.531901    Uiso  ? H
   H17        1.0     0.498465     0.563840     0.395359    Uiso  ? H
   H18        1.0     0.001535     0.436160     0.895359    Uiso  ? H
   H19        1.0     0.501535     0.063840     0.104641    Uiso  ? H
   H20        1.0     0.998465     0.936160     0.604641    Uiso  ? H
   H21        1.0     0.951667     0.507784     0.410749    Uiso  ? H
   H22        1.0     0.548333     0.492216     0.910749    Uiso  ? H
   H23        1.0     0.048333     0.007784     0.089251    Uiso  ? H
   H24        1.0     0.451667     0.992216     0.589251    Uiso  ? H
   H25        1.0    -0.021910     0.590427     0.484360    Uiso  ? H
   H26        1.0     0.521910     0.409573     0.984360    Uiso  ? H
   H27        1.0     1.021910     0.090427     0.015640    Uiso  ? H
   H28        1.0     0.478090     0.909573     0.515640    Uiso  ? H
   H29        1.0     0.075505     0.533713     0.342047    Uiso  ? H
   H30        1.0     0.424495     0.466287     0.842047    Uiso  ? H
   H31        1.0     0.924495     0.033713     0.157953    Uiso  ? H
   H32        1.0     0.575505     0.966287     0.657953    Uiso  ? H
   H33        1.0     0.165649     0.279045     0.316117    Uiso  ? H
   H34        1.0     0.334351     0.720955     0.816117    Uiso  ? H
   H35        1.0     0.834351     0.779045     0.183883    Uiso  ? H
   H36        1.0     0.665649     0.220955     0.683883    Uiso  ? H
   H37        1.0     0.091086     0.262439     0.367708    Uiso  ? H
   H38        1.0     0.408914     0.737561     0.867708    Uiso  ? H
   H39        1.0     0.908914     0.762439     0.132292    Uiso  ? H
   H40        1.0     0.591086     0.237561     0.632292    Uiso  ? H
   H41        1.0     0.316140     0.259367     0.357356    Uiso  ? H
   H42        1.0     0.183860     0.740633     0.857356    Uiso  ? H
   H43        1.0     0.683860     0.759367     0.142644    Uiso  ? H
   H44        1.0     0.816140     0.240633     0.642644    Uiso  ? H
   H45        1.0     0.225086     0.614563     0.171559    Uiso  ? H
   H46        1.0     0.274914     0.385437     0.671559    Uiso  ? H
   H47        1.0     0.774914     0.114563     0.328441    Uiso  ? H
   H48        1.0     0.725086     0.885437     0.828441    Uiso  ? H
   H49        1.0     0.237551     0.437952     0.192976    Uiso  ? H
   H50        1.0     0.262449     0.562048     0.692976    Uiso  ? H
   H51        1.0     0.762449     0.937952     0.307024    Uiso  ? H
   H52        1.0     0.737551     0.062048     0.807024    Uiso  ? H
   H53        1.0     0.066593     0.484844     0.163722    Uiso  ? H
   H54        1.0     0.433407     0.515156     0.663722    Uiso  ? H
   H55        1.0     0.933407     0.984844     0.336278    Uiso  ? H
   H56        1.0     0.566593     0.015156     0.836278    Uiso  ? H
   H57        1.0     0.545609     0.790462     0.038736    Uiso  ? H
   H58        1.0     0.954391     0.209538     0.538736    Uiso  ? H
   H59        1.0     0.454391     0.290462     0.461264    Uiso  ? H
   H60        1.0     0.045609     0.709538     0.961264    Uiso  ? H
   H61        1.0     0.558283     0.588012     0.093860    Uiso  ? H
   H62        1.0     0.941717     0.411988     0.593860    Uiso  ? H
   H63        1.0     0.441717     0.088012     0.406140    Uiso  ? H
   H64        1.0     0.058283     0.911988     0.906140    Uiso  ? H
   H65        1.0     0.007095     0.544079     0.089302    Uiso  ? H
   H66        1.0     0.492905     0.455921     0.589302    Uiso  ? H
   H67        1.0     0.992905     0.044079     0.410698    Uiso  ? H
   H68        1.0     0.507095     0.955921     0.910698    Uiso  ? H
   H69        1.0    -0.004924     0.747027     0.034891    Uiso  ? H
   H70        1.0     0.504924     0.252973     0.534891    Uiso  ? H
   H71        1.0     1.004924     0.247027     0.465109    Uiso  ? H
   H72        1.0     0.495076     0.752973     0.965109    Uiso  ? H
   H73        1.0     0.428055     0.425761     0.139351    Uiso  ? H
   H74        1.0     0.071945     0.574239     0.639351    Uiso  ? H
   H75        1.0     0.571945     0.925761     0.360649    Uiso  ? H
   H76        1.0     0.928055     0.074239     0.860649    Uiso  ? H
   H77        1.0     0.228197     0.201084     0.144295    Uiso  ? H
   H78        1.0     0.271803     0.798916     0.644295    Uiso  ? H
   H79        1.0     0.771803     0.701084     0.355705    Uiso  ? H
   H80        1.0     0.728197     0.298916     0.855705    Uiso  ? H
   H81        1.0     0.289717     0.234195     0.092109    Uiso  ? H
   H82        1.0     0.210283     0.765805     0.592109    Uiso  ? H
   H83        1.0     0.710283     0.734195     0.407891    Uiso  ? H
   H84        1.0     0.789717     0.265805     0.907891    Uiso  ? H
   H85        1.0     0.083265     0.292405     0.109398    Uiso  ? H
   H86        1.0     0.416735     0.707595     0.609398    Uiso  ? H
   H87        1.0     0.916735     0.792405     0.390602    Uiso  ? H
   H88        1.0     0.583265     0.207595     0.890602    Uiso  ? H
   Pb1        1.0     0.254077     0.949216     0.252737    Uiso  ? Pb
   Pb2        1.0     0.245923     0.050784     0.752737    Uiso  ? Pb
   Pb3        1.0     0.745923     0.449216     0.247263    Uiso  ? Pb
   Pb4        1.0     0.754077     0.550784     0.747263    Uiso  ? Pb
   C1         1.0     0.251532     0.626509     0.479122    Uiso  ? C
   C2         1.0     0.248468     0.373491     0.979122    Uiso  ? C
   C3         1.0     0.748468     0.126509     0.020878    Uiso  ? C
   C4         1.0     0.751532     0.873491     0.520878    Uiso  ? C
   C5         1.0     0.399021     0.619383     0.455073    Uiso  ? C
   C6         1.0     0.100979     0.380617     0.955073    Uiso  ? C
   C7         1.0     0.600979     0.119383     0.044927    Uiso  ? C
   C8         1.0     0.899021     0.880617     0.544927    Uiso  ? C
   C9         1.0     0.382688     0.571766     0.414151    Uiso  ? C
   C10        1.0     0.117312     0.428234     0.914151    Uiso  ? C
   C11        1.0     0.617312     0.071766     0.085849    Uiso  ? C
   C12        1.0     0.882688     0.928234     0.585849    Uiso  ? C
   C13        1.0     0.221730     0.533973     0.397770    Uiso  ? C
   C14        1.0     0.278270     0.466027     0.897770    Uiso  ? C
   C15        1.0     0.778270     0.033973     0.102230    Uiso  ? C
   C16        1.0     0.721730     0.966027     0.602230    Uiso  ? C
   C17        1.0     0.076746     0.539304     0.423348    Uiso  ? C
   C18        1.0     0.423254     0.460696     0.923348    Uiso  ? C
   C19        1.0     0.923254     0.039304     0.076652    Uiso  ? C
   C20        1.0     0.576746     0.960696     0.576652    Uiso  ? C
   C21        1.0     0.090120     0.585200     0.464382    Uiso  ? C
   C22        1.0     0.409880     0.414800     0.964382    Uiso  ? C
   C23        1.0     0.909880     0.085200     0.035618    Uiso  ? C
   C24        1.0     0.590120     0.914800     0.535618    Uiso  ? C
   C25        1.0     0.196295     0.484299     0.353596    Uiso  ? C
   C26        1.0     0.303705     0.515701     0.853596    Uiso  ? C
   C27        1.0     0.803705     0.984299     0.146404    Uiso  ? C
   C28        1.0     0.696295     0.015701     0.646404    Uiso  ? C
   C29        1.0     0.192846     0.310358     0.348235    Uiso  ? C
   C30        1.0     0.307154     0.689642     0.848235    Uiso  ? C
   C31        1.0     0.807154     0.810358     0.151765    Uiso  ? C
   C32        1.0     0.692846     0.189642     0.651765    Uiso  ? C
   C33        1.0     0.269883     0.777204     0.034623    Uiso  ? C
   C34        1.0     0.230117     0.222796     0.534623    Uiso  ? C
   C35        1.0     0.730117     0.277204     0.465377    Uiso  ? C
   C36        1.0     0.769883     0.722796     0.965377    Uiso  ? C
   C37        1.0     0.429657     0.734979     0.050024    Uiso  ? C
   C38        1.0     0.070344     0.265021     0.550024    Uiso  ? C
   C39        1.0     0.570343     0.234979     0.449976    Uiso  ? C
   C40        1.0     0.929657     0.765021     0.949976    Uiso  ? C
   C41        1.0     0.435178     0.622602     0.080696    Uiso  ? C
   C42        1.0     0.064822     0.377398     0.580696    Uiso  ? C
   C43        1.0     0.564822     0.122602     0.419304    Uiso  ? C
   C44        1.0     0.935178     0.877398     0.919304    Uiso  ? C
   C45        1.0     0.284058     0.554629     0.095272    Uiso  ? C
   C46        1.0     0.215942     0.445371     0.595272    Uiso  ? C
   C47        1.0     0.715942     0.054629     0.404728    Uiso  ? C
   C48        1.0     0.784058     0.945371     0.904728    Uiso  ? C
   C49        1.0     0.125504     0.598011     0.078453    Uiso  ? C
   C50        1.0     0.374496     0.401989     0.578453    Uiso  ? C
   C51        1.0     0.874496     0.098011     0.421547    Uiso  ? C
   C52        1.0     0.625504     0.901989     0.921547    Uiso  ? C
   C53        1.0     0.116989     0.710675     0.047959    Uiso  ? C
   C54        1.0     0.383011     0.289325     0.547959    Uiso  ? C
   C55        1.0     0.883011     0.210675     0.452041    Uiso  ? C
   C56        1.0     0.616989     0.789325     0.952041    Uiso  ? C
   C57        1.0     0.293714     0.437676     0.129491    Uiso  ? C
   C58        1.0     0.206286     0.562324     0.629491    Uiso  ? C
   C59        1.0     0.706286     0.937676     0.370509    Uiso  ? C
   C60        1.0     0.793714     0.062324     0.870509    Uiso  ? C
   C61        1.0     0.218758     0.281534     0.118325    Uiso  ? C
   C62        1.0     0.281242     0.718466     0.618325    Uiso  ? C
   C63        1.0     0.781242     0.781534     0.381675    Uiso  ? C
   C64        1.0     0.718758     0.218466     0.881675    Uiso  ? C
   Br1        1.0     0.063733     0.653086     0.253673    Uiso  ? Br
   Br2        1.0     0.436267     0.346914     0.753673    Uiso  ? Br
   Br3        1.0     0.936267     0.153086     0.246327    Uiso  ? Br
   Br4        1.0     0.563733     0.846914     0.746327    Uiso  ? Br
   Br5        1.0     0.224128     0.915363     0.345814    Uiso  ? Br
   Br6        1.0     0.275872     0.084637     0.845814    Uiso  ? Br
   Br7        1.0     0.775872     0.415363     0.154186    Uiso  ? Br
   Br8        1.0     0.724128     0.584637     0.654186    Uiso  ? Br
   Br9        1.0     0.588789     0.784021     0.262262    Uiso  ? Br
   Br10       1.0     0.911211     0.215979     0.762262    Uiso  ? Br
   Br11       1.0     0.411211     0.284021     0.237738    Uiso  ? Br
   Br12       1.0     0.088789     0.715979     0.737738    Uiso  ? Br
   Br13       1.0     0.281106     0.884623     0.162418    Uiso  ? Br
   Br14       1.0     0.218894     0.115377     0.662418    Uiso  ? Br
   Br15       1.0     0.718894     0.384623     0.337582    Uiso  ? Br
   Br16       1.0     0.781106     0.615377     0.837582    Uiso  ? Br
   N1         1.0     0.334197     0.549915     0.326396    Uiso  ? N
   N2         1.0     0.165803     0.450085     0.826396    Uiso  ? N
   N3         1.0     0.665803     0.049915     0.173604    Uiso  ? N
   N4         1.0     0.834197     0.950085     0.673604    Uiso  ? N
   N5         1.0     0.199253     0.498347     0.166912    Uiso  ? N
   N6         1.0     0.300747     0.501653     0.666912    Uiso  ? N
   N7         1.0     0.800747    -0.001653     0.333088    Uiso  ? N
   N8         1.0     0.699253     1.001653     0.833088    Uiso  ? N
   F1         1.0     0.265470     0.676861     0.518715    Uiso  ? F
   F2         1.0     0.234530     0.323139     0.018715    Uiso  ? F
   F3         1.0     0.734530     0.176861     0.981285    Uiso  ? F
   F4         1.0     0.765470     0.823139     0.481285    Uiso  ? F
   F5         1.0     0.262464     0.888633     0.004971    Uiso  ? F
   F6         1.0     0.237536     0.111367     0.504971    Uiso  ? F
   F7         1.0     0.737536     0.388633     0.495029    Uiso  ? F
   F8         1.0     0.762464     0.611367     0.995029    Uiso  ? F
