# Supplementary material for: Computational and Experimental Investigation of Chiral and Achiral Two‐Dimensional Organic Lead Bromide Perovskites: Octahedral Distortions and Electronic and Optical Properties
Source: Chemphyschem. 2025 Oct 27;26(24):e202500423. doi: 10.1002/cphc.202500423 (PMC12710165; doi:10.1002/cphc.202500423)
Supplement: Supplementary file 1 — Supplementary Material [file CPHC-26-e202500423-s001.zip › octahedral_distortion_calculation.py]

"""
Copyright 2025, Md Mehdi Masud and David Strubbe
https://opensource.org/license/bsd-3-clause

Redistribution and use in source and binary forms, with or without modification, are permitted provided that the following conditions are met:

1. Redistributions of source code must retain the above copyright notice, this list of conditions and the following disclaimer.

2. Redistributions in binary form must reproduce the above copyright notice, this list of conditions and the following disclaimer in the documentation and/or other materials provided with the distribution.

3. Neither the name of the copyright holder nor the names of its contributors may be used to endorse or promote products derived from this software without specific prior written permission.

THIS SOFTWARE IS PROVIDED BY THE COPYRIGHT HOLDERS AND CONTRIBUTORS “AS IS” AND ANY EXPRESS OR IMPLIED WARRANTIES, INCLUDING, BUT NOT LIMITED TO, THE IMPLIED WARRANTIES OF MERCHANTABILITY AND FITNESS FOR A PARTICULAR PURPOSE ARE DISCLAIMED. IN NO EVENT SHALL THE COPYRIGHT HOLDER OR CONTRIBUTORS BE LIABLE FOR ANY DIRECT, INDIRECT, INCIDENTAL, SPECIAL, EXEMPLARY, OR CONSEQUENTIAL DAMAGES (INCLUDING, BUT NOT LIMITED TO, PROCUREMENT OF SUBSTITUTE GOODS OR SERVICES; LOSS OF USE, DATA, OR PROFITS; OR BUSINESS INTERRUPTION) HOWEVER CAUSED AND ON ANY THEORY OF LIABILITY, WHETHER IN CONTRACT, STRICT LIABILITY, OR TORT (INCLUDING NEGLIGENCE OR OTHERWISE) ARISING IN ANY WAY OUT OF THE USE OF THIS SOFTWARE, EVEN IF ADVISED OF THE POSSIBILITY OF SUCH DAMAGE.

Title: Octahedral Distortion Parameter Analysis Script
Authors: Md Mehdi Masud and David Strubbe
Affiliation: Department of Physics, University of California, Merced
Date: 2025

Description:
This script is developed for calculating octahedral distortion parameters, such as bond length distortion (D), angle variance (sigma^2), lambda_oct, and specific angular distortion parameters (D_tilt, D_in, D_out) for octahedrally coordinated systems like halide perovskites. The code supports projections both in a plane defined by 3 Pb atoms or in a plane defined by an arbitary normal vector (e.g. the crystal c-axis) for flexibility and interpretability.

Usage:
- Users need to provide coordinates of the central atom (e.g., Pb) and surrounding atoms (e.g., halide atoms).
- Example coordinates are included and should be replaced with the user’s own data.
"""

import numpy as np


def calculate_angles(Pb1, Pb2, Pb3, Br, projection, projection_normal):
    """
    Calculates D_tilt, D_out, D_in, and their corresponding angles.
    Handles both 3D and 2D projection approaches.
    """
    Pb1 = np.array(Pb1)
    Pb2 = np.array(Pb2)
    Pb3 = np.array(Pb3)
    Br = np.array(Br)

    Pb1_Pb2 = Pb2 - Pb1
    Pb2_Pb3 = Pb3 - Pb2
    Pb1_Br = Br - Pb1
    Pb2_Br = Br - Pb2

    if projection == "3D":
        normal = np.cross(Pb1_Pb2, Pb2_Pb3)
    else:
        normal = projection_normal
    normal_norm = normal / np.linalg.norm(normal)

    # Projection for D_in
    Pb1_proj = Br - Pb1 - np.dot(Br - Pb1, normal_norm) * normal_norm
    Pb2_proj = Br - Pb2 - np.dot(Br - Pb2, normal_norm) * normal_norm

    cosine_angle_in = np.dot(Pb1_proj, Pb2_proj) / (np.linalg.norm(Pb1_proj) * np.linalg.norm(Pb2_proj))
    theta_in = np.degrees(np.arccos(np.clip(cosine_angle_in, -1, 1)))
    D_in = 180 - theta_in

    # Orthogonal plane for D_out
    orthogonal_plane = np.cross(Pb1_Pb2, normal)
    orthogonal_norm = orthogonal_plane / np.linalg.norm(orthogonal_plane)

    Pb1_proj_orthogonal = Br - Pb1 - np.dot(Br - Pb1, orthogonal_norm) * orthogonal_norm
    Pb2_proj_orthogonal = Br - Pb2 - np.dot(Br - Pb2, orthogonal_norm) * orthogonal_norm

    cosine_angle_out = np.dot(Pb1_proj_orthogonal, Pb2_proj_orthogonal) / (
        np.linalg.norm(Pb1_proj_orthogonal) * np.linalg.norm(Pb2_proj_orthogonal))
    theta_out = np.degrees(np.arccos(np.clip(cosine_angle_out, -1, 1)))
    D_out = 180 - theta_out

    # D_tilt calculation
    cosine_angle_tilt = np.dot(Pb1_Br, Pb2_Br) / (np.linalg.norm(Pb1_Br) * np.linalg.norm(Pb2_Br))
    theta_tilt = np.degrees(np.arccos(np.clip(cosine_angle_tilt, -1, 1)))
    D_tilt = 180 - theta_tilt

    return D_tilt, D_out, D_in, theta_tilt, theta_out, theta_in


def calculate_from_octahedra_with_details(coords):
    """
    Calculates various properties of an octahedral structure given the atomic coordinates.
    Includes angles (3D and 2D projection), distances, mean bond length distortion,
    variance from 90 degrees, and lambda_oct parameter.
    """
    vectors = coords[1:] - coords[0]  # Vectors from central atom to surrounding atoms
    angles_3d = []  # Angles from 3D projection
    n = vectors.shape[0]

    # Calculate 3D projection angles
    for i in range(n):
        for j in range(i + 1, n):
            cos_theta = np.dot(vectors[i], vectors[j]) / (np.linalg.norm(vectors[i]) * np.linalg.norm(vectors[j]))
            angles_3d.append(np.degrees(np.arccos(np.clip(cos_theta, -1, 1))))
    
    # Sort and select the smallest 12 angles
    sorted_angles_3d = sorted(angles_3d)
    smallest_twelve_angles_3d = sorted_angles_3d[:12]

    # Calculate 2D projection angles (z=0)
    coords_2d = coords.copy()
    coords_2d[:, 2] = 0  # Set z=0 for 2D projection
    vectors_2d = coords_2d[1:] - coords_2d[0]  # Vectors in the XY plane
    angles_2d = []  # Angles from 2D projection
    for i in range(n):
        for j in range(i + 1, n):
            cos_theta_2d = np.dot(vectors_2d[i], vectors_2d[j]) / (np.linalg.norm(vectors_2d[i]) * np.linalg.norm(vectors_2d[j]))
            angles_2d.append(np.degrees(np.arccos(np.clip(cos_theta_2d, -1, 1))))

    # Sort and select the smallest 12 angles in 2D
    sorted_angles_2d = sorted(angles_2d)
    smallest_twelve_angles_2d = sorted_angles_2d[:12]

    # Calculate distances
    distances = [np.linalg.norm(vector) for vector in vectors]
    sorted_distances = sorted(distances)  # Sort distances from smallest to largest

    # Calculate mean bond length distortion (D)
    mean_distance = np.mean(distances)
    D = np.mean([abs(d - mean_distance) / mean_distance for d in distances])

    # Calculate lambda_oct
    lambda_oct = (1 / 6) * sum(((d - mean_distance) / mean_distance)**2 for d in distances)

    # Calculate sigma^2 (variance of angles from 90 degrees in 3D)
    if len(smallest_twelve_angles_3d) > 1:
        sigma_squared = sum((angle - 90)**2 for angle in smallest_twelve_angles_3d) / (len(smallest_twelve_angles_3d) - 1)
    else:
        sigma_squared = 0

    return D, lambda_oct, sigma_squared, angles_3d, smallest_twelve_angles_3d, sorted_distances, angles_2d, smallest_twelve_angles_2d


def display_results_organized_with_details(
    D, lambda_oct, sigma_squared, 
    D_tilt_3d, D_out_3d, D_in_3d, theta_tilt_3d, theta_out_3d, theta_in_3d, 
    angles_3d, smallest_twelve_angles_3d, sorted_distances, 
    angles_2d, smallest_twelve_angles_2d, 
    D_tilt_2d, D_out_2d, D_in_2d, theta_tilt_2d, theta_out_2d, theta_in_2d, projection_normal
):
    """
    Display results in a structured two-column format, followed by detailed outputs.
    """
    # Organized results (using 3D projection)
    results = [
        ("Lambda_oct (x10^-3)", f"{lambda_oct * 1000:.2f}"),
        ("D (x10^-2)", f"{D * 100:.2f}"),
        ("Sigma^2 (degrees^2)", f"{sigma_squared:.2f}\n"),
        ("D_tilt (degrees)", f"{D_tilt_3d:.2f}"),
        ("D_out (degrees)", f"{D_out_3d:.2f}"),
        ("D_in (degrees)", f"{D_in_3d:.2f}\n"),
        ("Theta_tilt (degrees)", f"{theta_tilt_3d:.2f}"),
        ("Theta_out (degrees)", f"{theta_out_3d:.2f}"),
        ("Theta_in (degrees)", f"{theta_in_3d:.2f}")
    ]
    
    print("\nKEY RESULTS (angles using Pb atoms plane):\n")
    for name, value in results:
        print(f"{name:>25} : {value}")
    
    # Additional details for 3D
    print("\n\n\nADDITIONAL INFORMATION:")
    print("\nDistances (Pb-Br) in Angstrom (sorted):")
    print(", ".join(f"{distance:.2f}" for distance in sorted_distances))
    print("\nAll Pb-Br-Pb angles (degrees):")
    print(", ".join(f"{angle:.2f}" for angle in angles_3d))
    
    print("\n12 smallest Pb-Br-Pb angles (degrees):")
    print(", ".join(f"{angle:.2f}" for angle in smallest_twelve_angles_3d))
    
    # Additional details for 2D
    print("\n\nProjection with normal", projection_normal)
    print(f"D_out: {D_out_2d:.2f}")
    print(f"D_in: {D_in_2d:.2f}")
    print(f"Theta_out: {theta_out_2d:.2f}")
    print(f"Theta_in: {theta_in_2d:.2f}")    

# =============================
# INPUT BLOCK FOR NEW MATERIALS
# =============================

# Atomic coordinates for octahedral unit (central atom + 6 surrounding atoms)
# Format: [x, y, z] in Angstrom
# Replace values as needed for your system

#coords = np.array([
#    [Pb_x, Pb_y, Pb_z],         # Central atom (e.g., Pb)
#    [Br1_x, Br1_y, Br1_z],      # Surrounding atom 1 (e.g., Br)
#    [Br2_x, Br2_y, Br2_z],      # Surrounding atom 2
#    [Br3_x, Br3_y, Br3_z],      # Surrounding atom 3
#    [Br4_x, Br4_y, Br4_z],      # Surrounding atom 4
#    [Br5_x, Br5_y, Br5_z],      # Surrounding atom 5
#    [Br6_x, Br6_y, Br6_z]       # Surrounding atom 6
#])


# Input for angular distortion parameters (for tilt/in-plane/out-of-plane analysis)
# These atoms form the Pb–Br–Pb bridge or similar triads in your structure
# Pb1–Br–Pb2 gives the tilt/in-plane angle, Pb1–Pb2–Pb3 used for plane reference

#Pb1 = [Pb1_x, Pb1_y, Pb1_z]     # First metal atom (e.g., Pb)
#Br  = [Br_x,  Br_y,  Br_z]      # Bridging atom (e.g., Br)
#Pb2 = [Pb2_x, Pb2_y, Pb2_z]     # Second metal atom
#Pb3 = [Pb3_x, Pb3_y, Pb3_z]     # Third metal atom (for defining 3D plane)

#projection_normal = [ 0, 0, 1]
#Use this to define the normal to the plane, e.g. the c-axis

# Calculate distortion parameters and additional details
D, lambda_oct, sigma_squared, angles_3d, smallest_twelve_angles_3d, sorted_distances, angles_2d, smallest_twelve_angles_2d = calculate_from_octahedra_with_details(coords)

# Calculate angles (3D projection)
D_tilt_3d, D_out_3d, D_in_3d, theta_tilt_3d, theta_out_3d, theta_in_3d = calculate_angles(Pb1, Pb2, Pb3, Br, "3D", projection_normal)

# Calculate angles (2D projection)
D_tilt_2d, D_out_2d, D_in_2d, theta_tilt_2d, theta_out_2d, theta_in_2d = calculate_angles(Pb1, Pb2, Pb3, Br, "2D", projection_normal)

# Display results
display_results_organized_with_details(
    D, lambda_oct, sigma_squared, 
    D_tilt_3d, D_out_3d, D_in_3d, theta_tilt_3d, theta_out_3d, theta_in_3d,
    angles_3d, smallest_twelve_angles_3d, sorted_distances, angles_2d, smallest_twelve_angles_2d,
    D_tilt_2d, D_out_2d, D_in_2d, theta_tilt_2d, theta_out_2d, theta_in_2d, projection_normal
)
