# Supplementary material for: Computational and Experimental Investigation of Chiral and Achiral Two‐Dimensional Organic Lead Bromide Perovskites: Octahedral Distortions and Electronic and Optical Properties
Source: Chemphyschem. 2025 Oct 27;26(24):e202500423. doi: 10.1002/cphc.202500423 (PMC12710165; doi:10.1002/cphc.202500423)
Supplement: Supplementary file 1 — Supplementary Material [file CPHC-26-e202500423-s001.zip › octahedral_parameters_input.txt]

# Use the given lines as input for each structure in the Python script.


#FBA (XRD):
# Atomic coordinates for octahedral unit (central atom + 6 surrounding atoms)
[	7.40157	,	8.1496	,	7.99645	]
[	7.63155	,	5.56259	,	6.53454	]
[	4.42545	,	8.34837	,	7.59631	]
[	6.94496	,	6.66181	,	10.53277]
[	7.17158	,	10.73661,	9.45836	]
[	10.37769,	7.95083	,	8.39659	]
[	7.85817	,	9.63739	,	5.46014	]
# Input for angular distortion parameters (for tilt/in-plane/out-of-plane analysis)
#Angle_set_1
Pb1 = [	8.77475	,	8.1496	,	0	]
Pb2 = [	8.08816	,	4.0748	,	3.99823	]
Pb3 = [	7.40157	,	8.1496	,	7.99645	]
Br =  [	8.31815	,	6.66181	,	2.53631	]


#FBA (DFT):
# Atomic coordinates for octahedral unit (central atom + 6 surrounding atoms)
coords = np.array([
    [ -1.34573,   8.02557,   8.09337],
    [ -3.97320,   9.43106,   8.00491],
    [  0.09907,  10.63286,   8.00491],
    [ -2.79052,   5.41828,   8.18183],
    [ -1.33247,   7.91869,  11.13258],
    [  1.28175,   6.62008,   8.18183],
    [ -1.35899,   8.13245,   5.05417]
    ])
# Input for angular distortion parameters (for tilt/in-plane/out-of-plane analysis)
Pb1 = [-1.34573, 8.02557, 8.09337]
Pb2 = [ 2.72654, 4.01278, 8.09337]
Pb3 = [-1.34573, 0.00000, 8.09337]
Br =  [ 1.28175, 6.62008, 8.18163]


#FBA (DFT, without vdW correction):
# Atomic coordinates for octahedral unit (central atom + 6 surrounding atoms)
[   2.21566 ,   4.13260 ,   9.12281 ],
[   2.08634 ,   4.40446 ,  12.17238 ],
[   3.69014 ,   1.45578 ,   9.15351 ],
[  -0.46422 ,   2.67682 ,   9.15351 ],
[   2.34499 ,   3.86074 ,   6.07325 ],
[   0.74118 ,   6.80941 ,   9.09212 ],
[   4.89555 ,   5.58838 ,   9.09212 ]  
# Input for angular distortion parameters (for tilt/in-plane/out-of-plane analysis)
Pb1 = [6.37003,   0.00000,   9.12281]
Br = [3.69014,   1.45578,    9.15351]
Pb2 = [2.21566,   4.13260,   9.12281]
Pb3 =[-1.93870,   8.26520,   9.12281]


# R-FMBA (XRD, literature):
# Atomic coordinates for octahedral unit (central atom + 6 surrounding atoms)
coords = np.array([
    [1.9294,  4.86346, 25.03326],
    [3.42649, 7.40441, 24.97877],
    [2.19536, 5.04513, 22.03454],
    [-0.59419, 6.35044, 24.6802],
    [0.59419, 1.95159, 25.47125],
    [4.41661, 3.00556, 25.17268],
    [1.65285, 5.36017, 27.92968]
])
# Input for angular distortion parameters (for tilt/in-plane/out-of-plane analysis): angle set 1
Pb1 = [5.91370 ,  0.46461 , 25.11819]
Pb2 = [1.92940 ,  4.86346 , 25.03326]
Pb3 = [9.77250 ,  4.86346 , 25.03326]
Br  = [4.41661 ,  3.00556 , 25.17268]
# Input for angular distortion parameters (for tilt/in-plane/out-of-plane analysis): angle set 2
Pb1 = [5.91370 ,  0.46461 , 25.11819]
Pb2 = [9.77250 ,  4.86346 , 25.03326]
Pb3 = [1.92940 ,  4.86346 , 25.03326]
Br  = [8.43729 ,  1.95159 , 25.47125]


#R-FMBA (XRD):
# Atomic coordinates for octahedral unit (central atom + 6 surrounding atoms)
[5.93865	,	3.92846	,	25.29645]
[4.42743	,	1.39039	,	25.23327]
[5.67757	,	3.74381	,	22.29448]
[3.45294	,	5.8035	,	25.44138]
[7.29959	,	6.8464	,	25.71637]
[6.21556	,	3.44928	,	28.19875]
[8.46115	,	2.4333	,	24.95828]
# Input for angular distortion parameters (for tilt/in-plane/out-of-plane analysis): angle set 1
Pb1 = [	5.93865	,	3.92846	,	25.29645]
Pb2 = [	9.82209 ,       8.34156 ,       25.37820]
Pb3 = [	1.94172	,	8.34156	,	25.3782	]
Br =  [	7.29959 ,  	6.84640 , 	25.71637]
# Input for angular distortion parameters (for tilt/in-plane/out-of-plane analysis): angle set 2
Pb1 = [	5.93865	,	3.92846	,	25.29645]
Pb2 = [	1.94172	,	8.34156	,	25.3782	]
Pb3 = [	9.82209 ,       8.34156 ,       25.37820]
Br =  [ 3.45294	,	5.8035	,	25.44138]

#R-FMBA (DFT):
# Atomic coordinates for octahedral unit (central atom + 6 surrounding atoms)
[5.79322	,	4.78118	,	8.03485]
[8.26471	,	3.02159	,	8.21391]
[6.03546	,	5.07895	,	5.01688]
[7.25747	,	7.36518	,	8.02585]
[3.18921	,	6.21928	,	7.71289]
[5.59048	,	5.33034	,	10.96909]
[4.57188	,	1.87569	,	8.52687]
# Input for angular distortion parameters (for tilt/in-plane/out-of-plane analysis): angle set 1
Pb1 = [	5.84842 ,  3.90600 , 24.27461]
Pb2 = [	9.67376 ,  8.24959 , 24.44467]
Pb3 = [	1.91267 ,  8.24959 , 24.44467]
Br = [	7.06976 ,  6.81149 , 24.76664]
# Input for angular distortion parameters (for tilt/in-plane/out-of-plane analysis): angle set 2
Pb1 = [	5.84842 ,  3.90600 , 24.27461]
Pb2 = [	1.91267 ,  8.24959 , 24.44467]
Pb3 = [	9.67376 ,  8.24959 , 24.44467]
Br = [	3.37692 ,  5.66559 , 24.45367]


# S-FMBA (XRD, literature):
# Atomic coordinates for octahedral unit (central atom + 6 surrounding atoms)
coords = np.array([
    [1.92871, 8.33165, 8.31577],
    [1.65234, 7.83556, 11.21373],
    [4.41354, 10.19319, 8.45685],
    [0.59281, 11.24279, 8.7534],
    [2.1974, 8.14852, 5.31617],
    [-0.59281, 6.84489, 7.96305],
    [3.42676, 5.79529, 8.2596]
])
# Input for angular distortion parameters (for tilt/in-plane/out-of-plane analysis): angle set 1
Pb1 = [5.84886 ,  4.86205 , 25.11713]
Pb2 = [1.99144 ,  0.46415 , 25.03221]
Pb3 = [9.83174 ,  0.46415 , 25.03221]
Br =  [4.51296 ,  1.95091 , 24.67950]
# Input for angular distortion parameters (for tilt/in-plane/out-of-plane analysis): angle set 2
Pb1 = [5.84886 ,  4.86205 , 25.11713]
Pb2 = [9.83174 ,  0.46415 , 25.03221]
Pb3 = [1.99144 ,  0.46415 , 25.03221]
Br  = [8.33369  , 3.00051 , 24.97605]

#S-FMBA (XRD):
# Atomic coordinates for octahedral unit (central atom + 6 surrounding atoms)
[	5.93992	,	4.89896	,	25.31608	]
[	5.67983	,	5.08316	,	22.3136		]
[	3.45229	,	3.02589	,	25.45977	]
[	7.30221	,	1.98207	,	25.73395	]
[	6.2146	,	5.37629	,	28.21985	]
[	8.4613	,	6.39531	,	24.97800	]
[	4.42946	,	7.43913	,	25.25219	]
# Input for angular distortion parameters (for tilt/in-plane/out-of-plane analysis): angle set 1
Pb1 = [	5.93992 ,  4.89896 , 25.31608	]
Pb2 = [	9.82358 ,  0.48572 , 25.39587   ]
Pb3 = [	1.94183 ,  0.48572 , 25.39587	]
Br =  [ 7.30221 ,  1.98207 , 25.73395   ]
# Input for angular distortion parameters (for tilt/in-plane/out-of-plane analysis): angle set 2
Pb1 = [	5.93992 ,  4.89896 , 25.31608	]
Pb2 = [	1.94183 ,  0.48572 , 25.39587	]
Pb3 = [	9.82358 ,  0.48572 , 25.39587   ]
Br =  [	3.45229 ,  3.02589 , 25.45977	]


#S-FMBA (DFT):
# Atomic coordinates for octahedral unit (central atom + 6 surrounding atoms)
[	1.91184	,	0.44121	,	24.42908	]
[	3.39161	,	3.01396	,	24.45948	]
[	2.14467	,	0.73532	,	27.44977	]
[	-0.69026,	1.87641	,	24.7382		]
[	0.69026	,	-2.46755,	23.94233	]
[	1.70172	,	1.00239	,	21.4979		]
[	4.38255	,	-1.33	,	24.22105	]
# Input for angular distortion parameters (for tilt/in-plane/out-of-plane analysis): angle set 1
Pb1 = [	5.86231 ,  4.78516 , 24.25144	]
Pb2 = [	9.68600 ,  0.44121 , 24.42909   ]
Pb3 = [	1.91184 ,  0.44121 , 24.42909	]
Br  = [ 7.08390 ,  1.87641 , 24.73821   ]
# Input for angular distortion parameters (for tilt/in-plane/out-of-plane analysis): angle set 2
Pb1 = [	5.86231 ,  4.78516 , 24.25144	]
Pb2 = [	1.91184 ,  0.44121 , 24.42909	]
Pb3 = [	9.68600 ,  0.44121 , 24.42909   ]
Br =  [	3.39161 ,  3.01396 , 24.45947	]
