# Supplementary material for: Computational and Experimental Investigation of Chiral and Achiral Two‐Dimensional Organic Lead Bromide Perovskites: Octahedral Distortions and Electronic and Optical Properties
Source: Chemphyschem. 2025 Oct 27;26(24):e202500423. doi: 10.1002/cphc.202500423 (PMC12710165; doi:10.1002/cphc.202500423)
Supplement: Supplementary file 1 — Supplementary Material [file CPHC-26-e202500423-s001.zip › XRD_R-FMBA.cif]

data_r-fmbapbbr-longrun-rt_auto
_audit_creation_date               2023-05-03
_audit_creation_method
;
Olex2 1.5-ac5-024
(compiled 2022.04.12 svn.rca3783a0 for Rigaku Oxford Diffraction, GUI svn.r6498)
;
_shelx_SHELXL_version_number       '2018/3'
_audit_contact_author_address      ?
_audit_contact_author_email        ?
_audit_contact_author_name         ''
_audit_contact_author_phone        ?
_publ_contact_author_id_orcid      ?
_publ_section_references
;
Dolomanov, O.V., Bourhis, L.J., Gildea, R.J, Howard, J.A.K. & Puschmann, H.
 (2009), J. Appl. Cryst. 42, 339-341.

Sheldrick, G.M. (2015). Acta Cryst. A71, 3-8.

Sheldrick, G.M. (2015). Acta Cryst. C71, 3-8.
;
_chemical_name_common              ?
_chemical_name_systematic          ?
_chemical_formula_moiety           'Br4 Pb, 2(C8 H11 F N)'
_chemical_formula_sum              'C16 H22 Br4 F2 N2 Pb'
_chemical_formula_weight           807.18
_chemical_absolute_configuration   rm
_chemical_melting_point            ?
_chemical_oxdiff_formula           'C H N F Pb Br'
_chemical_oxdiff_usercomment       RT
loop_
  _atom_type_symbol
  _atom_type_description
  _atom_type_scat_dispersion_real
  _atom_type_scat_dispersion_imag
  _atom_type_scat_source
 'C' 'C' 0.0181 0.0091 'International Tables Vol C Tables 4.2.6.8 and 6.1.1.4'
 'H' 'H' 0.0000 0.0000 'International Tables Vol C Tables 4.2.6.8 and 6.1.1.4'
 'Br' 'Br' -0.6763 1.2805
 'International Tables Vol C Tables 4.2.6.8 and 6.1.1.4'
 'F' 'F' 0.0727 0.0534 'International Tables Vol C Tables 4.2.6.8 and 6.1.1.4'
 'N' 'N' 0.0311 0.0180 'International Tables Vol C Tables 4.2.6.8 and 6.1.1.4'
 'Pb' 'Pb' -4.0753 8.5060
 'International Tables Vol C Tables 4.2.6.8 and 6.1.1.4'

_shelx_space_group_comment
;
The symmetry employed for this shelxl refinement is uniquely defined
by the following loop, which should always be used as a source of
symmetry information in preference to the above space-group names.
They are only intended as comments.
;
_space_group_crystal_system        'orthorhombic'
_space_group_IT_number             19
_space_group_name_H-M_alt          'P 21 21 21'
_space_group_name_Hall             'P 2ac 2ab'
loop_
  _space_group_symop_operation_xyz
 'x, y, z'
 '-x+1/2, -y, z+1/2'
 'x+1/2, -y+1/2, -z'
 '-x, y+1/2, -z+1/2'

_cell_length_a                     7.88037(11)
_cell_length_b                     8.82621(13)
_cell_length_c                     33.7831(5)
_cell_angle_alpha                  90
_cell_angle_beta                   90
_cell_angle_gamma                  90
_cell_volume                       2349.74(6)
_cell_formula_units_Z              4
_cell_measurement_reflns_used      48462
_cell_measurement_temperature      296.93(10)
_cell_measurement_theta_max        77.2980
_cell_measurement_theta_min        3.9130
_shelx_estimated_absorpt_T_max     0.430
_shelx_estimated_absorpt_T_min     0.090
_exptl_absorpt_coefficient_mu      22.095
_exptl_absorpt_correction_T_max    0.69605
_exptl_absorpt_correction_T_min    0.67630
_exptl_absorpt_correction_type     sphere
_exptl_absorpt_process_details
;
CrysAlisPro 1.171.42.84a (Rigaku Oxford Diffraction, 2023)
Spherical absorption correction
using equivalent radius and absorption coefficient.
Empirical absorption correction using spherical harmonics,
implemented in SCALE3 ABSPACK scaling algorithm.
;
_exptl_absorpt_special_details     ?
_exptl_crystal_colour              'clear whiteish colourless'
_exptl_crystal_colour_lustre       clear
_exptl_crystal_colour_modifier     whiteish
_exptl_crystal_colour_primary      colourless
_exptl_crystal_density_diffrn      2.282
_exptl_crystal_density_meas        ?
_exptl_crystal_density_method      ?
_exptl_crystal_description         sphere
_exptl_crystal_F_000               1488
loop_
  _exptl_crystal_face_index_h
  _exptl_crystal_face_index_k
  _exptl_crystal_face_index_l
  _exptl_crystal_face_perp_dist
 0 0 -1 0.0316
 0 0 1 0.0146
 -3 -3 -4 0.0742
 2 -2 4 0.0665
 -2 2 -4 0.0665
 2 2 4 0.0917

_exptl_crystal_size_max            0.211
_exptl_crystal_size_mid            0.165
_exptl_crystal_size_min            0.046
_exptl_crystal_size_rad            0.066
loop_
  _exptl_oxdiff_crystal_face_indexfrac_h
  _exptl_oxdiff_crystal_face_indexfrac_k
  _exptl_oxdiff_crystal_face_indexfrac_l
  _exptl_oxdiff_crystal_face_x
  _exptl_oxdiff_crystal_face_y
  _exptl_oxdiff_crystal_face_z
 -0.0205 -0.0010 -0.9959 -0.0382 -0.0167 0.0183
 0.0205 0.0010 0.9959 0.0382 0.0167 -0.0183
 -3.0969 -2.9929 -3.7824 0.1048 -0.8102 0.0460
 2.0896 -1.9998 4.2400 -0.0361 0.0852 -0.5638
 -2.0896 1.9998 -4.2400 0.0361 -0.0852 0.5638
 2.0989 1.9969 4.1814 -0.0061 0.5681 -0.0612

_exptl_transmission_factor_max     ?
_exptl_transmission_factor_min     ?
_diffrn_reflns_av_R_equivalents    0.1293
_diffrn_reflns_av_unetI/netI       0.0344
_diffrn_reflns_Laue_measured_fraction_full  0.993
_diffrn_reflns_Laue_measured_fraction_max  0.930
_diffrn_reflns_limit_h_max         9
_diffrn_reflns_limit_h_min         -9
_diffrn_reflns_limit_k_max         11
_diffrn_reflns_limit_k_min         -10
_diffrn_reflns_limit_l_max         42
_diffrn_reflns_limit_l_min         -42
_diffrn_reflns_number              61323
_diffrn_reflns_point_group_measured_fraction_full  0.994
_diffrn_reflns_point_group_measured_fraction_max  0.923
_diffrn_reflns_theta_full          67.684
_diffrn_reflns_theta_max           89.400
_diffrn_reflns_theta_min           5.179
_diffrn_ambient_environment        air
_diffrn_ambient_temperature        296.93(10)
_diffrn_detector                   'Hybrid Pixel Array Detector'
_diffrn_detector_area_resol_mean   10.0000
_diffrn_detector_type              HyPix
_diffrn_measured_fraction_theta_full  0.993
_diffrn_measured_fraction_theta_max  0.930
_diffrn_measurement_details
;
List of Runs (angles in degrees, time in seconds):

  # Type    Start    End  Width  t~exp~   \w     \q     \k     \f   Frames
--------------------------------------------------------------------------
  1  \w     33.00 118.00   0.50    0.50    --   48.09  58.00 -23.00  170
  2  \w    -49.00 -23.00   0.50    0.50    --  -86.25  96.00  73.00   52
  3  \w     48.00  99.00   0.50    0.50    --  107.75 -96.00 -35.00  102
  4  \w     43.00  88.00   0.50    0.50    --  107.75 -58.00-164.00   90
  5  \w     87.00 178.00   0.50    0.50    --  107.75  72.00-169.00  182
  6  \w      1.00  27.00   0.50    0.50    --  -48.09  19.00-180.00   52
  7  \w   -111.00 -84.00   0.50    0.50    --  -48.09 -57.00  60.00   54
  8  \w      1.00  26.00   0.50    0.50    --  -48.09  19.00 120.00   50
  9  \w   -117.00 -82.00   0.50    0.50    --  -48.09 -57.00-120.00   70
 10  \w    112.00 146.00   0.50    0.50    --  107.75  45.00 120.00   68
 11  \w     42.00  71.00   0.50    0.50    --  107.75 -77.00   0.00   58
 12  \w     42.00  70.00   0.50    0.50    --  107.75 -45.00 120.00   56
 13  \w    100.00 177.00   0.50    0.50    --  107.75  61.00 -90.00  154
 14  \w    111.00 175.00   0.50    0.50    --  107.75  77.00-150.00  128
 15  \w     44.00  72.00   0.50    0.50    --  107.75 -61.00  30.00   56
 16  \w     38.00  64.00   0.50    0.50    --  107.75 -94.00-150.00   52
 17  \w     36.00  61.00   0.50    0.50    --  107.75 -45.00   0.00   50
 18  \w     83.00 125.00   0.50    0.50    --  107.75 -77.00   0.00   84
 19  \w     36.00  66.00   0.50    0.50    --  107.75 -45.00 -60.00   60
 20  \w     36.00  65.00   0.50    0.50    --  107.75 -45.00-150.00   58
 21  \w     96.00 160.00   0.50    0.50    --  107.75 125.00  90.00  128
 22  \w    130.00 168.00   0.50    0.50    --  107.75  77.00-120.00   76
 23  \w     78.00 104.00   0.50    0.50    --  107.75 -94.00-150.00   52
 24  \w     38.00  64.00   0.50    0.50    --  107.75 -45.00  90.00   52
 25  \w    -85.00 -19.00   0.50    0.50    --  -48.09 125.00 120.00  132
 26  \w   -116.00 -78.00   0.50    0.50    --  -48.09 -19.00-120.00   76
 27  \w      1.00  26.00   0.50    0.50    --  -48.09  19.00   0.00   50
 28  \w    -74.00 -35.00   0.50    0.50    --  -48.09 -19.00-120.00   78
 29  \w     42.00  78.00   0.50    0.50    --   48.09  54.00 -62.34   72
 30  \w     35.00  62.00   0.50    0.50    --   48.09  53.00  10.64   54
 31  \w     82.00 120.00   0.50    0.50    --   48.09  54.00 -62.34   76
 32  \w     35.00  64.00   0.50    0.50    --   48.09  52.00 179.66   58
 33  \w     92.00 119.00   0.50    0.50    --   48.09  53.00  10.64   54
 34  \w     34.00  60.00   0.50    0.50    --   48.09  56.00 108.80   52
 35  \w     36.00  93.00   0.50    0.50    --   48.09-125.00 -30.00  114
 36  \w    -19.00  71.00   0.50    0.50    --   48.09 -77.00 -30.00  180
 37  \w     35.00  60.00   0.50    0.50    --   48.09  53.00 -79.40   50
 38  \w     89.00 114.00   0.50    0.50    --   48.09  56.00 108.80   50
 39  \w     93.00 119.00   0.50    0.50    --   48.09  56.00  39.93   52
 40  \w     37.00  63.00   0.50    0.50    --   48.09  37.00  60.00   52
 41  \w     34.00  60.00   0.50    0.50    --   48.09  55.00  84.64   52
 42  \w     34.00  61.00   0.50    0.50    --   48.09  56.00-123.67   54
 43  \w     36.00  75.00   0.50    0.50    --   48.09  56.00  39.93   78
 44  \w     40.00  92.00   0.50    0.50    --   48.09  56.00 133.62  104
 45  \w     34.00  68.00   0.50    0.50    --   48.09  55.00-170.60   68
 46  \w     89.00 117.00   0.50    0.50    --   48.09  55.00  84.64   56
 47  \w   -142.00-116.00   0.50    0.50    --  -86.25 -53.00  46.02   52
 48  \w    -97.00 -72.00   0.50    0.50    --  -86.25 -53.00  24.41   50
 49  \w    -97.00 -72.00   0.50    0.50    --  -86.25 -53.00 -72.15   50
 50  \w   -100.00 -74.00   0.50    0.50    --  -86.25 -54.00 -26.73   52
 51  \w    -98.00 -72.00   0.50    0.50    --  -86.25 -55.00 156.04   52
 52  \w    -98.00 -73.00   0.50    0.50    --  -86.25 -50.00-164.98   50
 53  \w   -140.00-114.00   0.50    0.50    --  -86.25 -55.00 156.04   52
 54  \w    -98.00 -72.00   0.50    0.50    --  -86.25 -54.00 135.51   52
 55  \w    -97.00 -72.00   0.50    0.50    --  -86.25 -51.00  65.96   50
 56  \w   -102.00 -77.00   0.50    0.50    --  -86.25 -56.00 129.90   50
 57  \w   -101.00 -72.00   0.50    0.50    --  -86.25 -55.00 113.52   58
 58  \w    -97.00 -72.00   0.50    0.50    --  -86.25 -52.00-128.37   50
 59  \w    -98.00 -72.00   0.50    0.50    --  -86.25 -52.00 -49.32   52
 60  \w   -147.00-121.00   0.50    0.50    --  -86.25 -55.00 113.52   52
 61  \w    -97.00 -72.00   0.50    0.50    --  -86.25 -52.00-112.05   50
 62  \w    -98.00 -72.00   0.50    0.50    --  -86.25 -53.00 -97.97   52
 63  \w    -99.00 -73.00   0.50    0.50    --  -86.25 -54.00  -9.38   52
 64  \w    -98.00 -72.00   0.50    0.50    --  -86.25 -54.00  96.01   52
 65  \w    -98.00 -72.00   0.50    0.50    --  -86.25 -54.00 -54.87   52
 66  \w    -98.00 -72.00   0.50    0.50    --  -86.25 -55.00  10.04   52
 67  \w    -98.00 -72.00   0.50    0.50    --  -86.25 -55.00-140.96   52
 68  \w   -159.00-134.00   0.50    0.50    --  -86.25 -51.00  65.96   50
 69  \w    -97.00 -72.00   0.50    0.50    --  -86.25 -54.00 167.13   50
 70  \w    -97.00 -72.00   0.50    0.50    --  -86.25 -55.00 -83.28   50
 71  \w    -97.00 -72.00   0.50    0.50    --  -86.25 -53.00  46.02   50
 72  \w    -97.00 -72.00   0.50    0.50    --  -86.25 -52.00  76.37   50
 73  \w    -98.00 -72.00   0.50    0.50    --  -86.25 -52.00-175.68   52
 74  \w     91.00 153.00   0.50    0.50    --  107.75  61.00-180.00  124
 75  \w     70.00 106.00   0.50    0.50    --  107.75 -94.00  90.00   72
 76  \w     95.00 143.00   0.50    0.50    --  107.75  45.00-120.00   96
 77  \w    108.00 171.00   0.50    0.50    --  107.75  77.00 -60.00  126
 78  \w     91.00 176.00   0.50    0.50    --  107.75  61.00  60.00  170
 79  \w    142.00 168.00   0.50    0.50    --  107.75  45.00 -60.00   52
 80  \w    105.00 139.00   0.50    0.50    --  107.75  45.00 -60.00   68
 81  \w     36.00  68.00   0.50    0.50    --  107.75 -45.00-120.00   64
 82  \w     36.00  61.00   0.50    0.50    --  107.75 -45.00 150.00   50
 83  \w     52.00 106.00   0.50    0.50    --  107.75 -94.00 -60.00  108
 84  \w     91.00 117.00   0.50    0.50    --  107.75  61.00 120.00   52
 85  \w     48.00 104.00   0.50    0.50    --  107.75 -94.00 120.00  112
 86  \w     91.00 151.00   0.50    0.50    --  107.75  61.00 -30.00  120
 87  \w     88.00 124.00   0.50    0.50    --  107.75 -88.00-151.53   72
 88  \w     60.00  88.00   0.50    0.50    --  107.75-125.00-180.00   56
 89  \w     61.00  87.00   0.50    0.50    --  107.75 -88.00-151.53   52
 90  \w     40.00  97.00   0.50    0.50    --  107.75-125.00  30.00  114
 91  \w    139.00 169.00   0.50    0.50    --  107.75  30.00 120.00   60
 92  \w     77.00 106.00   0.50    0.50    --  107.75 -97.00  46.86   58
 93  \w     96.00 122.00   0.50    0.50    --  107.75  30.00 120.00   52
 94  \w    127.00 176.00   0.50    0.50    --  107.75  61.00   0.00   98
 95  \w     40.00  72.00   0.50    0.50    --  107.75 -97.00  46.86   64
 96  \w     92.00 123.00   0.50    0.50    --  107.75  61.00   0.00   62
 97  \w    107.00 153.00   0.50    0.50    --  107.75  77.00   0.00   92
 98  \w    126.00 178.00   0.50    0.50    --  107.75  77.00 -30.00  104
 99  \w    153.00 178.00   0.50    0.50    --  107.75  61.00-120.00   50
100  \w    101.00 152.00   0.50    0.50    --  107.75  45.00 150.00  102
101  \w     97.00 145.00   0.50    0.50    --  107.75  45.00 -90.00   96
102  \w     92.00 118.00   0.50    0.50    --  107.75  61.00-120.00   52
103  \w     36.00  61.00   0.50    0.50    --  107.75 -45.00 -90.00   50
104  \w     73.00 105.00   0.50    0.50    --  107.75 -94.00 150.00   64
105  \w    127.00 154.00   0.50    0.50    --  107.75  61.00  30.00   54
106  \w     91.00 120.00   0.50    0.50    --  107.75  61.00  30.00   58
107  \w     75.00 106.00   0.50    0.50    --  107.75 -94.00   0.00   62
108  \w     75.00 106.00   0.50    0.50    --  107.75 -94.00-180.00   62
109  \w    105.00 165.00   0.50    0.50    --  107.75  45.00  60.00  120
110  \w     38.00  89.00   0.50    0.50    --  107.75-125.00 -60.00  102
111  \w     39.00  71.00   0.50    0.50    --  107.75 -94.00-180.00   64
112  \w     91.00 117.00   0.50    0.50    --  107.75  61.00 -90.00   52
113  \w     92.00 166.50   0.50    0.50    --  107.75  61.00 150.00  149
;
_diffrn_measurement_device         'four-circle diffractometer'
_diffrn_measurement_device_type    'XtaLAB Synergy, Dualflex, HyPix'
_diffrn_measurement_method         '\w scans'
_diffrn_orient_matrix_type        
 'CrysAlisPro convention (1999,Acta A55,543-557)'
_diffrn_orient_matrix_UB_11        -0.0910420000
_diffrn_orient_matrix_UB_12        0.0083042000
_diffrn_orient_matrix_UB_13        0.0402701000
_diffrn_orient_matrix_UB_21        0.1277888000
_diffrn_orient_matrix_UB_22        0.1207273000
_diffrn_orient_matrix_UB_23        0.0140519000
_diffrn_orient_matrix_UB_31        -0.1166924000
_diffrn_orient_matrix_UB_32        0.1257871000
_diffrn_orient_matrix_UB_33        -0.0161397000
_diffrn_radiation_monochromator    mirror
_diffrn_radiation_probe            x-ray
_diffrn_radiation_type             'Cu K\a'
_diffrn_radiation_wavelength       1.54184
_diffrn_source                     'micro-focus sealed X-ray tube'
_diffrn_source_type                'PhotonJet (Cu) X-ray Source'
_reflns_Friedel_coverage           0.725
_reflns_Friedel_fraction_full      0.996
_reflns_Friedel_fraction_max       0.913
_reflns_number_gt                  4856
_reflns_number_total               4976
_reflns_special_details
;
 Reflections were merged by SHELXL according to the crystal
 class for the calculation of statistics and refinement.
 
 _reflns_Friedel_fraction is defined as the number of unique
 Friedel pairs measured divided by the number that would be
 possible theoretically, ignoring centric projections and
 systematic absences.
;
_reflns_threshold_expression       'I > 2\s(I)'
_computing_cell_refinement         'CrysAlisPro 1.171.42.84a (Rigaku OD, 2023)'
_computing_data_collection         'CrysAlisPro 1.171.42.84a (Rigaku OD, 2023)'
_computing_data_reduction          'CrysAlisPro 1.171.42.84a (Rigaku OD, 2023)'
_computing_molecular_graphics      'Olex2 1.5-ac5-024 (Dolomanov et al., 2009)'
_computing_publication_material    'Olex2 1.5-ac5-024 (Dolomanov et al., 2009)'
_computing_structure_refinement    'SHELXL 2018/3 (Sheldrick, 2015)'
_computing_structure_solution      'SHELXT  (Sheldrick, 2015)'
_refine_diff_density_max           1.408
_refine_diff_density_min           -1.326
_refine_diff_density_rms           0.174
_refine_ls_abs_structure_details
;
 Flack x determined using 1919 quotients [(I+)-(I-)]/[(I+)+(I-)]
 (Parsons, Flack and Wagner, Acta Cryst. B69 (2013) 249-259).
;
_refine_ls_abs_structure_Flack     -0.029(5)
_refine_ls_extinction_coef         0.00035(3)
_refine_ls_extinction_expression  
 'Fc^*^=kFc[1+0.001xFc^2^\l^3^/sin(2\q)]^-1/4^'
_refine_ls_extinction_method       'SHELXL-2018/3 (Sheldrick 2018)'
_refine_ls_goodness_of_fit_ref     1.104
_refine_ls_hydrogen_treatment      constr
_refine_ls_matrix_type             full
_refine_ls_number_parameters       231
_refine_ls_number_reflns           4976
_refine_ls_number_restraints       0
_refine_ls_R_factor_all            0.0383
_refine_ls_R_factor_gt             0.0359
_refine_ls_restrained_S_all        1.104
_refine_ls_shift/su_max            0.003
_refine_ls_shift/su_mean           0.000
_refine_ls_structure_factor_coef   Fsqd
_refine_ls_weighting_details      
 'w=1/[\s^2^(Fo^2^)+(0.0244P)^2^+9.7541P] where P=(Fo^2^+2Fc^2^)/3'
_refine_ls_weighting_scheme        calc
_refine_ls_wR_factor_gt            0.0773
_refine_ls_wR_factor_ref           0.0798
_refine_special_details            ?
_olex2_refinement_description
;
1. Fixed Uiso
 At 1.2 times of:
  All C(H) groups, {H2A,H2B,H2C} of N2
 At 1.5 times of:
  All C(H,H,H) groups, {H1A,H1B,H1C} of N1
2.a Ternary CH refined with riding coordinates:
 C7(H7), C15(H15)
2.b Aromatic/amide H refined with riding coordinates:
 C2(H2), C3(H3), C5(H5), C6(H6), C10(H10), C11(H11), C13(H13), C14(H14)
2.c Idealised Me refined as rotating group:
 N1(H1A,H1B,H1C), C8(H8A,H8B,H8C), N2(H2A,H2B,H2C), C16(H16A,H16B,H16C)
;
_atom_sites_solution_hydrogens     geom
_atom_sites_solution_primary       dual
_atom_sites_solution_secondary     ?
loop_
  _atom_site_label
  _atom_site_type_symbol
  _atom_site_fract_x
  _atom_site_fract_y
  _atom_site_fract_z
  _atom_site_U_iso_or_equiv
  _atom_site_adp_type
  _atom_site_occupancy
  _atom_site_site_symmetry_order
  _atom_site_calc_flag
  _atom_site_refinement_flags_posn
  _atom_site_refinement_flags_adp
  _atom_site_refinement_flags_occupancy
  _atom_site_disorder_assembly
  _atom_site_disorder_group
 Pb1 Pb 0.24640(4) 0.94509(3) 0.75121(2) 0.03264(11) Uani 1 1 d . . . . .
 Br2 Br 0.43817(13) 0.65753(11) 0.75308(3) 0.0474(2) Uani 1 1 d . . . . .
 Br3 Br 0.27953(15) 0.92417(11) 0.84007(3) 0.0447(2) Uani 1 1 d . . . . .
 Br4 Br -0.07370(14) 0.77569(12) 0.76122(3) 0.0487(3) Uani 1 1 d . . . . .
 Br5 Br 0.21126(15) 0.89080(11) 0.66530(3) 0.0450(3) Uani 1 1 d . . . . .
 F1 F 0.7694(18) 1.1720(12) 0.4878(2) 0.121(4) Uani 1 1 d . . . . .
 N1 N 0.8218(12) 1.0589(10) 0.6728(2) 0.048(2) Uani 1 1 d . . . . .
 H1A H 0.795341 1.037751 0.697816 0.072 Uiso 1 1 calc R U . . .
 H1B H 0.821972 1.158861 0.669339 0.072 Uiso 1 1 calc R U . . .
 H1C H 0.924258 1.022059 0.667326 0.072 Uiso 1 1 calc R U . . .
 C1 C 0.753(3) 1.1254(16) 0.5263(3) 0.078(4) Uani 1 1 d . . . . .
 C2 C 0.895(3) 1.118(2) 0.5490(5) 0.092(6) Uani 1 1 d . . . . .
 H2 H 1.000794 1.141397 0.538566 0.110 Uiso 1 1 calc R U . . .
 C3 C 0.8774(19) 1.073(2) 0.5888(4) 0.074(4) Uani 1 1 d . . . . .
 H3 H 0.972368 1.066861 0.605048 0.089 Uiso 1 1 calc R U . . .
 C4 C 0.7193(14) 1.0374(10) 0.6035(3) 0.041(2) Uani 1 1 d . . . . .
 C5 C 0.5793(18) 1.0445(18) 0.5788(4) 0.065(3) Uani 1 1 d . . . . .
 H5 H 0.472393 1.020249 0.588611 0.078 Uiso 1 1 calc R U . . .
 C6 C 0.597(2) 1.087(2) 0.5396(4) 0.081(5) Uani 1 1 d . . . . .
 H6 H 0.503732 1.089473 0.522820 0.097 Uiso 1 1 calc R U . . .
 C7 C 0.6941(14) 0.9886(11) 0.6459(3) 0.043(2) Uani 1 1 d . . . . .
 H7 H 0.582088 1.024794 0.654223 0.051 Uiso 1 1 calc R U . . .
 C8 C 0.6960(19) 0.8182(11) 0.6513(4) 0.062(3) Uani 1 1 d . . . . .
 H8A H 0.807193 0.779943 0.645469 0.093 Uiso 1 1 calc R U . . .
 H8B H 0.614899 0.772833 0.633725 0.093 Uiso 1 1 calc R U . . .
 H8C H 0.666935 0.793946 0.678173 0.093 Uiso 1 1 calc R U . . .
 F2 F 0.2393(17) 0.8547(15) 0.5083(3) 0.137(5) Uani 1 1 d . . . . .
 N2 N 0.2868(13) 0.5040(10) 0.6689(3) 0.053(2) Uani 1 1 d . . . . .
 H2A H 0.396823 0.481627 0.668104 0.063 Uiso 1 1 calc R U . . .
 H2B H 0.241025 0.464921 0.690709 0.063 Uiso 1 1 calc R U . . .
 H2C H 0.273713 0.604180 0.669055 0.063 Uiso 1 1 calc R U . . .
 C9 C 0.229(3) 0.7522(19) 0.5388(4) 0.084(5) Uani 1 1 d . . . . .
 C10 C 0.378(2) 0.691(2) 0.5525(4) 0.079(5) Uani 1 1 d . . . . .
 H10 H 0.481408 0.717753 0.541450 0.095 Uiso 1 1 calc R U . . .
 C11 C 0.3680(17) 0.5878(17) 0.5834(4) 0.060(3) Uani 1 1 d . . . . .
 H11 H 0.466697 0.544359 0.593390 0.072 Uiso 1 1 calc R U . . .
 C12 C 0.2123(14) 0.5492(13) 0.5995(3) 0.048(2) Uani 1 1 d . . . . .
 C13 C 0.0659(19) 0.6136(16) 0.5841(4) 0.067(4) Uani 1 1 d . . . . .
 H13 H -0.039045 0.587365 0.594657 0.080 Uiso 1 1 calc R U . . .
 C14 C 0.074(2) 0.716(2) 0.5533(4) 0.080(4) Uani 1 1 d . . . . .
 H14 H -0.024428 0.758187 0.542836 0.097 Uiso 1 1 calc R U . . .
 C15 C 0.2009(16) 0.4393(13) 0.6334(3) 0.054(3) Uani 1 1 d . . . . .
 H15 H 0.080651 0.425915 0.639929 0.065 Uiso 1 1 calc R U . . .
 C16 C 0.274(2) 0.2851(13) 0.6248(4) 0.078(4) Uani 1 1 d . . . . .
 H16A H 0.394432 0.294042 0.620526 0.117 Uiso 1 1 calc R U . . .
 H16B H 0.221813 0.244116 0.601503 0.117 Uiso 1 1 calc R U . . .
 H16C H 0.253758 0.218985 0.646832 0.117 Uiso 1 1 calc R U . . .

loop_
  _atom_site_aniso_label
  _atom_site_aniso_U_11
  _atom_site_aniso_U_22
  _atom_site_aniso_U_33
  _atom_site_aniso_U_23
  _atom_site_aniso_U_13
  _atom_site_aniso_U_12
 Pb1 0.02837(19) 0.02938(16) 0.04017(17) 0.00142(11) -0.00054(16) -0.00163(11)
 Br2 0.0424(5) 0.0488(5) 0.0510(5) 0.0043(5) 0.0073(5) 0.0170(4)
 Br3 0.0476(6) 0.0392(4) 0.0474(5) -0.0052(4) 0.0022(4) -0.0051(5)
 Br4 0.0364(5) 0.0504(6) 0.0594(6) -0.0015(5) 0.0016(5) -0.0131(4)
 Br5 0.0480(7) 0.0435(5) 0.0435(5) 0.0010(4) 0.0013(4) 0.0069(4)
 F1 0.177(12) 0.132(8) 0.054(4) 0.032(5) -0.003(6) -0.007(9)
 N1 0.055(6) 0.043(4) 0.046(4) -0.008(4) 0.000(4) 0.000(4)
 C1 0.117(14) 0.073(8) 0.044(6) 0.014(5) -0.012(8) 0.001(9)
 C2 0.090(13) 0.119(15) 0.068(9) 0.031(9) 0.018(8) -0.012(11)
 C3 0.061(9) 0.105(12) 0.056(7) 0.025(8) -0.007(6) -0.007(9)
 C4 0.038(6) 0.036(4) 0.048(5) -0.002(4) -0.003(4) 0.002(4)
 C5 0.055(8) 0.082(9) 0.058(7) -0.003(7) -0.006(6) 0.007(7)
 C6 0.086(12) 0.096(12) 0.060(8) 0.006(8) -0.020(7) 0.006(10)
 C7 0.038(6) 0.044(5) 0.047(5) -0.005(4) -0.004(4) -0.001(4)
 C8 0.083(10) 0.038(5) 0.065(7) 0.008(5) -0.002(6) -0.008(6)
 F2 0.149(12) 0.167(10) 0.094(6) 0.072(7) -0.012(7) -0.010(10)
 N2 0.060(6) 0.049(4) 0.050(5) 0.002(4) 0.006(4) -0.001(4)
 C9 0.103(14) 0.102(11) 0.048(6) 0.019(7) -0.014(8) 0.000(11)
 C10 0.078(11) 0.105(13) 0.055(7) 0.014(8) 0.006(7) -0.029(9)
 C11 0.049(7) 0.072(8) 0.059(7) -0.003(6) 0.000(5) -0.011(6)
 C12 0.043(6) 0.058(6) 0.042(5) -0.009(4) 0.001(4) -0.007(5)
 C13 0.060(8) 0.086(10) 0.054(7) -0.001(6) 0.001(6) 0.004(7)
 C14 0.071(10) 0.108(12) 0.062(8) 0.014(8) -0.009(7) 0.019(9)
 C15 0.045(6) 0.054(6) 0.063(6) 0.002(5) -0.002(5) -0.005(5)
 C16 0.091(12) 0.048(6) 0.094(10) -0.004(6) -0.003(9) -0.018(8)

_geom_special_details
;
 All esds (except the esd in the dihedral angle between two l.s. planes)
 are estimated using the full covariance matrix.  The cell esds are taken
 into account individually in the estimation of esds in distances, angles
 and torsion angles; correlations between esds in cell parameters are only
 used when they are defined by crystal symmetry.  An approximate (isotropic)
 treatment of cell esds is used for estimating esds involving l.s. planes.
;
loop_
  _geom_bond_atom_site_label_1
  _geom_bond_atom_site_label_2
  _geom_bond_distance
  _geom_bond_site_symmetry_2
  _geom_bond_publ_flag
 Pb1 Br2 2.9546(10) . ?
 Pb1 Br2 3.1169(10) 4_656 ?
 Pb1 Br3 3.0189(11) . ?
 Pb1 Br4 2.9519(11) . ?
 Pb1 Br5 2.9544(11) . ?
 F1 C1 1.372(13) . ?
 N1 H1A 0.8900 . ?
 N1 H1B 0.8900 . ?
 N1 H1C 0.8900 . ?
 N1 C7 1.491(13) . ?
 C1 C2 1.36(2) . ?
 C1 C6 1.35(2) . ?
 C2 H2 0.9300 . ?
 C2 C3 1.407(19) . ?
 C3 H3 0.9300 . ?
 C3 C4 1.378(17) . ?
 C4 C5 1.385(16) . ?
 C4 C7 1.509(14) . ?
 C5 H5 0.9300 . ?
 C5 C6 1.383(19) . ?
 C6 H6 0.9300 . ?
 C7 H7 0.9800 . ?
 C7 C8 1.515(13) . ?
 C8 H8A 0.9600 . ?
 C8 H8B 0.9600 . ?
 C8 H8C 0.9600 . ?
 F2 C9 1.374(15) . ?
 N2 H2A 0.8900 . ?
 N2 H2B 0.8900 . ?
 N2 H2C 0.8900 . ?
 N2 C15 1.489(14) . ?
 C9 C10 1.37(2) . ?
 C9 C14 1.35(2) . ?
 C10 H10 0.9300 . ?
 C10 C11 1.387(19) . ?
 C11 H11 0.9300 . ?
 C11 C12 1.384(16) . ?
 C12 C13 1.387(17) . ?
 C12 C15 1.506(15) . ?
 C13 H13 0.9300 . ?
 C13 C14 1.38(2) . ?
 C14 H14 0.9300 . ?
 C15 H15 0.9800 . ?
 C15 C16 1.508(17) . ?
 C16 H16A 0.9600 . ?
 C16 H16B 0.9600 . ?
 C16 H16C 0.9600 . ?

loop_
  _geom_angle_atom_site_label_1
  _geom_angle_atom_site_label_2
  _geom_angle_atom_site_label_3
  _geom_angle
  _geom_angle_site_symmetry_1
  _geom_angle_site_symmetry_3
  _geom_angle_publ_flag
 Br2 Pb1 Br2 96.308(11) . 4_656 ?
 Br2 Pb1 Br3 83.22(3) . . ?
 Br2 Pb1 Br5 85.97(3) . . ?
 Br3 Pb1 Br2 90.81(3) . 4_656 ?
 Br4 Pb1 Br2 172.54(3) . 4_656 ?
 Br4 Pb1 Br2 89.97(3) . . ?
 Br4 Pb1 Br3 85.92(3) . . ?
 Br4 Pb1 Br5 87.15(3) . . ?
 Br5 Pb1 Br2 97.28(3) . 4_656 ?
 Br5 Pb1 Br3 167.15(3) . . ?
 Pb1 Br2 Pb1 157.46(4) . 4_646 ?
 H1A N1 H1B 109.5 . . ?
 H1A N1 H1C 109.5 . . ?
 H1B N1 H1C 109.5 . . ?
 C7 N1 H1A 109.5 . . ?
 C7 N1 H1B 109.5 . . ?
 C7 N1 H1C 109.5 . . ?
 C2 C1 F1 118.2(17) . . ?
 C6 C1 F1 118.6(15) . . ?
 C6 C1 C2 123.2(12) . . ?
 C1 C2 H2 120.9 . . ?
 C1 C2 C3 118.2(15) . . ?
 C3 C2 H2 120.9 . . ?
 C2 C3 H3 120.1 . . ?
 C4 C3 C2 119.8(14) . . ?
 C4 C3 H3 120.1 . . ?
 C3 C4 C5 119.5(11) . . ?
 C3 C4 C7 121.8(10) . . ?
 C5 C4 C7 118.7(10) . . ?
 C4 C5 H5 119.7 . . ?
 C6 C5 C4 120.5(14) . . ?
 C6 C5 H5 119.7 . . ?
 C1 C6 C5 118.7(13) . . ?
 C1 C6 H6 120.7 . . ?
 C5 C6 H6 120.7 . . ?
 N1 C7 C4 111.8(8) . . ?
 N1 C7 H7 107.3 . . ?
 N1 C7 C8 109.5(9) . . ?
 C4 C7 H7 107.3 . . ?
 C4 C7 C8 113.4(9) . . ?
 C8 C7 H7 107.3 . . ?
 C7 C8 H8A 109.5 . . ?
 C7 C8 H8B 109.5 . . ?
 C7 C8 H8C 109.5 . . ?
 H8A C8 H8B 109.5 . . ?
 H8A C8 H8C 109.5 . . ?
 H8B C8 H8C 109.5 . . ?
 H2A N2 H2B 109.5 . . ?
 H2A N2 H2C 109.5 . . ?
 H2B N2 H2C 109.5 . . ?
 C15 N2 H2A 109.5 . . ?
 C15 N2 H2B 109.5 . . ?
 C15 N2 H2C 109.5 . . ?
 C10 C9 F2 117.3(16) . . ?
 C14 C9 F2 119.0(16) . . ?
 C14 C9 C10 123.7(13) . . ?
 C9 C10 H10 121.1 . . ?
 C9 C10 C11 117.7(14) . . ?
 C11 C10 H10 121.1 . . ?
 C10 C11 H11 119.9 . . ?
 C12 C11 C10 120.3(14) . . ?
 C12 C11 H11 119.9 . . ?
 C11 C12 C13 119.3(11) . . ?
 C11 C12 C15 120.6(11) . . ?
 C13 C12 C15 120.0(11) . . ?
 C12 C13 H13 119.6 . . ?
 C14 C13 C12 120.9(14) . . ?
 C14 C13 H13 119.6 . . ?
 C9 C14 C13 118.0(15) . . ?
 C9 C14 H14 121.0 . . ?
 C13 C14 H14 121.0 . . ?
 N2 C15 C12 109.8(9) . . ?
 N2 C15 H15 107.8 . . ?
 N2 C15 C16 109.1(11) . . ?
 C12 C15 H15 107.8 . . ?
 C12 C15 C16 114.3(11) . . ?
 C16 C15 H15 107.8 . . ?
 C15 C16 H16A 109.5 . . ?
 C15 C16 H16B 109.5 . . ?
 C15 C16 H16C 109.5 . . ?
 H16A C16 H16B 109.5 . . ?
 H16A C16 H16C 109.5 . . ?
 H16B C16 H16C 109.5 . . ?

loop_
  _geom_torsion_atom_site_label_1
  _geom_torsion_atom_site_label_2
  _geom_torsion_atom_site_label_3
  _geom_torsion_atom_site_label_4
  _geom_torsion
  _geom_torsion_site_symmetry_1
  _geom_torsion_site_symmetry_2
  _geom_torsion_site_symmetry_3
  _geom_torsion_site_symmetry_4
  _geom_torsion_publ_flag
 F1 C1 C2 C3 178.7(16) . . . . ?
 F1 C1 C6 C5 -178.1(14) . . . . ?
 C1 C2 C3 C4 0(3) . . . . ?
 C2 C1 C6 C5 3(3) . . . . ?
 C2 C3 C4 C5 1(2) . . . . ?
 C2 C3 C4 C7 179.9(14) . . . . ?
 C3 C4 C5 C6 0(2) . . . . ?
 C3 C4 C7 N1 30.6(15) . . . . ?
 C3 C4 C7 C8 -93.7(15) . . . . ?
 C4 C5 C6 C1 -2(2) . . . . ?
 C5 C4 C7 N1 -150.4(11) . . . . ?
 C5 C4 C7 C8 85.3(14) . . . . ?
 C6 C1 C2 C3 -2(3) . . . . ?
 C7 C4 C5 C6 -179.3(13) . . . . ?
 F2 C9 C10 C11 179.7(14) . . . . ?
 F2 C9 C14 C13 -179.5(14) . . . . ?
 C9 C10 C11 C12 0(2) . . . . ?
 C10 C9 C14 C13 1(3) . . . . ?
 C10 C11 C12 C13 0.7(19) . . . . ?
 C10 C11 C12 C15 -179.0(12) . . . . ?
 C11 C12 C13 C14 0(2) . . . . ?
 C11 C12 C15 N2 64.0(14) . . . . ?
 C11 C12 C15 C16 -59.0(16) . . . . ?
 C12 C13 C14 C9 -1(2) . . . . ?
 C13 C12 C15 N2 -115.7(12) . . . . ?
 C13 C12 C15 C16 121.3(13) . . . . ?
 C14 C9 C10 C11 -1(3) . . . . ?
 C15 C12 C13 C14 179.2(13) . . . . ?

_shelx_res_file
;
TITL R-FMBAPbBr-longrun-RT_auto in P212121 #19
    r-fmbapbbr-longrun-rt_auto.res
    created by SHELXL-2018/3 at 15:22:36 on 03-May-2023
REM reset to P212121 #19
CELL 1.54184 7.88037 8.82621 33.78308 90 90 90
ZERR 4 0.00011 0.00013 0.00048 0 0 0
LATT -1
SYMM 0.5-X,-Y,0.5+Z
SYMM 0.5+X,0.5-Y,-Z
SYMM -X,0.5+Y,0.5-Z
SFAC C H Br F N Pb
UNIT 64 88 16 8 8 4

L.S. 4
PLAN  12
SIZE 0.046 0.165 0.211
TEMP 23.78(10)
CONF
BOND
fmap 2
acta
MORE -1
BOND $H
OMIT 8 0 27
OMIT 6 0 5
OMIT 6 0 11
OMIT 6 0 7
OMIT 6 0 9
OMIT 6 0 1
OMIT 6 0 3
OMIT 4 0 4
OMIT 5 3 0
OMIT -5 -3 -2
OMIT 5 3 2
OMIT 2 0 6
OMIT 0 0 6
OMIT -5 -3 -15
OMIT 4 10 8
OMIT 0 0 8
OMIT 6 0 17
OMIT 7 5 12
OMIT 0 1 34
OMIT -7 -1 -1
OMIT -7 -1 -13
OMIT 7 1 1
OMIT 6 4 0
OMIT 4 2 39
OMIT 5 1 38
OMIT 7 3 29
OMIT 8 6 12
OMIT 6 6 4
OMIT 6 0 13
OMIT -8 -2 -1
OMIT -8 -2 -7
OMIT -8 -2 -9
OMIT 7 5 14
OMIT -2 -1 -33
OMIT 2 1 35
OMIT -7 -5 -2
OMIT -7 -5 -4
OMIT 8 2 1
OMIT 6 4 2
OMIT -7 -1 -11
OMIT 0 0 4
REM <olex2.extras>
REM <HklSrc "%.\\olex2\\history.hkl">
REM </olex2.extras>

WGHT    0.024400    9.754100
EXTI    0.000346
FVAR       0.74687
PB1   6    0.246402    0.945094    0.751207    11.00000    0.02837    0.02938 =
         0.04017    0.00142   -0.00054   -0.00163
BR2   3    0.438167    0.657528    0.753085    11.00000    0.04245    0.04876 =
         0.05105    0.00433    0.00734    0.01697
BR3   3    0.279527    0.924173    0.840066    11.00000    0.04759    0.03916 =
         0.04739   -0.00519    0.00217   -0.00514
BR4   3   -0.073704    0.775686    0.761222    11.00000    0.03639    0.05038 =
         0.05936   -0.00150    0.00158   -0.01306
BR5   3    0.211259    0.890795    0.665304    11.00000    0.04800    0.04347 =
         0.04353    0.00097    0.00128    0.00692
F1    4    0.769437    1.171992    0.487769    11.00000    0.17662    0.13157 =
         0.05443    0.03202   -0.00250   -0.00700
N1    5    0.821788    1.058904    0.672808    11.00000    0.05453    0.04275 =
         0.04645   -0.00762    0.00000    0.00002
AFIX 137
H1A   2    0.795341    1.037751    0.697816    11.00000   -1.50000
H1B   2    0.821972    1.158861    0.669339    11.00000   -1.50000
H1C   2    0.924258    1.022059    0.667326    11.00000   -1.50000
AFIX   0
C1    1    0.752784    1.125353    0.526305    11.00000    0.11672    0.07292 =
         0.04404    0.01448   -0.01217    0.00106
C2    1    0.894905    1.117639    0.549016    11.00000    0.08974    0.11877 =
         0.06772    0.03140    0.01806   -0.01227
AFIX  43
H2    2    1.000794    1.141397    0.538566    11.00000   -1.20000
AFIX   0
C3    1    0.877421    1.072721    0.588771    11.00000    0.06122    0.10495 =
         0.05649    0.02532   -0.00663   -0.00690
AFIX  43
H3    2    0.972368    1.066861    0.605048    11.00000   -1.20000
AFIX   0
C4    1    0.719299    1.037444    0.603520    11.00000    0.03753    0.03596 =
         0.04837   -0.00189   -0.00303    0.00203
C5    1    0.579263    1.044451    0.578793    11.00000    0.05494    0.08221 =
         0.05824   -0.00273   -0.00589    0.00660
AFIX  43
H5    2    0.472393    1.020249    0.588611    11.00000   -1.20000
AFIX   0
C6    1    0.597130    1.087139    0.539637    11.00000    0.08599    0.09590 =
         0.05994    0.00647   -0.02049    0.00612
AFIX  43
H6    2    0.503732    1.089473    0.522820    11.00000   -1.20000
AFIX   0
C7    1    0.694122    0.988609    0.645906    11.00000    0.03780    0.04359 =
         0.04670   -0.00536   -0.00358   -0.00146
AFIX  13
H7    2    0.582088    1.024794    0.654223    11.00000   -1.20000
AFIX   0
C8    1    0.695955    0.818230    0.651313    11.00000    0.08253    0.03794 =
         0.06509    0.00766   -0.00201   -0.00771
AFIX 137
H8A   2    0.807193    0.779943    0.645469    11.00000   -1.50000
H8B   2    0.614899    0.772833    0.633725    11.00000   -1.50000
H8C   2    0.666935    0.793946    0.678173    11.00000   -1.50000
AFIX   0

F2    4    0.239344    0.854693    0.508303    11.00000    0.14891    0.16717 =
         0.09432    0.07214   -0.01233   -0.01023
N2    5    0.286756    0.504021    0.668894    11.00000    0.05952    0.04881 =
         0.04994    0.00203    0.00641   -0.00053
AFIX 137
H2A   2    0.396823    0.481627    0.668104    11.00000   -1.20000
H2B   2    0.241025    0.464921    0.690709    11.00000   -1.20000
H2C   2    0.273713    0.604180    0.669055    11.00000   -1.20000
AFIX   0
C9    1    0.228508    0.752168    0.538799    11.00000    0.10254    0.10218 =
         0.04837    0.01864   -0.01429   -0.00040
C10   1    0.377587    0.690953    0.552509    11.00000    0.07806    0.10541 =
         0.05465    0.01417    0.00588   -0.02889
AFIX  43
H10   2    0.481408    0.717753    0.541450    11.00000   -1.20000
AFIX   0
C11   1    0.368046    0.587789    0.583413    11.00000    0.04937    0.07182 =
         0.05857   -0.00269    0.00022   -0.01107
AFIX  43
H11   2    0.466697    0.544359    0.593390    11.00000   -1.20000
AFIX   0
C12   1    0.212288    0.549233    0.599461    11.00000    0.04259    0.05821 =
         0.04247   -0.00874    0.00108   -0.00657
C13   1    0.065850    0.613564    0.584061    11.00000    0.05983    0.08635 =
         0.05405   -0.00070    0.00128    0.00383
AFIX  43
H13   2   -0.039045    0.587365    0.594657    11.00000   -1.20000
AFIX   0
C14   1    0.073704    0.715596    0.553325    11.00000    0.07065    0.10846 =
         0.06233    0.01410   -0.00872    0.01942
AFIX  43
H14   2   -0.024428    0.758187    0.542836    11.00000   -1.20000
AFIX   0
C15   1    0.200929    0.439322    0.633443    11.00000    0.04524    0.05383 =
         0.06347    0.00163   -0.00204   -0.00530
AFIX  13
H15   2    0.080651    0.425915    0.639929    11.00000   -1.20000
AFIX   0
C16   1    0.274407    0.285110    0.624790    11.00000    0.09135    0.04836 =
         0.09389   -0.00382   -0.00345   -0.01768
AFIX 137
H16A  2    0.394432    0.294042    0.620526    11.00000   -1.50000
H16B  2    0.221813    0.244116    0.601503    11.00000   -1.50000
H16C  2    0.253758    0.218985    0.646832    11.00000   -1.50000
AFIX   0
HKLF 4


REM  R-FMBAPbBr-longrun-RT_auto in P212121 #19
REM wR2 = 0.0798, GooF = S = 1.104, Restrained GooF = 1.104 for all data
REM R1 = 0.0359 for 4856 Fo > 4sig(Fo) and 0.0383 for all 4976 data
REM 231 parameters refined using 0 restraints

END

WGHT      0.0245      9.7186

REM Highest difference peak  1.408,  deepest hole -1.326,  1-sigma level  0.174
Q1    1  -0.1771  0.6846  0.7507  11.00000  0.05    1.41
Q2    1   0.2435  0.9464  0.7202  11.00000  0.05    1.25
Q3    1   0.2422  0.9429  0.7823  11.00000  0.05    1.23
Q4    1   0.6784  0.6933  0.7480  11.00000  0.05    1.12
Q5    1  -0.1288  0.9003  0.7545  11.00000  0.05    0.93
Q6    1   0.3645  0.4249  0.7506  11.00000  0.05    0.89
Q7    1   0.1281  0.9168  0.7516  11.00000  0.05    0.89
Q8    1   0.3805  0.9250  0.7514  11.00000  0.05    0.84
Q9    1   0.3149  0.6736  0.7515  11.00000  0.05    0.83
Q10   1   0.0005  0.4350  0.6693  11.00000  0.05    0.79
Q11   1   0.3768  0.7700  0.7615  11.00000  0.05    0.73
Q12   1   0.2794  0.9296  0.8657  11.00000  0.05    0.73
;
_shelx_res_checksum                39995
_shelx_hkl_file
;
   0   0  -3 106.498 14.4361   7
   0   0   3 2.47850 5.27792  26
   0   0  -4 48696.5 658.864   7
   0   0   4 44416.7 637.764  26
   0   0  -5 38.8665 11.4200  40
   0   0  -5 22.8851 12.4620  43
   0   0  -5 9.33907 5.28949  35
   0   0   5 40.1305 5.23525  36
   0   0  -5 38.2365 14.8040   7
   0   0   5 59.0049 13.2420  26
   0   0   5 52.4758 15.2860  45
   0   0  -6 35694.4 507.449   7
   0   0  -6 36724.7 487.823  40
   0   0   6 31269.1 434.400  36
   0   0  -6 32029.0 445.250  35
   0   0   6 39170.4 515.781  45
   0   0  -7 12.6660 15.9319   7
   0   0   7 20.6331 4.89354  36
   0   0  -7 7.92837 6.28147  35
   0   0  -8 90598.5 1125.93  40
   0   0  -8 88781.4 1075.63  35
   0   0  -9 10.2831 15.3610   7
   0   0  -9 20.0241 7.28515  35
   0   0 -10 172333. 2017.72  35
   0   0 -10 170038. 2093.33  33
   0   0 -11 42.8256 9.27619  41
   0   0  11 36.3272 15.1841   9
   0   0 -11 12.4050 14.7620  33
   0   0 -12 180842. 2411.74  41
   0   0 -12 191002. 2402.02  35
   0   0  12 180622. 2471.60   9
   0   0 -12 193458. 2480.77  33
   0   0 -13 13.2668 6.00930  35
   0   0 -13 27.8849 7.98541  41
   0   0  13 40.5915 15.9792   9
   0   0 -13 13.8942 14.7384  33
   0   0 -14 85908.7 1151.38  41
   0   0 -14 86794.3 1134.74  35
   0   0 -15 9.65679 5.60924  41
   0   0 -15 8.28073 11.9261  33
   0   0 -16 14522.0 220.605  41
   0   0 -16 14847.3 280.808  33
   0   0  16 14305.2 282.489  58
   0   0  16 14704.5 283.171   9
   0   0 -17 14.4358 9.76383  39
   0   0 -17 0.98665 9.66679  33
   0   0  17 5.77966 12.1779  67
   0   0  17 1.00887 8.90979  58
   0   0  17 2.95010 9.48288   9
   0   0 -18 13552.3 245.865  39
   0   0 -18 13606.7 270.420  33
   0   0  18 12862.8 268.041  58
   0   0  18 14539.7 290.909  67
   0   0 -18 12636.3 243.117  66
   0   0  18 14429.5 273.696   9
   0   0 -19 3.69850 9.06018  39
   0   0 -19 36.2479 15.8846  33
   0   0  19 12.0045 13.6307  58
   0   0  19 9.85320 13.1505  67
   0   0 -19 12.3573 10.4484  66
   0   0  19 14.5707 13.9633   9
   0   0 -20 37315.4 553.813  39
   0   0  20 37491.9 634.820  42
   0   0 -20 37642.9 592.520  33
   0   0  20 35688.8 588.687  58
   0   0  20 39127.9 614.490  67
   0   0 -20 33827.4 549.871  66
   0   0  20 39649.2 597.117   9
   0   0 -21 16.1169 12.6947  39
   0   0 -21 38.4283 17.2992  33
   0   0  21 81.4014 21.4383  58
   0   0  21 27.9822 19.9955  67
   0   0  21 82.2736 21.5070   9
   0   0  22 42823.5 672.061   9
   0   0 -22 41510.1 706.049  12
   0   0  22 42114.7 689.247  67
   0   0  22 40156.6 667.588  58
   0   0 -22 43191.5 675.993  33
   0   0  22 44645.8 727.011  42
   0   0 -22 40282.5 623.030  39
   0   0 -22 42883.5 695.218  98
   0   0 -23 38.2593 31.4364  86
   0   0  23 20.3359 23.8733  67
   0   0 -23 63.2181 27.4714  77
   0   0 -23 47.2637 28.5135  12
   0   0  23 26.8921 20.2035   9
   0   0 -23 51.8722 16.7101  39
   0   0  23 51.8035 29.1552  42
   0   0 -23 63.3601 28.4236  98
   0   0  24 45912.6 712.500   9
   0   0 -24 43811.6 750.800  12
   0   0 -24 42269.4 730.798  77
   0   0  24 47169.1 745.014  74
   0   0  24 44931.1 737.358  67
   0   0 -24 45673.5 740.573  98
   0   0 -24 41151.0 658.068  39
   0   0  24 48149.3 771.606  42
   0   0 -25 39.5980 26.6018  98
   0   0 -25 26.6251 29.0393  86
   0   0 -25 69.7719 23.2442  25
   0   0  25 28.0841 25.2098  74
   0   0 -25 16.0069 22.1843  77
   0   0  25 26.9604 20.7433  67
   0   0 -25 32.3363 16.4043 106
   0   0  25-4.40594 149.535  52
   0   0 -25 73.0598 29.2142  12
   0   0  25 21.9595 17.1918   9
   0   0  25 66.7130 29.5316  42
   0   0 -25 59.0240 16.3202  39
   0   0 -26 13940.3 297.107  98
   0   0 -26 14545.1 279.274  25
   0   0  26 14495.1 299.804  74
   0   0 -26 13629.0 293.377  77
   0   0  26 14338.0 301.650  67
   0   0  26 13926.2 268.898   9
   0   0 -26 13693.0 306.018  12
   0   0  26 15057.1 331.631  42
   0   0  27 15.8307 12.5162   9
   0   0 -27 5.52652 18.3295  12
   0   0 -27 13.1563 26.0364  86
   0   0 -27 40.3162 25.4178  82
   0   0 -27 6.71969 16.4601  77
   0   0  27 11.5761 18.3408  74
   0   0  27 11.8129 17.2924  67
   0   0 -27 6.80920 15.8784  98
   0   0  27-14.1133 143.458  52
   0   0 -27 82.2094 23.6459  25
   0   0  27 8.12023 18.2706  42
   0   0  28 2274.91 124.501  42
   0   0 -28 1918.91 114.936  82
   0   0 -28 1736.51 100.391  77
   0   0  28 2020.75 107.745  74
   0   0  28 1855.07 104.729  67
   0   0  28 1987.76 93.3374   9
   0   0 -28 1891.90 109.714  12
   0   0 -28 1809.65 104.371  98
   0   0 -28 1916.09 94.4429  25
   0   0 -29 14.7078 19.9331  82
   0   0 -29 5.16052 17.8770  77
   0   0  29 6.93658 14.7156  74
   0   0  29 10.6491 15.6758  67
   0   0  29 38.2680 16.3231   9
   0   0 -29 9.56281 19.0300  12
   0   0  29 34.6380 131.379  52
   0   0 -29 5.42397 17.7151  98
   0   0 -29-6.75418 59.9344  94
   0   0 -29-4.73570 82.8365  97
   0   0 -29 69.4959 20.4057  25
   0   0  30 3172.43 134.255  74
   0   0  30 3147.56 135.914  67
   0   0 -30 3407.77 151.843  82
   0   0  30-25.1275 156.153  52
   0   0 -30 3191.91 141.871  12
   0   0 -30 3067.14 135.452  98
   0   0 -30-4.78417 84.5638  97
   0   0 -30 30.8205 64.4715  94
   0   0 -31 22.1743 22.1769  98
   0   0 -31 4.79274 85.0588  97
   0   0  31 38.0758 23.0798  67
   0   0 -31 106.321 32.1089  82
   0   0  31 1.76686 17.3155  74
   0   0  32 5906.61 186.721  74
   0   0  32 6116.29 207.082  73
   0   0 -32 5557.67 198.114  82
   0   0 -32 5571.59 186.233  98
   0   0  33 45.7430 31.3979  73
   0   0  33 13.7540 26.4708  74
   0   0 -33 28.8749 30.1036  82
   0   0  33 14.8461 32.8583   5
   0   0 -33 23.8520 25.2275  98
   0   0  34 10739.7 250.670  74
   0   0  34 9851.01 264.785  73
   0   0 -34 9937.82 262.981  82
   0   0  34 11756.4 290.155   5
   0   0 -34 2650.69 197.453  94
   0   0 -34 10570.0 258.226  98
   0   0 -34 1002.52 173.987  97
   0   0  35 34.9025 31.8668  73
   0   0  35 59.6556 30.4065  74
   0   0 -35 18.9328 30.2391  82
   0   0  35 33.6856 36.6486   5
   0   0 -35 70.1900 33.1600  98
   0   0  36 5803.49 174.336  74
   0   0 -36 5710.47 189.065  82
   0   0 -36 5968.90 186.330  98
   0   0  37 10.5399 16.9242  74
   0   0 -37 49.1804 24.9713  98
   0   0 -37-1.60404 20.2265  82
   0   0  37 12.5056 25.8888   5
   0   0  38 1495.82 75.2073  74
   0   0  38 1372.55 82.5008  69
   0   0 -38 1393.28 80.1070  98
   0   0 -38 1484.57 80.7827  16
   0   0 -38 1338.76 80.1242  82
   0   0  39 7.63293 13.2205  69
   0   0  39 8.67863 17.5366   5
   0   0 -39 1.10896 12.8849  16
   0   0 -39 3.60456 15.0067  98
   0   0  39 18.6273 13.1054  74
   0   0 -40 468.023 38.2825  16
   0   0 -40 412.212 38.8504  98
   0   0  40 382.011 31.2743  74
   0   0 -41 10.3339 10.4854  98
   0   0 -41 4.56807 7.99251  16
   0   0  41 9.49620 14.3896   5
   0   0 -42 558.523 33.2606  98
   0   0  42 670.901 39.2800  76
   0   1   0 3.53037 2.11173   9
   0   1   0 5.63951 2.00873  31
   0   1   0 7.47647 2.35537  25
   0   1   0 7.81386 2.21140  28
   0  -1   0 1.15919 6.45414  43
   0  -1   0 2.92002 4.04299  41
   0   1   1 129.104 10.2401   9
   0   1  -1 92.6287 6.83209  25
   0   1   1 119.934 6.37335  25
   0   1  -1 82.4173 6.44606  31
   0   1   1 93.8308 4.84791  29
   0   1  -1 81.5196 4.44864  28
   0  -1   1 101.762 10.2809  43
   0  -1   1 103.123 8.16669  41
   0  -1  -1 69.5679 12.7720  43
   0   1  -2 26.6457 4.04914   6
   0  -1  -2 15.8884 5.27985   1
   0   1  -2 17.4674 4.00433  25
   0  -1  -2 17.9611 10.7841  43
   0  -1   2 21.8396 3.66525  41
   0   1   2 18.2682 6.25989  36
   0  -1   2 15.4486 3.26156  34
   0   1   3 459.910 20.7305   8
   0   1   3 515.229 16.3700  37
   0   1   3 444.314 23.4285  36
   0  -1   3 498.395 15.5816  34
   0   1  -3 532.311 21.3405  25
   0   1  -3 492.619 12.2656  33
   0   1  -3 496.254 25.2669   1
   0  -1  -3 450.085 24.2858   1
   0   1   4 454.073 24.5238  36
   0  -1   4 510.027 17.2448  44
   0   1  -4 523.492 25.0552  35
   0   1  -4 514.334 30.5435   1
   0  -1  -4 497.286 29.3853   1
   0   1  -4 552.131 18.5349  33
   0  -1  -5 1040.29 46.2332   1
   0   1  -5 1011.44 47.4981   1
   0   1  -5 851.912 34.5446  35
   0   1  -5 960.629 24.4693  40
   0  -1   5 969.684 17.6975  46
   0  -1   5 925.970 25.4572  44
   0   1  -5 967.788 32.2567  33
   0   1   5 934.857 43.3686  26
   0  -1  -6 1515.58 59.9261   1
   0   1  -6 1635.19 63.8654   1
   0   1  -6 1132.27 42.2334  35
   0   1  -6 1273.44 25.4606  39
   0   1   6 1127.40 40.2638  36
   0   1  -6 1505.62 37.1907  40
   0  -1   6 1230.27 32.2041  44
   0   1  -6 1240.12 43.3918  33
   0   1   6 1268.23 54.6538  26
   0  -1   6 1278.73 37.0595  32
   0   1  -7 820.984 47.9421   1
   0  -1  -7 822.302 46.7774   1
   0  -1   7 663.848 19.4455  38
   0   1  -7 713.166 21.2105  39
   0   1  -7 931.058 31.1719  40
   0   1   7 704.247 30.8770  36
   0   1  -7 571.427 30.8384  35
   0  -1   7 689.483 29.2464  32
   0   1  -7 656.264 33.9122  33
   0   1   7 676.465 42.6057  26
   0  -1   7 676.913 24.0047  44
   0   1  -8 848.961 27.6465  39
   0   1  -8 880.884 37.7683  35
   0  -1   8 769.521 22.6993  38
   0   1   8 939.959 35.2869  36
   0  -1   8 834.031 35.7092  32
   0   1   8 811.026 48.0532  26
   0   1  -8 905.838 43.6126  33
   0  -1   8 823.361 28.9824  44
   0   1   9 13431.9 253.856  26
   0  -1   9 12481.1 220.732  32
   0   1  -9 14846.5 241.760  33
   0   1  -9 12131.0 199.150  39
   0   1   9 15133.0 209.387  36
   0  -1   9 11864.1 186.980  38
   0   1  -9 14395.2 221.826  35
   0  -1   9 16841.7 238.710   9
   0  -1  -9 12177.1 228.110   7
   0   1   9 16750.6 278.252   9
   0  -1   9 12149.6 222.250  45
   0  -1   9 12425.2 200.914  44
   0  -1  10 206.114 22.2539  32
   0   1 -10 244.287 25.1646  33
   0   1  10 284.163 29.9941  26
   0   1 -10 248.108 18.0434  39
   0   1  10 159.578 25.1012  42
   0   1 -10 249.526 20.2644  35
   0  -1 -10 240.007 23.1183  41
   0   1  10 252.997 16.7484  36
   0  -1 -10 195.464 23.5215   7
   0   1  10 253.164 30.2234   9
   0  -1  10 274.622 24.0593   9
   0  -1  10 206.023 16.5580  44
   0  -1  10 204.963 22.7869  45
   0  -1 -11 7725.29 171.770  33
   0   1 -11 7690.44 160.375  33
   0   1  11 8089.94 178.798  26
   0  -1  11 5631.69 146.090  32
   0   1  11 4962.74 153.617  42
   0  -1 -11 7134.24 146.712  41
   0   1  11 8051.13 123.400  36
   0   1 -11 7899.37 138.870  35
   0   1 -11 6551.60 128.809  39
   0   1  11 8107.37 181.295   9
   0  -1  11 8180.26 156.932   9
   0  -1 -11 5583.24 149.624   7
   0  -1  11 5578.76 147.999  45
   0  -1 -12 2427.73 87.6953  33
   0   1 -12 2252.75 79.7465  33
   0   1 -12 2128.52 61.9501  39
   0   1 -12 2373.78 63.6484  35
   0   1  12 1442.39 77.2627  42
   0  -1 -12 2207.92 69.9953  41
   0   1  12 2564.64 94.0714   9
   0  -1  12 2473.63 77.3608   9
   0  -1 -12 1681.63 75.4725   7
   0  -1  12 1535.77 71.4718  45
   0  -1 -13 3933.85 115.434  33
   0   1 -13 4085.04 112.020  33
   0   1 -13 3810.03 89.2331  39
   0  -1  13 3085.40 59.6668  36
   0  -1 -13 3673.08 93.5791  41
   0   1  13 2624.05 110.098  42
   0  -1  13 4175.75 105.910   9
   0   1  13 3937.71 120.572   9
   0  -1 -13 2733.81 102.150   7
   0  -1  13 2867.34 103.480  45
   0   1 -14 388.349 33.8530  33
   0  -1  14 351.548 35.5602  45
   0  -1 -14 333.291 16.0847  35
   0  -1 -14 414.986 28.6409  41
   0   1 -14 423.572 27.4853  39
   0   1  14 312.190 38.9992  42
   0   1  14 386.509 37.3904   9
   0  -1 -14 352.344 36.6833   7
   0  -1  14 406.288 32.3563   9
   0  -1 -15 3583.66 125.049  71
   0   1  15 3608.08 117.882  58
   0   1 -15 3868.93 112.319  33
   0  -1  15 3394.03 115.698  45
   0  -1  15 4164.01 110.569   9
   0   1  15 3901.22 121.947   9
   0  -1 -15 3176.70 110.574   7
   0  -1 -15 3001.02 56.4934  35
   0   1  15 3371.54 130.046  42
   0  -1 -15 3648.50 91.8426  41
   0   1 -15 3872.54 92.2772  39
   0   1  16 13.2278 12.3755  58
   0   1  16 26.7766 14.4540  67
   0  -1  16 13.9438 12.1845  67
   0   1 -16 19.3367 11.9370  33
   0  -1  16 45.4836 17.4005  45
   0  -1 -16 10.5838 11.9034  48
   0  -1 -16 29.0977 16.0584   7
   0  -1  16 19.6659 10.8113   9
   0   1  16 31.0950 14.6249   9
   0   1  16 43.1612 18.4102  42
   0   1 -16 18.7928 8.19699  39
   0  -1 -16 16.8300 7.65497  41
   0   1  17 3472.30 125.184  67
   0   1  17 3179.57 113.648  58
   0  -1 -17 2609.10 90.5743  66
   0  -1  17 3140.05 103.956  58
   0  -1  17 3516.69 118.475  67
   0   1 -17 3365.45 108.948  33
   0  -1  17 3273.88 116.170  45
   0  -1 -17 2884.63 102.333  48
   0  -1  17 3537.41 104.881   9
   0  -1 -17 3014.73 110.819   7
   0   1  17 3432.36 117.804   9
   0   1  17 3348.60 135.236  42
   0   1 -17 3317.91 87.6551  39
   0  -1 -17 3049.57 82.8532  41
   0  -1  18 23.8784 13.2155  67
   0  -1  18 28.7265 12.4156  58
   0   1  18 25.2561 15.0154  58
   0   1  18 29.4595 14.8854  67
   0  -1 -18 21.4826 11.4522  66
   0   1 -18 24.2556 12.1226  33
   0  -1 -18 27.8724 13.2475  48
   0  -1 -18 9.09840 13.0706   7
   0   1  18 33.3933 14.5232   9
   0  -1  18 23.5239 11.5206   9
   0   1 -18 54.9410 11.6153  39
   0   1  18 11.2129 16.4168  42
   0  -1 -18 33.0595 9.15562  41
   0   1  19 6849.96 186.203  58
   0   1  19 7627.99 200.711  67
   0  -1  19 7519.42 193.028  67
   0  -1 -19 6454.67 158.587  66
   0  -1  19 7093.12 176.762  58
   0   1 -19 7848.35 184.199  33
   0  -1 -19 6784.30 173.859  48
   0   1  19 7674.05 192.185   9
   0  -1  19 8147.35 179.475   9
   0  -1 -19 7137.44 141.889  41
   0   1  19 8071.83 223.771  42
   0   1 -19 7261.68 148.820  39
   0  -1 -20 80.6275 18.5706  48
   0  -1 -20 94.8168 19.5499  39
   0   1  20 122.901 30.3131  42
   0   1 -20 87.9268 14.7804  39
   0  -1  20 95.0271 19.6149   9
   0   1  20 81.2515 21.3500   9
   0  -1 -20 62.6329 16.0121  66
   0   1  20 94.6457 24.2514  67
   0  -1  20 81.1593 21.9538  67
   0   1  20 96.4526 22.8924  58
   0  -1  20 76.7596 18.4408  58
   0   1  21 3751.11 133.968  58
   0   1  21 4119.21 145.426  67
   0  -1 -21 3514.33 109.592  66
   0  -1  21 4157.34 139.355  67
   0  -1 -21 4020.58 136.455  33
   0   1 -21 4592.42 151.180  25
   0  -1 -21 3588.27 119.828  48
   0   1 -21 3812.55 98.4402  39
   0   1  21 4639.77 167.967  42
   0  -1 -21 3987.81 120.008  39
   0  -1  21 4189.41 125.389   9
   0   1  21 4240.40 140.041   9
   0   1 -22 1342.68 79.5811  25
   0  -1 -22 1129.29 70.7857  33
   0   1 -22 1089.90 77.5832  77
   0   1  22 1041.29 75.0918  74
   0  -1 -22 989.065 54.5417  66
   0   1  22 1127.19 75.6850  67
   0  -1  22 1146.85 72.7439  67
   0   1  22 1061.27 70.0153  58
   0  -1 -22 1160.65 61.6450  39
   0   1  22 1297.82 88.6040  42
   0   1  22 1204.10 73.8953   9
   0  -1  22 1173.07 63.7650   9
   0   1 -22 1063.09 78.4186  12
   0  -1 -22 1104.45 73.1401  98
   0  -1 -23 6275.72 183.159  98
   0   1 -23 6218.76 187.204  98
   0  -1 -23 6491.98 180.880  33
   0   1 -23 6887.99 189.615  25
   0   1  23 5804.25 185.830  74
   0   1 -23 6283.42 194.230  77
   0   1  23 6550.11 191.815  67
   0  -1  23 6443.57 182.235  67
   0  -1 -23 5600.16 143.392  66
   0   1  23 5921.17 175.736  58
   0  -1 -23 5726.12 154.002 106
   0   1 -23 6495.69 202.562  12
   0  -1  23 6804.56 164.810   9
   0  -1 -23 6354.99 194.243  12
   0   1  23 6462.61 181.492   9
   0  -1 -23 6187.04 154.101  39
   0  -1 -24 944.996 74.3149  12
   0   1  24 991.517 68.6709   9
   0   1 -24 982.652 78.2944  12
   0  -1  24 1063.97 61.2890   9
   0  -1 -24 956.395 70.1157  98
   0   1 -24 953.412 72.3341  98
   0  -1 -24 937.619 77.2771  82
   0   1 -24 910.981 74.1115  77
   0   1  24 898.525 72.8941  74
   0   1  24 890.800 70.1450  67
   0  -1 -24 838.853 51.1842  66
   0  -1  24 985.875 71.2404  67
   0  -1 -24 809.017 55.8012 106
   0   1 -24 978.477 76.0457 111
   0  -1 -24 983.354 68.6489  33
   0   1 -24 1028.01 71.3403  25
   0  -1 -24 919.702 56.2428  39
   0   1 -25 2180.88 117.877  12
   0  -1 -25 2241.39 115.614  12
   0  -1  25 2492.73 95.4607   9
   0   1  25 2291.68 105.912   9
   0  -1 -25 2203.47 108.747  98
   0   1 -25 2292.12 112.708  98
   0  -1 -25 2374.28 122.829  82
   0   1  25 2226.70 114.629  74
   0   1 -25 2071.43 112.509  77
   0   1  25 2231.23 113.014  67
   0  -1 -25 2086.13 82.0653  66
   0  -1  25 2217.80 106.437  67
   0  -1 -25 1890.33 86.4963 106
   0   1 -25 2419.02 119.787 111
   0   1 -25 2436.53 110.530  25
   0  -1 -25 2232.30 89.7477  39
   0  -1 -26 534.537 58.5286  12
   0   1  26 706.351 59.7781   9
   0   1 -26 658.148 66.3517  12
   0  -1 -26 580.946 47.4037 106
   0   1 -26 579.354 60.4541 111
   0  -1  26 13.6326 155.214  52
   0   1 -26 600.180 59.3436  98
   0  -1 -26 625.829 59.1466  98
   0   1 -26-8.52002 86.6928  97
   0  -1 -26 628.273 65.0222  82
   0   1  26 525.320 57.2978  74
   0   1 -26 564.062 60.0050  77
   0   1  26 624.971 61.0011  67
   0  -1  26 634.440 58.3389  67
   0   1 -26 619.358 57.0526  25
   0  -1 -26 666.629 52.2533  25
   0  -1 -26 538.809 43.7068  39
   0   1 -27 1371.38 94.4373  12
   0   1  27 1281.55 79.4134   9
   0   1 -27 1332.68 89.2974 111
   0  -1 -27 1134.74 65.9816 106
   0  -1  27-9.34829 145.873  52
   0   1  27 1587.96 105.909   5
   0   1 -27 12.1618 56.8050  94
   0   1 -27-4.33149 81.1933  97
   0  -1 -27 1296.69 85.2613  98
   0   1 -27 1292.34 86.4371  98
   0  -1 -27 679.950 72.1718  86
   0  -1 -27 1272.39 92.5377  82
   0   1 -27 1150.29 85.4040  77
   0   1  27 1348.95 89.6176  74
   0  -1 -27 1357.06 90.1971  68
   0  -1  27 1301.97 83.1986  67
   0   1  27 1300.37 88.1185  67
   0   1 -27 1399.60 84.0192  25
   0  -1 -27 1468.22 76.8362  25
   0  -1 -27 1313.35 67.8203  39
   0  -1  27 1489.80 101.682  42
   0   1  28 10.7697 22.3838   5
   0   1 -28-13.1710 74.5023  97
   0   1 -28-3.09757 56.5225  94
   0  -1 -28 18.6921 18.1432  98
   0   1 -28 1.79958 16.4934  98
   0  -1 -28 29.8331 13.0497  39
   0  -1  28-2.14320 18.5604  42
   0  -1 -28 26.2100 21.5261  82
   0   1  28 12.7694 17.8733  74
   0  -1  28 20.9260 18.3723  74
   0   1 -28-1.87675 16.8907  77
   0  -1 -28 17.9805 18.6857  68
   0   1  28 20.0799 18.1628  67
   0  -1  28 6.53101 13.8547  67
   0  -1 -28 14.7737 12.4496 106
   0   1 -28 12.6298 15.9348 111
   0  -1  28-9.58159 125.563  52
   0   1 -28 51.5449 18.7434  25
   0   1 -28 11.9134 20.6342  12
   0   1  28 7.55111 10.7860   9
   0   1  29 828.446 79.0708   5
   0   1 -29-15.6673 57.0249  94
   0   1 -29 676.622 65.7047  98
   0  -1 -29 786.712 68.7801  98
   0   1 -29 4.42051 75.8731  97
   0  -1  29 874.621 80.3112  42
   0   1 -29 804.853 76.7572  82
   0   1 -29 756.534 70.5743  77
   0  -1 -29 815.210 74.4511  82
   0   1  29 785.348 70.2962  74
   0  -1  29 914.521 73.3717  74
   0   1  29 725.724 68.1264  67
   0  -1  29 809.555 66.9498  67
   0  -1 -29 847.009 72.0876  68
   0   1 -29 694.122 65.3532 111
   0  -1 -29 755.509 53.1960 106
   0  -1  29 9.75782 135.726  52
   0   1 -29 689.720 59.9723  25
   0   1  29 808.897 63.2949   9
   0   1 -29 778.543 73.1355  12
   0   1  30 116.893 35.2513   5
   0  -1  30 128.152 35.0792  42
   0  -1 -30 156.012 37.6577  82
   0   1 -30 127.936 34.2499  82
   0   1  30 152.762 34.9534  74
   0   1 -30 138.929 34.2894  77
   0  -1  30 128.101 31.4762  74
   0  -1 -30 128.698 32.8205  68
   0   1  30 111.817 30.1234  67
   0  -1 -30 127.628 31.3469  98
   0   1 -30 12.5703 59.6427  94
   0   1 -30 107.669 30.0286  98
   0  -1 -30 232.319 81.5029  94
   0   1 -30 13.2521 79.1544  97
   0   1 -30 97.6647 29.5393 111
   0   1 -30 119.917 26.9590  25
   0   1 -30 115.001 32.8162  12
   0   1  30 124.363 27.1373   9
   0   1  31 1219.99 96.3121   5
   0  -1  31 1167.20 93.9694  42
   0   1 -31 1120.10 90.7591  82
   0  -1 -31 1117.75 87.5945  82
   0   1 -31 1082.64 82.5478  77
   0  -1  31 1116.87 81.2222  74
   0  -1  31 1238.44 94.2645  73
   0   1  31 1138.04 85.4203  74
   0  -1 -31 1117.45 83.5002  68
   0   1  31 1106.52 84.5509  67
   0  -1 -31 1063.22 80.1068  98
   0  -1 -31 907.193 126.028  94
   0   1 -31 56.9325 93.7283  97
   0  -1 -31 20.5457 102.193  97
   0   1 -31 1105.85 84.4446  98
   0   1 -31 353.168 91.1090  94
   0   1 -31 1085.98 79.4172 111
   0   1 -31 992.063 71.8632  25
   0   1 -31 1151.14 88.0669  12
   0   1 -32 9280.95 302.168  94
   0  -1 -32 407.061 141.018  97
   0  -1 -32 11465.0 366.871  94
   0  -1 -32 162.316 34.7428  98
   0   1 -32 159.479 36.5384  98
   0  -1 -32 151.058 37.9534  82
   0   1 -32 162.704 40.6736  82
   0   1  32 90.8199 30.8976  74
   0  -1  32 162.273 38.5144  73
   0  -1  32 128.389 32.8175  74
   0   1  32 152.620 38.0272  73
   0  -1 -32 155.206 35.7033  68
   0   1  32 148.600 31.3188  37
   0   1 -32 156.401 33.9253 111
   0   1 -32 165.942 36.5938  12
   0   1  32 181.081 41.4254   5
   0  -1 -33 1383.93 97.5219  82
   0   1 -33 1354.94 99.7850  82
   0  -1 -33 1358.88 91.4562  68
   0  -1  33 1406.52 89.6563  74
   0  -1  33 1481.84 103.116  73
   0   1  33 1513.81 103.858  73
   0   1  33 1384.26 92.3029  74
   0   1 -33 1404.86 95.7290  98
   0  -1 -33 1489.29 95.2832  98
   0  -1 -33 4675.02 243.595  94
   0  -1 -33 1226.02 186.327  97
   0   1 -33 4249.64 212.473  94
   0   1 -33 1325.51 94.2354  12
   0   1  33 1671.19 112.279   5
   0   1  34 873.489 79.3329  73
   0  -1  34 833.561 68.5968  74
   0  -1  34 890.961 79.4714  73
   0   1  34 786.060 69.1889  74
   0   1 -34 13880.9 354.995  94
   0  -1 -34 15292.8 415.403  94
   0  -1 -34 881.102 73.1907  98
   0  -1 -34 11733.5 433.410  97
   0   1 -34 832.783 73.3885  98
   0  -1 -34 834.825 71.9292  68
   0  -1 -34 779.449 72.5462  82
   0   1 -34 881.115 80.1207  82
   0   1  34 943.161 87.5623   5
   0   1  35 1538.44 91.8386  74
   0  -1  35 1323.68 83.4227  74
   0   1  35 1442.86 98.6151  73
   0  -1  35 1330.82 94.8425  73
   0   1 -35 1265.10 92.3926  82
   0  -1 -35 1195.21 86.6542  82
   0   1  35 1533.55 104.777   5
   0  -1  35 1461.49 100.380   5
   0  -1 -35 5720.69 309.405  97
   0  -1 -35 5976.32 262.968  94
   0   1 -35 4933.04 215.967  94
   0   1 -35 1327.02 91.2760  98
   0  -1 -35 1451.64 91.0517  98
   0   1  36 646.445 58.8550  74
   0  -1  36 617.520 55.0386  74
   0   1  36 628.760 64.4136  73
   0  -1  36 612.518 62.0143  73
   0   1 -36 6690.97 237.021  94
   0  -1 -36 510.354 53.9476  98
   0  -1 -36 8346.02 359.292  97
   0   1 -36 603.130 59.9652  98
   0  -1 -36 8004.87 291.631  94
   0  -1 -36 585.335 59.7531  82
   0   1 -36 537.215 59.4764  82
   0  -1  36 666.867 66.4306   5
   0   1  36 624.316 68.2716   5
   0   1  37 244.931 36.0021  74
   0  -1  37 189.464 35.9163  73
   0  -1  37 191.955 31.7033  74
   0   1  37 253.238 40.3670  73
   0  -1 -37 209.752 35.2155  98
   0   1 -37 199.162 36.2068  98
   0   1  37 217.893 42.7624   5
   0  -1  37 261.712 41.5260   5
   0   1 -37 226.372 39.5282  82
   0   1 -37 247.057 39.9460  16
   0  -1 -37 241.667 34.7015  16
   0  -1  38 27.7265 18.4047  73
   0   1  38 40.4127 19.5762  73
   0  -1  38 31.7080 15.6460  74
   0   1  38 29.4458 16.0610  74
   0  -1  38 22.7918 17.0601  69
   0  -1 -38 35.1241 18.6943  98
   0   1 -38 7.00903 21.3086  98
   0   1  38 46.8260 23.8884   5
   0  -1  38 25.3148 21.4274   5
   0   1 -38 27.3183 20.0812  82
   0   1 -38 37.2316 21.4986  16
   0  -1 -38 35.1427 17.2289  16
   0   1  39 40.2154 17.7011  73
   0   1  39 49.0966 16.5287  74
   0  -1  39 44.8339 15.0927  74
   0  -1  39 48.2177 17.9981  73
   0  -1  39 27.6001 16.1065  69
   0   1 -39 1.21466 19.2899  98
   0  -1 -39 57.1555 18.7934  98
   0   1  39 76.7714 24.3304   5
   0  -1  39 57.1325 20.7189   5
   0   1 -39 43.3407 18.9504  82
   0   1 -39 64.1027 20.1529  16
   0  -1 -39 47.8013 14.9547  16
   0  -1  40 47.2924 16.1704  69
   0   1  40 51.9592 20.7123   5
   0  -1  40 38.8677 16.9935   5
   0  -1 -40 36.0836 14.2805  98
   0   1 -40 2.05485 14.7892  98
   0  -1 -40 36.5318 11.3305  16
   0   1 -40 49.8465 16.5063  16
   0   1  40 40.4521 12.1197  74
   0  -1  40 36.7645 11.7318  74
   0  -1  40 38.1322 14.9117  73
   0   1  41 45.4698 17.9480   5
   0  -1  41 27.3772 14.1414   5
   0  -1 -41 17.0742 9.61766  98
   0   1 -41 27.7486 13.1894  98
   0   1 -41 36.0196 12.9367  16
   0   1  41 36.0181 12.8996  76
   0   1  42 7.24273 9.95659   5
   0  -1  42 4.13470 9.16764   5
   0   1 -42 1.51422 6.30394  16
   0   1 -42 2.35766 7.70723  98
   0   1  42 0.58435 7.08459  76
   0  -2   0 21172.1 286.350  33
   0   2   0 20616.5 294.079  26
   0   2   0 19298.4 285.482  31
   0   2   0 20414.0 299.331   8
   0   2   0 21253.0 288.172   9
   0  -2   0 18563.1 351.351  43
   0  -2   0 21143.5 317.048  41
   0   2   1 34709.3 406.390  25
   0   2   1 28892.6 412.549  26
   0   2  -1 26787.5 402.251  31
   0  -2   1 27745.8 383.181  33
   0   2  -1 32884.5 412.326  25
   0   2   1 29286.2 393.329  31
   0  -2  -1 28994.9 413.849  33
   0   2   1 29853.8 408.430   9
   0   2  -1 33447.7 393.041   9
   0   2   1 29685.8 413.957   8
   0  -2   1 28520.1 453.588  43
   0  -2  -1 25467.9 473.881  43
   0  -2   1 29856.7 420.661  41
   0   2  -2 13247.7 193.649  25
   0   2   2 12817.0 202.616  26
   0   2  -2 11616.4 174.123  28
   0   2   2 13188.6 182.854  25
   0  -2  -2 11981.5 209.263  33
   0   2   2 12911.4 200.528   9
   0   2   2 12221.2 196.859   8
   0  -2   2 11990.8 192.017  41
   0  -2   2 14072.4 218.211  43
   0  -2  -2 12683.4 267.105  43
   0  -2   2 11976.4 189.158  34
   0   2   3 19759.8 254.009  29
   0  -2  -3 17083.4 299.663  33
   0   2  -3 17389.8 250.528  28
   0   2  -3 18665.6 275.564  25
   0  -2   3 19579.1 252.863  27
   0   2   3 19307.7 293.995  26
   0   2   3 18704.0 294.524   9
   0  -2  -3 20896.0 367.700  43
   0  -2   3 17165.3 265.994  41
   0  -2   3 19145.1 269.980  34
   0   2  -4 4319.53 68.6687  28
   0  -2   4 4325.72 71.2996  27
   0   2   4 4608.46 73.8987  29
   0   2   4 4609.64 108.336  26
   0  -2  -4 4229.50 114.855  33
   0   2  -4 4468.23 92.6882  25
   0   2  -4 4778.80 87.2718   6
   0   2   4 4558.69 112.917   9
   0  -2   4 4501.46 83.0883  34
   0   2   4 3977.03 105.750  36
   0  -2   4 4364.88 79.3939  41
   0   2   5 16601.0 285.779  26
   0  -2  -5 16947.6 301.427  33
   0   2  -5 18049.8 265.915  25
   0   2  -5 17963.5 250.411   6
   0  -2   5 16878.8 244.424  34
   0   2   5 17571.3 243.736  37
   0  -2  -6 389.614 35.3962  33
   0   2  -6 207.624 19.6724  25
   0   2  -6 485.638 22.7068   6
   0   2   6 122.182 23.2858   9
   0  -2   6 282.648 15.8065  34
   0   2   6 171.514 20.9282  36
   0  -2   6 212.860 14.9262  44
   0   2   6 194.436 14.2781  37
   0   2   7 980.572 48.9846  36
   0   2   7 1003.33 35.4621  37
   0   2  -7 1029.67 36.7843   6
   0  -2   7 968.485 34.0603  44
   0  -2  -8 653.320 46.3567  33
   0   2  -8 652.030 41.0790  25
   0  -2  -8 582.970 43.9572  41
   0  -2  -8 767.841 58.6103  43
   0   2   8 551.374 27.5515  37
   0   2   8 602.262 36.9711  36
   0  -2   8 493.501 16.8872   9
   0  -2   8 613.192 26.7196  44
   0  -2   8 559.550 16.2993  46
   0   2  -9 22665.8 376.820  25
   0  -2  -9 27826.6 405.600  33
   0  -2   9 23221.4 335.288  32
   0  -2  -9 25738.5 390.025  41
   0   2   9 25854.4 358.404  36
   0  -2   9 18199.3 301.202   9
   0  -2   9 21878.0 288.565  46
   0  -2   9 22933.2 322.205  44
   0  -2 -10 7227.88 167.011  33
   0   2 -10 5750.89 155.258  25
   0  -2  10 5881.02 123.756  32
   0  -2 -10 7024.42 158.135  41
   0  -2  10 4458.80 96.7479   9
   0  -2  10 5956.40 111.264  44
   0  -2 -11 32495.8 457.148  33
   0   2  11 24721.3 435.575  26
   0  -2  11 26411.3 400.101  32
   0   2 -11 22319.9 436.377  25
   0  -2 -11 30224.7 439.211  41
   0  -2  11 25930.7 357.255  38
   0  -2  11 20823.9 361.962   9
   0   2  11 29784.4 468.400   9
   0  -2  11 26225.0 377.253  44
   0  -2  11 27802.0 406.230  45
   0   2 -12 19731.8 415.398  25
   0  -2 -12 28504.1 433.831  33
   0  -2  12 25490.6 391.439  32
   0   2  12 25207.9 426.305  26
   0  -2  12 24839.7 393.891  45
   0  -2  12 24353.6 361.007  44
   0  -2  12 23093.1 337.236  38
   0  -2 -12 29462.0 417.734  41
   0   2  12 28750.4 683.920   9
   0  -2  12 21422.4 351.625   9
   0   2 -13 12756.3 278.375  68
   0   2  13 16871.7 323.296  67
   0  -2 -13 15836.1 288.604  33
   0  -2  13 13852.1 261.940  32
   0   2  13 15051.9 295.073  26
   0  -2 -13 12732.1 271.732  55
   0  -2  13 13382.6 230.040  44
   0  -2  13 13410.5 263.004  45
   0  -2  13 12593.0 204.928  38
   0  -2 -13 16329.5 272.635  41
   0  -2  13 12886.6 225.795   9
   0  -2 -13 13206.3 271.105   7
   0   2  13 15692.4 304.125   9
   0   2 -14 6503.69 190.745  68
   0   2  14 9626.44 227.380  67
   0  -2 -14 8462.63 195.282  33
   0  -2  14 7189.99 180.441  32
   0  -2  14 7081.28 182.637  45
   0  -2  14 7055.56 149.274  44
   0  -2 -14 8707.66 178.986  41
   0  -2 -14 6735.23 184.748   7
   0  -2  14 7176.51 147.845   9
   0   2  14 8443.06 207.070   9
   0   2  15 111.599 23.7309  58
   0   2  15 99.1697 23.9551  67
   0  -2 -15 178.659 31.3265  60
   0   2 -15 77.2076 22.6072  68
   0  -2  15 76.3748 22.2704  32
   0  -2 -15 140.400 24.1056  33
   0  -2  15 87.4578 22.9910  45
   0  -2 -15 121.650 19.2788  41
   0  -2  15 116.110 16.0268   9
   0   2  15 97.9356 23.3418   9
   0  -2 -15 108.599 24.4911   7
   0   2 -16 112.188 27.9635  68
   0   2  16 173.330 28.5707  58
   0   2  16 182.323 31.3310  67
   0  -2  16 124.358 26.5558  32
   0  -2 -16 152.622 25.2171  33
   0  -2  16 137.796 27.3374  45
   0  -2 -16 236.333 25.9270  41
   0  -2  16 159.617 19.0879   9
   0  -2 -16 182.673 31.3442   7
   0   2  16 218.237 32.1308   9
   0  -2 -17 109.393 27.7589  71
   0  -2  17 121.057 22.2252  67
   0   2 -17 92.7788 26.8141  68
   0   2  17 84.4760 21.7663  58
   0  -2 -17 107.283 22.2036  33
   0  -2 -17 84.2936 22.4941  48
   0  -2  17 84.1288 24.3641  45
   0  -2 -17 99.4660 17.4945  41
   0   2  17 114.234 24.0011   9
   0  -2  17 195.703 21.5104   9
   0  -2 -17 131.824 28.8602   7
   0  -2 -18 2973.32 132.320  71
   0  -2  18 3237.02 113.093  67
   0   2  18 3171.11 121.880  58
   0   2 -18 2606.69 130.281  68
   0  -2 -18 3038.43 113.087  33
   0   2 -18 3577.61 142.322  25
   0  -2  18 2876.32 122.182  45
   0  -2 -18 2573.12 111.841  48
   0  -2 -18 3030.60 95.1106  41
   0   2  18 3319.72 124.990   9
   0  -2 -18 2794.90 120.154   7
   0  -2  18 3203.62 93.7128   9
   0  -2 -19 914.178 49.4588  41
   0  -2 -19 858.857 71.4578  71
   0  -2  19 921.333 60.1779  67
   0   2 -19 766.097 71.6115  68
   0   2  19 894.602 63.7061  58
   0  -2 -19 848.258 65.8018   7
   0   2  19 959.750 67.4475   9
   0  -2 -19 939.100 61.4134  33
   0   2 -19 978.402 74.4047  25
   0  -2  19 841.819 66.4340  45
   0  -2 -19 780.585 60.6640  48
   0   2 -20 4667.50 166.603  25
   0  -2 -20 4332.07 142.814  33
   0   2  20 4527.84 152.324   9
   0  -2 -20 4028.62 151.655   7
   0   2  20 4035.88 144.340  58
   0  -2  20 4065.01 135.926  67
   0   2 -20 3978.93 168.973  68
   0  -2  20 4456.15 157.996  45
   0  -2 -20 3995.72 143.370  48
   0  -2 -20 3998.69 112.894  41
   0  -2 -21 10568.0 231.880 106
   0  -2  21 12252.3 274.511  45
   0  -2 -21 10840.6 248.387  48
   0   2  21 11772.5 318.901   5
   0   2 -21 11540.6 271.745  98
   0  -2 -21 10135.4 234.589  96
   0   2 -21 11194.8 306.362  86
   0  -2 -21 11198.2 244.665  33
   0   2 -21 12249.2 280.998  25
   0   2  21 11421.1 290.403  74
   0   2 -21 10585.1 266.964  75
   0   2 -21 10980.9 270.341  77
   0   2 -21 11079.5 294.022  68
   0   2  21 10630.0 250.694  58
   0  -2 -21 9674.03 218.547  66
   0  -2  21 11146.5 242.062  67
   0   2  21 11523.9 259.046   9
   0  -2 -21 10841.6 258.226   7
   0  -2 -21 10815.1 231.478  39
   0   2 -22 10932.7 283.557  12
   0   2  22 10297.1 251.911   9
   0  -2 -22 10393.0 258.653   7
   0  -2 -22 9941.39 228.842 106
   0  -2 -22 10398.5 243.097  48
   0   2  22 11443.9 316.737   5
   0  -2 -22 10747.3 245.902  98
   0   2 -22 11103.3 269.886  98
   0  -2 -22 9685.29 233.154  96
   0   2 -22 11185.6 276.840  85
   0   2 -22 10676.6 302.924  86
   0  -2 -22 10935.5 277.490  82
   0   2 -22 10154.5 266.053  77
   0   2  22 11282.3 291.046  74
   0  -2 -22 9849.80 218.509  66
   0   2 -22 11299.9 299.042  68
   0  -2  22 10652.9 239.916  67
   0   2  22 9794.68 245.858  58
   0   2 -22 11251.8 272.877  25
   0  -2 -22 10459.2 240.607  33
   0  -2  22 12331.6 300.221  42
   0  -2 -22 9910.06 225.723  39
   0   2  23 8682.25 212.092   9
   0   2 -23 8868.10 241.751  12
   0  -2 -23 7973.17 186.097 106
   0  -2 -23 8380.53 198.070  48
   0  -2  23-45.8755 193.729  52
   0   2  23 9673.51 277.871   5
   0  -2 -23 8724.72 205.121  98
   0   2 -23 8869.91 227.191  98
   0   2 -23-11.1305 80.5109  94
   0  -2 -23 7748.85 190.473  96
   0   2 -23 4067.52 182.741  86
   0   2 -23 8583.07 224.224  85
   0  -2 -23 9091.16 237.553  82
   0   2  23 9373.93 252.442  74
   0   2 -23 8486.47 227.643  77
   0  -2  23 8680.70 198.923  67
   0   2  23 8375.83 215.829  67
   0   2 -23 8695.66 248.714  68
   0  -2 -23 8067.31 174.181  66
   0   2 -23 9258.86 230.812  25
   0  -2 -23 8577.82 203.708  33
   0  -2 -23 8284.24 185.684  39
   0  -2  23 10051.0 255.258  42
   0   2  24 8048.05 209.608   9
   0   2 -24 8253.24 239.284  12
   0  -2 -24 7892.62 189.079 106
   0   2  24-31.9436 189.489  52
   0  -2  24-51.5056 199.041  52
   0  -2 -24 7982.84 197.062  48
   0   2  24 9577.42 279.543   5
   0   2 -24 8256.66 224.545  98
   0  -2 -24 8584.28 210.153  98
   0   2 -24-89.8023 114.619  97
   0   2 -24 8124.08 221.137  85
   0  -2 -24 11973.4 268.536  86
   0  -2 -24 8532.67 236.799  82
   0   2  24 8797.43 248.511  74
   0   2 -24 7797.79 223.735  77
   0   2 -24 8666.17 251.581  68
   0  -2 -24 7911.25 176.376  66
   0  -2  24 8162.95 199.503  67
   0   2  24 8074.86 221.246  67
   0   2 -24 8723.45 225.996  25
   0  -2 -24 8257.90 190.745  39
   0  -2  24 9557.78 254.734  42
   0   2  25 3352.47 133.046   9
   0   2 -25 3131.06 145.820  12
   0  -2 -25 2990.46 114.320 106
   0   2 -25 3380.12 149.752 111
   0  -2 -25 2954.31 116.665  48
   0   2  25-51.6880 184.610  52
   0  -2  25-44.1117 178.355  52
   0   2  25 3824.10 176.341   5
   0   2 -25-4.29159 96.8179  97
   0   2 -25-14.2871 68.6773  94
   0  -2 -25 3345.49 129.383  98
   0   2 -25 3177.59 138.368  98
   0   2 -25 3132.18 133.259  85
   0  -2 -25 3145.70 142.532  82
   0   2  25 3401.42 151.832  74
   0   2 -25 3075.05 140.288  77
   0  -2  25 3328.74 124.173  67
   0  -2 -25 3016.09 104.585  66
   0   2  25 3139.03 137.038  67
   0   2 -25 3374.84 154.852  68
   0   2 -25 3199.28 134.999  25
   0  -2 -25 3150.59 115.076  39
   0   2  26 4749.45 161.005   9
   0   2 -26 4730.59 178.870  12
   0   2 -26 5092.40 183.140 111
   0  -2 -26 4474.58 139.370 106
   0  -2  26-40.6482 173.883  52
   0   2  26-72.4688 191.605  52
   0   2  26 5580.88 210.902   5
   0   2 -26-23.0149 73.3707  94
   0   2 -26 4836.03 171.495  98
   0   2 -26-12.8494 90.4648  97
   0  -2 -26 4952.37 158.590  98
   0   2 -26 4845.04 161.832  85
   0  -2 -26 5127.48 181.675  82
   0   2 -26 4517.80 169.338  77
   0   2  26 5010.07 184.296  74
   0   2  26 4557.30 165.838  67
   0  -2  26 4909.32 152.529  67
   0  -2 -26 4615.42 128.303  66
   0   2 -26 5024.00 187.068  68
   0   2 -26 4529.86 160.839  25
   0   2  26 4827.19 164.009  37
   0  -2 -26 4789.32 140.384  39
   0   2  27 114.967 36.2148   5
   0  -2 -27 112.765 29.9025  98
   0   2 -27-25.5207 69.5073  97
   0   2 -27 92.3111 29.0230  98
   0   2 -27-11.5429 61.2228  94
   0  -2 -27 82.1618 21.9280  39
   0   2  27 80.0052 24.6830  37
   0   2 -27 127.630 30.4165  85
   0  -2 -27 99.1359 31.6802  82
   0   2  27 84.9711 30.0528  74
   0   2 -27 71.4419 28.3656  77
   0   2  27 145.458 33.5848  67
   0  -2  27 76.5357 22.8289  67
   0  -2 -27 90.7088 24.1230 106
   0   2 -27 76.9608 29.7856 111
   0   2  27-39.6034 169.975  52
   0  -2  27 4.60497 147.714  52
   0   2 -27 76.1829 24.5723  25
   0   2  27 104.075 26.4453   9
   0   2 -27 137.578 35.7582  12
   0   2  28 2828.99 150.700   5
   0   2 -28-20.1336 63.6109  94
   0   2 -28 2107.49 116.176  98
   0  -2 -28 2324.02 112.258  98
   0  -2 -28 2131.38 95.3118  39
   0   2  28 2195.24 111.009  37
   0  -2 -28 2249.53 121.915  82
   0   2 -28 2155.00 120.646  77
   0   2  28 2263.31 124.479  74
   0   2  28 2440.28 123.554  67
   0   2 -28 2276.55 123.982 111
   0  -2 -28 2167.77 98.0000 106
   0   2  28-15.1626 164.821  52
   0   2 -28 2153.71 110.957  25
   0   2  28 2360.69 114.144   9
   0   2 -28 2299.60 126.425  12
   0   2  29 246.808 49.7390   5
   0   2 -29 251.310 43.1614  98
   0  -2 -29 216.238 36.3748  98
   0   2 -29-17.0990 60.9118  94
   0  -2 -29 186.697 30.0392  39
   0   2  29 196.877 35.7440  37
   0   2 -29 198.470 40.8429  77
   0  -2 -29 241.773 42.6785  82
   0   2  29 251.320 44.4832  74
   0  -2  29 255.672 45.6174  73
   0   2  29 234.156 41.4090  67
   0  -2 -29 207.650 32.2223 106
   0   2 -29 251.402 44.9115 111
   0   2  29-10.2537 147.006  52
   0   2 -29 223.030 37.2567  25
   0   2  29 227.544 36.8011   9
   0   2 -29 220.211 43.8218  12
   0   2  30 2066.62 128.839   5
   0  -2 -30 1682.25 83.9159  39
   0  -2 -30 1851.71 109.107  82
   0   2 -30 1758.42 108.214  77
   0  -2  30 2060.71 118.230  73
   0   2  30 1826.76 110.232  74
   0   2  30 1840.70 108.853  67
   0  -2 -30 1978.06 112.888  68
   0   2  30 2021.76 103.487   9
   0   2 -30 1829.83 112.443  12
   0  -2 -30 1675.32 84.9314 106
   0   2 -30 1824.77 110.675 111
   0   2 -30 1819.75 101.162  25
   0  -2 -30 1957.56 103.181  98
   0  -2 -30 42.8812 68.7308  94
   0   2 -30 1710.83 106.212  98
   0   2 -30-19.5166 63.5857  94
   0  -2 -31 99.7305 70.3428  94
   0  -2 -31 67.9519 25.2074  98
   0   2 -31 182.914 64.3934  94
   0  -2 -31 83.7932 28.3901  82
   0   2 -31 57.7847 28.4749  77
   0   2  31 95.5027 30.5834  74
   0   2  31 94.0327 31.2837  73
   0  -2  31 98.9756 33.1331  73
   0  -2  31 78.4572 28.9800  74
   0  -2 -31 91.8646 29.5982  68
   0   2 -31 71.4589 31.2453  12
   0   2 -31 64.3184 28.0574 111
   0   2  31 51.9279 31.4161   5
   0   2 -31 63.7801 21.7757  25
   0   2 -32 3149.38 143.423  12
   0  -2  32 3285.33 148.603  73
   0  -2  32 3211.11 133.090  74
   0   2  32 3293.03 142.185  74
   0   2  32 3237.50 146.893  73
   0  -2 -32 3291.04 141.923  68
   0  -2 -32 2863.76 132.660  82
   0   2 -32 3040.53 137.070 111
   0  -2 -32 422.162 96.5675  94
   0  -2 -32 3286.59 133.289  98
   0   2 -32 265.901 71.4609  94
   0   2  32 3496.82 165.119   5
   0   2 -33 2976.54 141.784  12
   0  -2  33 3090.29 144.384  73
   0   2  33 3236.91 140.645  74
   0   2  33 3189.30 146.680  73
   0  -2  33 2963.61 128.077  74
   0  -2 -33 2992.61 135.399  68
   0  -2 -33 2951.39 134.090  82
   0  -2 -33 2997.58 128.933  98
   0   2 -33 3019.22 135.568 111
   0   2 -34 4141.16 164.867  12
   0   2  34 4488.69 164.317  74
   0  -2  34 4163.26 150.975  74
   0   2  34 4499.05 174.446  73
   0  -2  34 4373.07 171.024  73
   0  -2 -34 4472.80 157.653  98
   0  -2 -34 4341.62 161.537  68
   0   2 -34 4261.44 158.248 111
   0  -2  35 1814.27 104.405  73
   0   2  35 1660.35 94.3923  74
   0  -2  35 1581.04 86.9604  74
   0   2  35 1667.69 100.660  73
   0  -2 -35 1607.92 92.4333  68
   0  -2 -35 1296.02 171.718  97
   0  -2 -35 1565.62 88.7941  98
   0   2 -35 1604.35 89.4504 111
   0   2  35 1995.47 119.683   5
   0  -2 -36 2623.39 115.142  68
   0  -2 -36 2814.00 104.941  16
   0   2  36 2795.91 117.153  74
   0  -2  36 2659.78 123.459  73
   0  -2  36 2757.60 109.726  74
   0  -2 -36 2586.45 109.579  98
   0  -2 -37 436.770 45.9764  68
   0   2  37 592.476 62.8818   5
   0  -2  37 517.000 52.9717   5
   0   2 -37 526.314 53.3363  16
   0   2  37 537.531 48.4197  74
   0  -2  37 489.515 52.5202  69
   0  -2  37 417.517 47.6287  73
   0  -2  37 473.240 43.3024  74
   0  -2 -37 428.929 42.3337  98
   0  -2 -38 1108.76 66.1484  68
   0  -2  38 1361.81 77.8905   5
   0   2 -38 1207.63 74.6630  16
   0  -2  38 1169.80 61.0292  74
   0  -2  38 1154.57 71.3091  73
   0  -2  38 1174.21 74.1335  69
   0   2  38 1268.51 66.9603  74
   0   2  38 1198.54 73.1690  76
   0  -2 -38 1134.39 61.9625  98
   0  -2  39 35.3736 16.2108  69
   0  -2 -39 9.71552 12.0187  68
   0   2  39 28.3044 21.7868   5
   0  -2  39 14.7384 15.5868   5
   0  -2 -39 12.2401 10.8474  98
   0   2 -39 17.0434 15.2447  16
   0   2  39 21.5083 12.6555  74
   0   2  39 23.0153 16.1079  76
   0  -2  39 4.34215 10.9649  73
   0  -2  39 25.8437 11.8626  74
   0   2  40 985.537 60.5821   5
   0  -2  40 849.544 53.3422   5
   0  -2 -40 536.645 31.4846  98
   0   2  40 623.404 35.0843  74
   0   2  40 757.296 47.4355  76
   0   2 -40 857.779 52.1234  16
   0  -2  41 25.5380 13.5414   5
   0   2  41 27.6014 13.9942   5
   0   2  41 30.2664 10.5280  76
   0   2 -41 28.4799 12.0246  16
   0   2  42 727.645 36.3906   5
   0  -2  42 790.951 38.9932   5
   0   3   0 17.3822 7.52750   8
   0   3   0 23.8199 5.18744   9
   0   3   0-0.54554 6.81469  26
   0   3   0 5.10549 5.01504  25
   0  -3   0 5.23564 8.25300  41
   0   3   1 2283.85 55.7410   9
   0   3   1 2184.77 66.0296   8
   0   3  -1 2132.55 62.4266   8
   0   3   1 2535.70 59.6134  25
   0  -3  -1 2169.94 48.8625  33
   0   3   1 2071.67 50.6742  31
   0   3  -1 2537.29 63.2565  25
   0   3  -1 2366.87 65.3346  26
   0   3   1 2457.59 75.4669  26
   0  -3  -1 2509.41 81.9679  41
   0  -3   1 2204.01 69.1519  41
   0  -3   1 2175.09 64.3190  34
   0   3   2 782.052 39.0601   8
   0   3   2 838.884 34.6009   9
   0   3   2 694.280 23.8233  31
   0   3  -2 854.782 36.1299  25
   0  -3  -2 790.937 31.5381  33
   0   3   2 918.499 47.5189  26
   0   3  -2 825.111 33.5889  26
   0   3   2 880.030 31.7115  25
   0  -3  -2 894.191 50.9866  41
   0  -3   2 798.783 37.2339  41
   0  -3   2 847.903 36.9396  34
   0  -3  -2 970.164 71.4563  43
   0   3   3 84.5301 14.2128   8
   0   3   3 99.2151 14.4083   9
   0   3   3 100.957 10.8292  25
   0  -3  -3 96.9568 13.7292  33
   0   3   3 85.0587 7.67785  31
   0   3  -3 98.7037 10.9437  26
   0   3  -3 95.1444 12.9179  25
   0   3   3 111.683 19.2571  26
   0  -3   3 103.142 13.1096  34
   0  -3  -3 90.8947 19.9192  41
   0  -3  -3 111.448 31.3863  43
   0  -3   3 105.669 13.1289  41
   0   3   4 4828.26 115.118   9
   0   3   4 4403.59 111.052   8
   0  -3  -4 4589.10 110.456  33
   0   3   4 4100.47 72.8983  31
   0   3   4 4672.15 128.254  26
   0   3  -4 4490.95 101.608  25
   0  -3  -4 4815.69 137.997  41
   0  -3   4 4491.57 96.9198  34
   0  -3   4 4295.50 92.1366  41
   0   3   5 5.68261 8.06939   8
   0   3   5 11.2759 8.93398   9
   0   3   5 15.5983 4.01189  29
   0   3  -5 18.3526 8.06087  25
   0  -3  -5 7.64632 9.64285  33
   0   3  -5 17.6872 4.53313  28
   0   3   5 21.7309 12.9173  26
   0  -3  -5 7.86294 12.1508  41
   0  -3   5 20.3407 7.26795  34
   0  -3   5 13.7054 2.26671  39
   0   3   6 11.7215 10.5667   9
   0   3  -6 14.5696 3.96839  28
   0   3  -6 9.99331 7.87752  25
   0   3   6 17.2724 13.7406  26
   0   3   6 15.2149 4.11686  29
   0  -3  -6 14.0933 10.8963  33
   0  -3   6 21.4502 7.21374  34
   0  -3  -6 11.8243 13.8909  41
   0   3   7 1022.46 64.0969   9
   0  -3   7 1153.68 42.0940  34
   0  -3   7 1223.03 44.8367  44
   0   3  -7 1177.12 43.9400   6
   0   3  -7 1002.44 26.7796  28
   0   3  -7 1135.85 52.9737  25
   0   3   7 1076.43 31.4482  29
   0  -3  -7 1181.91 62.8254  33
   0  -3   7 1088.03 29.7235  27
   0   3   7 1081.50 65.2098  26
   0   3   8 3084.32 119.888   9
   0   3  -8 3679.49 86.9701   6
   0  -3   8 3205.32 64.0875  27
   0   3   8 3087.40 117.426  26
   0   3  -8 3611.27 105.109  25
   0  -3  -8 3799.71 120.055  33
   0   3   8 3256.77 68.0040  29
   0   3  -8 3106.62 57.6633  28
   0  -3   8 3692.72 86.2754  44
   0   3  -9 4627.38 104.362   6
   0   3   9 3637.28 139.763   9
   0  -3   9 4778.66 103.098  44
   0  -3   9 4304.72 82.4275  27
   0   3  -9 4659.97 129.716  25
   0   3   9 3854.26 136.176  26
   0  -3  -9 5350.13 146.473  33
   0   3  -9 4153.29 72.1415  28
   0   3  10 1008.40 71.3651   9
   0   3 -10 986.786 44.5601   6
   0  -3 -10 1244.79 72.8402  41
   0   3  10 919.360 40.0998  37
   0  -3  10 1024.50 43.1153  44
   0  -3 -10 961.037 51.7367  55
   0  -3  10 999.222 27.3345  46
   0   3 -10 958.884 58.8967  25
   0  -3 -10 1123.76 66.6906  33
   0   3  10 780.096 59.2621  26
   0   3 -10 850.329 25.2330  28
   0   3  11 876.021 68.4468   9
   0   3 -11 761.604 41.1726   6
   0   3  11 724.108 60.8043  58
   0  -3 -11 976.743 64.0466  41
   0   3  11 729.479 38.2754  37
   0  -3 -11 831.952 50.8885  55
   0  -3  11 790.020 39.0324  44
   0  -3 -11 928.862 60.4283  33
   0   3  11 727.123 58.4383  26
   0   3 -11 801.241 58.1229  25
   0  -3  11 811.139 43.6603  32
   0   3  12 33.6613 20.0342   9
   0   3  12 49.8968 20.7580  58
   0   3  12 35.2925 22.0893  67
   0  -3 -12 73.6602 20.6125  41
   0   3  12 60.7990 13.6154  37
   0   3 -12 56.3267 13.4849   6
   0  -3 -12 73.5484 19.6366  55
   0  -3  12 67.5407 13.1284  44
   0  -3 -12 62.7347 20.8203  33
   0  -3  12 64.1787 14.8738  32
   0   3 -12 86.7920 22.6275  25
   0  -3 -13 1098.29 59.2108  72
   0   3  13 834.027 67.3225  67
   0   3  13 859.420 67.9897  58
   0  -3  13 870.347 51.0204  32
   0   3 -13 750.159 64.2388  25
   0  -3 -13 868.944 59.8967  33
   0   3  13 825.787 47.2871  37
   0  -3  13 857.748 34.5514  38
   0  -3 -13 1013.64 63.5184  41
   0  -3  13 854.624 52.1381  45
   0  -3 -13 809.849 56.8246  55
   0  -3  13 896.939 44.0115  44
   0   3 -13 852.947 49.9863   6
   0   3  14 1741.99 98.4400  67
   0   3  14 1840.71 98.5128  58
   0  -3 -14 1680.31 85.5875  60
   0   3 -14 1361.06 88.5522  25
   0  -3 -14 1863.23 87.9166  33
   0  -3  14 1739.41 77.5214  32
   0  -3  14 1577.73 48.9443  38
   0  -3 -14 1865.65 85.0832  41
   0   3  14 1564.54 71.2252  37
   0  -3  14 1723.13 79.2202  45
   0  -3  14 1731.71 64.3955  44
   0  -3 -14 1706.58 87.2989  55
   0   3 -14 1581.67 72.3674   6
   0  -3 -15 102.495 23.3976  72
   0   3  15 241.826 39.3668  67
   0   3  15 198.096 34.6482  58
   0  -3 -15 206.307 34.4040  60
   0  -3 -15 242.451 33.6578  33
   0   3 -15 134.194 30.3910  25
   0  -3  15 255.836 34.2928  32
   0  -3 -15 232.055 30.6777  41
   0   3  15 215.402 28.9682  37
   0  -3 -15 226.777 36.5428  55
   0  -3  15 203.728 23.2873  44
   0  -3  15 204.139 30.6715  45
   0  -3 -15 225.494 33.9810   7
   0   3 -15 199.476 28.1127   6
   0  -3 -16 970.066 67.6855  72
   0   3  16 1628.85 92.8691  58
   0  -3 -16 1326.63 81.7559  60
   0   3  16 1598.27 94.4527  67
   0   3 -16 1217.37 70.9103   6
   0  -3 -16 1457.45 86.4686   7
   0  -3 -16 1483.40 74.9891  41
   0   3  16 1172.11 70.1230  37
   0  -3  16 1457.72 82.2695  45
   0  -3  16 1483.76 63.1880  44
   0  -3  16 1428.98 79.8369  32
   0   3 -16 1226.04 88.5523  25
   0  -3 -16 1522.78 81.7726  33
   0  -3 -17 2379.32 101.738  33
   0   3 -17 2029.82 115.091  25
   0  -3  17 2116.96 101.872  32
   0   3 -17 1589.95 85.8887   6
   0  -3 -17 2081.60 107.917   7
   0   3  17 2375.09 112.928  58
   0  -3 -17 2291.12 109.176  60
   0   3  17 2500.36 119.974  67
   0   3  17 1582.65 85.7271  37
   0  -3 -17 2295.05 91.2706  41
   0   3 -17 526.747 72.0721  86
   0  -3  17 2115.53 104.334  45
   0  -3  17 2097.99 77.6812  44
   0  -3  17-31.4316 152.700  52
   0  -3  18 64.9061 23.1811  32
   0  -3 -18 39.0104 18.3529  33
   0   3  18 55.3263 21.2847   9
   0  -3 -18 124.817 31.8012   7
   0   3  18 40.5343 20.4828  67
   0  -3 -18 53.6449 16.4202  41
   0   3  18 42.1605 18.6317  37
   0   3 -18 28.4022 15.1062   6
   0  -3  18 49.4630 24.1860  45
   0  -3  18 3.65812 124.639  52
   0   3 -18-4.94474 29.3611  86
   0  -3  19 1219.06 87.1334  45
   0  -3  19-22.8523 152.863  52
   0   3  19 1009.37 101.281   5
   0   3 -19 173.591 46.9401  86
   0   3 -19 1533.76 107.495  24
   0  -3 -19 1639.01 85.6032  33
   0   3  19 1095.25 91.7872  74
   0   3 -19 1190.44 86.8614  75
   0   3  19 1646.06 98.2222  67
   0  -3 -19 1597.53 83.0986  96
   0   3 -19 886.377 68.6044   6
   0  -3 -19 1330.68 91.4735   7
   0   3  19 1711.67 95.5800   9
   0   3 -19 1623.19 107.659  13
   0  -3 -19 1670.88 75.9511  41
   0   3  19 851.249 67.8028  37
   0  -3 -20 344.284 48.1271  48
   0  -3  20 373.164 50.4722  45
   0   3  20 271.298 60.3687   5
   0   3 -20 451.084 55.1660  98
   0  -3 -20 360.773 41.2407  96
   0   3 -20 323.647 52.3446  85
   0   3 -20 438.949 61.5567  24
   0  -3 -20 424.402 45.6576  33
   0   3 -20 355.295 51.5955  75
   0   3  20 329.398 54.4870  74
   0   3  20 406.441 51.0388  67
   0   3  20 383.377 48.1434   9
   0  -3 -20 400.707 52.6605   7
   0   3 -20 295.911 41.2542   6
   0   3 -20 431.714 58.9801  13
   0  -3 -20 457.783 40.0275  41
   0   3  20 228.696 37.7835  37
   0  -3 -21 35.4430 23.6273   7
   0   3  21-3.35774 18.1588   9
   0  -3 -21 4.10429 14.9859 106
   0  -3  21 1.93947 19.0018  45
   0  -3 -21 1.76646 20.2939  48
   0  -3  21-16.2426 157.573  52
   0   3 -21 3.49153 12.4666   6
   0   3  21-15.6605 36.7918   5
   0   3 -21 9.40145 18.9890  98
   0  -3 -21 1.36234 13.7582  96
   0   3 -21 3.27553 19.4463  88
   0   3 -21-2.21726 23.9820  85
   0   3  21 7.38541 19.5389  74
   0   3 -21-2.06828 21.1924  75
   0   3  21 1.86673 22.3995  67
   0   3 -21 19.1867 23.4975  24
   0  -3 -21 1.47040 14.6295  33
   0  -3 -21 9.50178 13.7083  39
   0   3  21 5.30547 12.6289  37
   0  -3 -22 126.402 33.3865   7
   0   3  22 145.513 33.0701   9
   0  -3 -22 145.409 29.7180 106
   0   3  22 58.7504 159.652  52
   0  -3 -22 137.400 33.6162  48
   0  -3  22 116.458 33.3235  45
   0  -3  22-20.8332 179.406  52
   0   3  22 171.258 52.7132   5
   0   3 -22 136.233 31.4469   6
   0   3 -22 126.514 33.5743  98
   0   3 -22 137.710 32.4199  88
   0   3 -22 121.150 35.8299  85
   0  -3 -22 213.244 45.4862  71
   0   3  22 156.867 41.1747  74
   0   3 -22 123.933 35.3147  75
   0   3  22 123.151 33.6687  67
   0  -3 -22 141.225 30.0582  33
   0   3 -22 193.988 43.0691  24
   0   3 -22 136.753 34.0887  25
   0  -3 -22 145.773 28.9296  39
   0   3  22 99.2124 26.1961  37
   0  -3 -23 78.2954 29.1750   7
   0   3  23 56.6473 24.1679   9
   0  -3 -23 74.2564 24.9974 106
   0   3  23-18.4616 201.752  52
   0  -3 -23 96.0390 28.5435  48
   0  -3  23 62.3328 28.6390  45
   0   3 -23 49.3042 20.9250   6
   0   3  23 88.8233 41.1236   5
   0   3 -23 73.3167 27.9706  98
   0   3 -23 49.2003 25.2604  88
   0  -3 -23 60.2778 27.4141  82
   0   3 -23 107.457 33.3396  85
   0   3  23 54.8339 29.6066  74
   0   3 -23 54.2304 26.6385  77
   0   3 -23 100.745 34.3039  75
   0  -3 -23 56.4959 21.3626  66
   0   3  23 86.5723 30.5498  67
   0   3 -23 59.5037 25.1427  25
   0  -3 -23 80.9272 24.6590  39
   0   3  23 52.6194 22.0142  37
   0   3 -24 418.466 50.0133   6
   0   3  24 641.066 61.8190   9
   0  -3 -24 446.277 55.8608   7
   0  -3 -24 499.575 50.3817 106
   0  -3 -24 449.213 52.3574  48
   0   3  24 524.648 77.7478   5
   0   3 -24 484.890 58.8660  98
   0   3 -24 464.569 59.8049  85
   0  -3 -24 404.133 55.6483  82
   0   3 -24 469.204 59.3776  75
   0   3 -24 462.701 57.7508  77
   0   3  24 413.047 62.7958  74
   0  -3 -24 451.182 45.8194  66
   0   3  24 428.030 54.7278  67
   0   3 -24 497.235 59.3214  25
   0  -3  24 542.982 66.9059  42
   0  -3 -24 481.016 49.2769  39
   0   3  24 429.028 51.5443  37
   0   3 -25-2.16911 29.1008 111
   0  -3 -25 24.3777 18.2519 106
   0  -3 -25 16.5204 17.4057  48
   0   3  25 19.1691 180.703  52
   0   3  25 6.17197 32.0694   5
   0   3 -25 13.7926 21.5842  98
   0  -3 -25 13.0873 16.3232  98
   0  -3  25 25.3610 22.9396  42
   0  -3 -25 25.9419 16.9309  39
   0   3 -25 14.4192 21.4067  85
   0  -3 -25 22.1362 21.2016  82
   0   3  25 26.7979 23.8691  74
   0   3 -25 6.04331 25.4005  77
   0  -3  25 25.9761 22.1604  73
   0  -3 -25 16.8770 14.3988  66
   0   3  25 23.8947 20.9787  67
   0   3 -25 18.0472 17.0155  25
   0   3  25 12.0274 16.5701   9
   0   3  26 838.290 69.8610   9
   0  -3 -26 771.182 62.6351 106
   0   3 -26 876.506 80.9764 111
   0  -3 -26 802.074 66.1650  48
   0   3  26 993.470 100.426   5
   0   3 -26 889.460 77.7602  98
   0  -3 -26 800.852 64.3459  98
   0   3 -26 733.305 71.3582  85
   0  -3 -26 866.057 58.8556  78
   0  -3 -26 853.071 76.8641  82
   0   3 -26 697.036 71.1843  77
   0   3  26 913.697 86.8284  74
   0  -3  26 906.892 79.3537  73
   0   3  26 882.663 77.7993  67
   0  -3 -26 774.910 57.2478  66
   0   3 -26 800.319 72.2029  25
   0  -3  26 948.628 85.6578  42
   0  -3 -26 801.503 62.8029  39
   0   3  27 403.625 48.9604   9
   0   3 -27 337.444 53.8838 111
   0  -3 -27 397.204 46.1350 106
   0  -3 -27 390.112 46.0609  48
   0   3 -27 373.734 50.9859  98
   0  -3 -27 419.869 47.6616  98
   0   3 -27 381.886 50.9114  85
   0  -3 -27 379.995 51.6302  82
   0  -3 -27 376.300 38.7992  78
   0   3  27 415.974 60.0131  74
   0   3 -27 328.608 51.0990  77
   0  -3  27 390.378 54.1437  73
   0   3  27 353.883 50.9516  67
   0   3  27 484.514 71.6513   5
   0  -3  27 455.088 60.8593  42
   0  -3 -27 326.585 41.5969  39
   0   3 -27 343.507 48.4804  25
   0   3 -28 881.293 72.8957  85
   0   3 -28 891.500 75.4873  25
   0  -3  28 982.074 81.7642  73
   0   3 -28 834.898 78.2355  77
   0   3  28 979.962 78.8914  73
   0   3  28 1107.87 92.6726  74
   0  -3 -28 858.711 65.2844 106
   0   3 -28 1044.17 88.9115 111
   0   3  28 1253.00 112.206   5
   0   3 -28 918.172 79.1620  98
   0  -3 -28 1039.79 72.4427  98
   0   3  28 1013.19 76.1654   9
   0  -3  28 1031.82 88.5153  42
   0  -3 -28 849.545 65.0378  39
   0   3  29 406.986 49.2878   9
   0  -3 -29 373.920 44.2769  98
   0   3 -29 429.586 54.6400  98
   0   3 -29 432.381 56.5184  77
   0   3  29 422.573 53.4783  73
   0   3  29 405.082 55.9005  74
   0  -3  29 372.510 52.1375  73
   0   3 -29 380.316 55.9708 111
   0   3 -29 399.070 53.8197 104
   0  -3 -29 406.199 45.5042 106
   0   3  29 515.935 73.4882   5
   0   3 -29 332.354 44.4998  85
   0  -3  29 434.402 58.1199  42
   0  -3 -29 350.798 42.3094  39
   0   3 -29 338.945 47.3915  25
   0  -3 -30 31.0658 16.0399  39
   0  -3  30 21.8527 20.3838  42
   0   3 -30 12.9762 23.0919  82
   0  -3 -30 28.0530 18.4425  98
   0   3 -30 26.7787 20.6906  98
   0  -3  30 25.5101 20.1087  73
   0   3  30 15.0099 17.5018  73
   0   3  30 2.10200 21.2299  74
   0   3 -30 20.4222 20.6263  77
   0   3  30 13.3389 33.3200   5
   0   3 -30 45.9723 22.2960 104
   0  -3 -30 16.7560 16.0444 106
   0   3 -30 23.2683 27.1716 111
   0   3 -30 21.6110 16.2100  25
   0  -3  31 22.8489 20.0646  73
   0   3 -31 21.9591 21.5966  77
   0   3  31 27.7697 24.5379  74
   0   3 -31 39.7566 23.4203  98
   0  -3 -31 46.4071 20.8688  98
   0   3  31 37.0198 36.9259   5
   0   3 -31 27.4806 25.1037  82
   0   3 -31 46.8727 22.8338 104
   0  -3 -31 44.2279 19.7015 106
   0  -3 -31 25.6832 17.0834 109
   0   3 -31 22.5466 23.8182 111
   0  -3  32 45.5575 22.9793  73
   0   3  32 31.8998 24.9654  74
   0  -3 -32 10.4479 20.4573  68
   0   3 -32 10.9168 20.1804  98
   0  -3 -32 34.3122 18.4157  98
   0   3  32 29.7230 30.0311   5
   0  -3 -32 21.1357 15.1739 109
   0   3 -32 3.90478 25.7544 111
   0   3 -32 14.3112 24.2774  82
   0   3 -33 220.551 44.3234  82
   0  -3  33 223.482 39.6327  73
   0   3  33 221.802 40.8393  74
   0  -3  33 215.650 37.7401  74
   0  -3 -33 275.779 42.0821  68
   0   3  33 237.601 37.1212 102
   0   3 -33 204.902 39.7861  98
   0  -3 -33 235.073 35.2859  98
   0   3  33 356.333 57.6532   5
   0   3 -33 253.234 42.8486  12
   0   3 -33 213.993 42.1501 111
   0   3 -34 82.7205 29.8889  82
   0   3  34 88.3894 27.9027  74
   0   3  34 91.5080 30.8095  76
   0  -3  34 72.2927 24.5465  74
   0  -3  34 86.2441 25.6786  73
   0  -3 -34 97.4453 28.7028  68
   0  -3 -34 70.1395 22.2096  98
   0   3  34 92.8094 24.3653 102
   0   3 -34 57.9106 27.9556  98
   0   3  34 120.464 38.2663   5
   0   3 -34 111.003 31.3948  12
   0   3 -34 82.2439 29.6686 111
   0   3 -35 525.235 57.3680  82
   0   3  35 530.306 51.9987  74
   0  -3  35 538.427 53.4431  73
   0  -3  35 467.630 52.2732  69
   0   3  35 511.334 54.3289  76
   0  -3  35 420.499 43.6852  74
   0  -3 -35 500.074 50.2575  68
   0  -3 -35 9612.67 307.825  94
   0  -3 -35 11784.9 398.767  97
   0   3 -35 500.570 54.1090  98
   0   3  35 686.528 71.2581   5
   0   3 -35 526.261 54.4803  12
   0   3 -35 510.398 53.5585 111
   0   3  35 422.603 42.7585 102
   0  -3  36 303.679 35.1751  74
   0   3  36 283.248 38.8446  76
   0  -3  36 330.921 39.5376  73
   0   3  36 333.561 39.7019  74
   0  -3  36 283.033 40.0621  69
   0  -3 -36 322.863 38.4064  68
   0   3 -36 329.376 42.5299  98
   0   3 -36 314.356 44.1855  82
   0   3  36 373.574 50.2433   5
   0   3  37 105.951 23.3397  74
   0  -3  37 102.006 21.1093  74
   0  -3  37 86.3813 21.4173  73
   0   3  37 81.9205 22.9393  76
   0  -3  37 117.506 26.8066  69
   0  -3 -37 114.749 24.2047  68
   0   3  37 100.996 22.2707  14
   0   3 -37 103.098 25.6180  98
   0   3 -37 100.542 27.0230  82
   0   3  37 127.299 31.8530   5
   0  -3  38 452.925 34.1933  74
   0   3  38 394.196 35.7130  74
   0   3  38 425.074 38.7696  76
   0  -3  38 439.568 42.0554  69
   0  -3 -38 376.645 36.4759  68
   0   3 -38 354.991 38.0563  98
   0   3 -38 463.478 44.3000  82
   0   3  38 570.201 50.1962   5
   0  -3  38 473.226 42.5509   5
   0   3  38 420.034 35.1509  14
   0   3 -39 31.4248 15.2195  82
   0   3  39 24.9829 15.1982   5
   0  -3  39 29.1841 14.9919   5
   0   3  39 36.3089 11.6847  74
   0   3  39 35.0902 12.6675  76
   0   3 -39 36.5116 14.9606  98
   0  -3  40 277.664 27.1457   5
   0   3  40 262.016 28.0933   5
   0   3  40 185.321 20.2414  76
   0   3  41 7.62546 7.48830   5
   0  -3  41 8.21240 7.81997   5
   0  -4   0 1029.62 51.4602  34
   0  -4   0 1037.39 57.2218  41
   0   4   0 1122.26 45.5283  25
   0   4   0 1121.74 71.0084  26
   0   4   0 927.086 50.7685   8
   0  -4  -1 42515.6 657.915  41
   0  -4   1 43780.3 631.403  34
   0  -4   1 43196.8 638.464  41
   0  -4  -1 41201.8 634.806  34
   0   4   1 41403.7 694.690  26
   0   4   1 46319.1 612.708  25
   0   4  -1 41173.4 679.345  26
   0   4  -1 48230.3 619.740  25
   0   4  -1 40316.2 629.162   8
   0   4   1 41053.7 636.347   8
   0  -4  -2 912.253 59.7023  41
   0  -4   2 969.989 48.1113  41
   0  -4   2 953.883 46.9012  34
   0   4  -2 993.815 62.1900  26
   0   4  -2 985.317 44.3805  25
   0   4   2 964.693 70.8750  26
   0   4   2 849.461 38.4851  25
   0   4   2 878.298 50.5759   8
   0   4   2 975.975 38.2144   9
   0   4  -2 883.385 47.3373   8
   0  -4  -3 36814.2 602.801  41
   0  -4   3 39322.9 549.777  34
   0   4  -3 32971.1 572.014  26
   0   4  -3 39907.5 546.817  25
   0   4   3 36735.6 631.227  26
   0   4  -3 34778.7 548.330   8
   0   4   3 36081.4 568.522   8
   0   4   3 38972.5 535.315   9
   0  -4   4 1849.89 65.3746  34
   0  -4   4 1773.66 41.2129  39
   0  -4  -4 1810.31 92.7005  41
   0   4  -4 1686.18 71.8654  26
   0   4  -4 1912.37 66.4329  25
   0  -4  -4 1958.99 59.4488  33
   0   4   4 1879.51 100.582  26
   0   4   4 1918.51 79.4511   8
   0   4  -4 1793.20 67.6264   8
   0   4   4 1937.31 67.3156   9
   0  -4  -5 9784.52 245.311  41
   0  -4   5 9481.01 183.371  34
   0   4  -5 8956.83 184.800   8
   0   4   5 10025.9 199.752   9
   0  -4  -5 9689.24 184.581  33
   0   4  -5 9505.12 190.171  25
   0   4   5 9160.89 247.136  26
   0  -4   6 11115.2 202.833  34
   0  -4  -6 10036.1 260.568  41
   0   4  -6 10390.7 211.233  25
   0  -4  -6 10886.0 213.477  33
   0   4   6 9866.39 263.906  26
   0   4   6 11212.6 230.589   9
   0  -4  -6 10189.4 204.774  64
   0  -4   7 10215.1 188.389  34
   0  -4  -7 9294.26 248.574  41
   0  -4   7 10320.8 191.545  44
   0   4  -7 9951.49 205.114  25
   0  -4  -7 9260.55 202.978  33
   0   4   7 9036.94 248.982  26
   0   4   7 9956.87 226.401   9
   0  -4  -7 9733.40 193.705  64
   0  -4   8 2693.81 81.8922  44
   0  -4  -8 2310.20 91.4380  33
   0   4  -8 2466.79 92.1575  25
   0   4   8 2455.24 117.391  26
   0   4   8 2428.91 107.160   9
   0  -4  -8 2537.19 84.4252  64
   0  -4   9 40763.4 544.592  44
   0   4   9 36799.0 633.005  26
   0   4  -9 37621.5 582.440  25
   0  -4  -9 33364.2 573.486  33
   0   4   9 32052.3 604.302   9
   0   4   9 29958.0 585.639  58
   0  -4  -9 38982.0 556.136  64
   0   4  10 56.1419 24.9369  58
   0   4  10 94.9980 25.1897  67
   0  -4 -10 108.662 22.6013  64
   0  -4 -10 78.7603 23.9615  33
   0   4  10 71.5626 28.1252  26
   0   4 -10 128.868 27.3090  25
   0  -4  10 174.978 22.8400  44
   0  -4 -10 119.244 24.2865  55
   0   4  10 83.3449 28.5922   9
   0   4 -10 103.950 36.0050   2
   0   4  11 31663.3 702.542  58
   0   4  11 39863.9 714.930  67
   0  -4 -11 50338.9 723.094  33
   0   4 -11 48069.6 728.355  25
   0   4  11 52570.1 773.318  26
   0  -4  11 52710.1 663.250  44
   0  -4 -11 46190.1 694.490  55
   0   4 -11 51172.6 794.774   2
   0   4  11 32588.0 718.464   9
   0   4 -12 2553.57 125.919   2
   0   4  12 2735.72 130.242   2
   0  -4 -12 2651.43 96.8458  72
   0   4  12 1787.20 102.410  67
   0  -4 -12 2305.83 95.9888  60
   0   4  12 1781.56 107.359  58
   0  -4  12 2520.13 87.3169  32
   0   4  12 2908.46 128.721  26
   0   4 -12 2382.27 114.259  25
   0  -4 -12 2642.12 110.170  33
   0  -4 -12 3099.66 129.416  41
   0  -4  12 2590.15 83.2639  44
   0  -4 -12 2494.77 100.838  55
   0   4  12 2167.96 120.360   9
   0   4 -13 20625.0 441.537   2
   0   4  13 22118.8 447.884   2
   0   4  13 14481.4 402.406  67
   0   4  13 18999.2 437.710  58
   0  -4 -13 21061.9 402.082  60
   0  -4  13 21471.9 375.828  32
   0   4 -13 19329.9 430.102  25
   0  -4 -13 24085.1 429.632  33
   0  -4 -13 25118.9 452.049  41
   0  -4 -13 22598.9 411.708  55
   0  -4  13 21953.9 362.435  44
   0   4  13 20964.3 460.315   9
   0   4 -14 118.693 21.8731   6
   0   4 -14 61.3695 24.4925   2
   0   4  14 105.752 31.0683  67
   0  -4 -14 63.1056 22.6751  60
   0  -4 -14 22.6181 18.3335  33
   0  -4  14 57.9405 19.1443  32
   0   4 -14 9.73803 17.2123  25
   0  -4 -14 42.3755 20.8152  41
   0  -4  14 36.3975 13.0174  44
   0  -4 -14 39.2195 20.3075  55
   0   4  14-32.2900 145.969  52
   0  -4  14 43.0116 17.2832  45
   0   4  14 47.2797 24.9305   9
   0   4 -15 16452.6 336.945   6
   0  -4 -15 19626.5 379.766  33
   0   4 -15 12811.4 376.486  25
   0  -4  15 17295.6 343.780  32
   0  -4 -15 17179.7 371.628  60
   0   4  15 15351.0 390.903  67
   0  -4 -15 20047.4 386.706  41
   0   4  15 19889.9 429.174   9
   0  -4  15 17100.0 316.125  44
   0  -4 -15 18240.6 379.453  55
   0  -4  15 16890.1 347.916  45
   0  -4 -16 2761.95 117.543 106
   0  -4  16 2545.98 89.8625  44
   0  -4 -16 2401.19 127.564  55
   0  -4  16 2539.72 110.215  45
   0   4 -16 2751.55 139.535  85
   0   4 -16 2602.74 117.761  92
   0  -4 -16 2970.40 123.014  33
   0   4 -16 1856.67 121.606  25
   0  -4  16 2672.99 110.485  32
   0   4  16 2471.58 133.876  74
   0   4 -16 2458.74 110.521  75
   0  -4 -16 3229.58 125.044  72
   0   4  16 2912.59 142.013  67
   0  -4 -16 2563.17 119.842  60
   0  -4 -16 3270.81 125.613  41
   0  -4 -16 2818.82 122.556   7
   0   4 -16 2425.88 140.324  13
   0   4  16 3253.55 150.033   9
   0   4 -16 2464.14 104.005   6
   0   4  16 3853.51 183.790   5
   0  -4 -17 6804.06 194.059 106
   0  -4  17 6412.87 194.287  45
   0  -4  17 6549.31 159.070  44
   0  -4 -17 6144.05 217.292  55
   0  -4 -17 7753.24 203.113  41
   0   4 -17 6756.00 232.433  85
   0   4 -17 6692.64 204.633  92
   0   4 -17 4842.29 209.825  25
   0  -4  17 6642.25 193.258  32
   0   4 -17 6916.37 240.079  24
   0  -4 -17 7548.58 205.149  33
   0   4  17 6714.61 230.332  76
   0   4  17 5941.95 223.543  74
   0   4 -17 6664.37 199.515  75
   0   4 -17 7898.75 245.330  77
   0  -4 -17 6327.96 200.004  60
   0   4  17 7326.70 234.075  67
   0   4  17 7853.57 242.583   9
   0   4 -17 5571.92 176.226   6
   0  -4 -17 6986.92 213.138   7
   0   4 -17 6612.58 241.297  13
   0   4  17 8505.18 295.107   5
   0   4  18 1725.40 106.544   9
   0   4 -18 1649.99 117.570  13
   0   4 -18 1136.51 75.7598   6
   0  -4 -18 1550.16 98.0883   7
   0   4  18 1907.86 139.511   5
   0  -4 -18 1536.08 85.5909 106
   0  -4  18 1428.20 66.8889  44
   0   4  18-37.1966 157.173  52
   0  -4  18 1422.12 90.5801  45
   0   4 -18 1359.40 79.8888  18
   0   4  18 1288.72 99.5522 102
   0  -4 -18 1662.67 86.7031  96
   0   4 -18 1438.65 106.398  85
   0   4 -18 1578.39 98.3555  79
   0   4  18 1175.02 99.2389  74
   0   4 -18 1752.38 111.407  77
   0   4  18 1361.61 103.947  76
   0  -4 -18 36.8942 25.3559  72
   0   4 -18 1423.16 90.6911  75
   0  -4 -18 1678.55 98.1454  60
   0   4  18 1740.16 110.665  67
   0  -4 -18 1600.70 85.4556  41
   0   4 -18 1371.37 104.739  25
   0  -4 -18 1844.09 96.4993  33
   0  -4  18 1495.18 89.6106  32
   0   4 -18 1384.33 106.540  24
   0   4  19 11901.6 373.165   5
   0  -4 -19 11403.3 257.607 106
   0  -4  19 10291.1 276.596  45
   0   4 -19 9759.91 243.935  18
   0   4  19 9210.05 293.648 102
   0   4 -19 11085.7 302.970  98
   0   4 -19 9300.77 292.900  85
   0   4 -19 10306.2 310.615  25
   0  -4 -19 12689.6 278.576  33
   0   4 -19 10837.1 320.161  24
   0  -4  19 10514.4 271.398  32
   0   4 -19 12985.0 319.050  77
   0   4  19 9785.12 307.386  76
   0   4  19 8002.70 286.055  74
   0   4 -19 10413.0 276.858  75
   0  -4  19 12039.6 288.622  73
   0   4  19 13141.7 322.518  67
   0  -4 -19 10490.9 288.915   7
   0   4  19 13351.6 316.329   9
   0   4 -19 7503.30 227.771   6
   0   4 -19 12437.2 339.928  13
   0  -4 -19 12427.3 258.345  41
   0   4  20 151.292 53.1548   5
   0   4 -20 101.516 27.8586   6
   0  -4 -20 186.600 34.7583 106
   0  -4  20 153.062 37.1234  45
   0   4  20-42.9983 171.594  52
   0   4 -20 101.420 27.0298  18
   0   4 -20 165.936 41.1411  98
   0   4  20 125.969 40.9473 102
   0  -4 -20 158.645 27.7656  34
   0   4 -20 153.047 44.1382  85
   0   4  20 113.334 39.2297  76
   0   4  20 88.6339 37.2029  74
   0  -4  20 146.759 34.4810  73
   0   4 -20 134.549 36.0528  75
   0   4 -20 132.766 39.1165  77
   0   4  20 222.267 46.4157  67
   0  -4 -20 169.239 40.8535   7
   0   4 -20 160.419 42.5737  25
   0  -4  20 173.979 38.3733  32
   0   4 -20 212.425 50.2006  24
   0  -4 -21 21607.7 374.406 106
   0  -4  21 17765.9 395.597  45
   0  -4 -21 15757.2 369.983  48
   0   4  21 17762.8 495.862   5
   0   4  21 14572.5 404.900 102
   0   4 -21 24350.0 460.960  98
   0   4 -21 18869.9 435.800  85
   0   4 -21 21771.6 415.764  88
   0   4 -21 24081.8 494.296  24
   0   4 -21 22453.3 462.763  25
   0   4  21 16139.4 429.588  74
   0   4 -21 23256.0 443.743  77
   0  -4  21 23658.1 430.462  73
   0   4 -21 16734.2 391.953  75
   0   4  21 24838.0 455.448  67
   0   4 -21 14481.4 342.003   6
   0  -4 -21 19068.3 413.816   7
   0  -4 -21 21960.7 347.617  34
   0  -4 -22 1494.07 87.6573 106
   0  -4  22 1366.22 99.1681  45
   0  -4 -22 1299.39 95.4988  48
   0   4  22 1486.99 139.649   5
   0   4 -22 1651.33 113.508  98
   0   4  22 1188.32 105.872 102
   0   4 -22 1335.33 107.501  85
   0   4 -22 1506.33 100.982  88
   0   4 -22 1488.90 110.068  25
   0   4 -22 1685.83 125.800  24
   0   4 -22 1292.01 99.6482  75
   0   4  22 1239.16 111.510  76
   0  -4  22 1653.92 105.066  73
   0   4 -22 1670.63 111.960  77
   0   4  22 1211.01 111.443  74
   0   4  22 1649.37 109.333  67
   0  -4 -22 1302.59 98.6095   7
   0  -4 -22 1583.48 78.5245  34
   0   4 -23 23752.1 466.475 111
   0  -4 -23 20521.9 412.989  48
   0  -4  23 21155.7 430.779  45
   0   4  23 23653.4 569.700   5
   0   4 -23 25247.4 470.798  98
   0   4  23 20463.3 468.025 102
   0   4 -23 20799.0 455.846  85
   0   4 -23 22377.5 426.458  88
   0   4 -23 25321.7 509.502  24
   0   4  23 20210.8 483.937  76
   0   4 -23 20170.5 433.352  75
   0   4  23 20606.1 480.237  74
   0  -4  23 23957.9 442.772  73
   0   4 -23 20787.3 434.886  77
   0   4  23 24352.4 457.802  67
   0  -4 -23 22478.7 395.249  39
   0  -4 -23 20198.2 424.368   7
   0   4  24 1556.07 118.530 102
   0   4 -24 2353.39 130.667  98
   0   4 -24 2046.60 114.652  88
   0   4 -24 1538.20 112.537  85
   0   4 -24 1968.16 126.039  12
   0  -4 -24 1357.05 100.044   7
   0  -4  24 1586.80 104.587  73
   0   4  24 1514.44 122.680  76
   0   4  24 1417.47 119.927  74
   0   4 -24 1482.01 106.174  75
   0   4 -24 1447.48 105.487  77
   0   4  24 1699.17 112.508  67
   0   4  24 1697.48 148.128   5
   0  -4 -24 1380.96 94.9412  48
   0  -4  24 1604.51 106.146  45
   0   4 -24 1575.96 111.627 111
   0  -4 -24 1542.46 91.8175  39
   0   4 -25 12210.4 321.151  98
   0   4  25 11078.8 329.852 102
   0   4 -25 11020.7 314.765  85
   0   4 -25 11579.0 297.942  88
   0  -4 -25 10808.8 300.008   7
   0   4  25 11477.5 293.227   9
   0   4 -25 11978.9 333.491  12
   0   4  25 11556.0 352.925  76
   0   4  25 11470.2 347.194  74
   0   4 -25 10797.9 306.629  75
   0  -4  25 12171.1 310.731  73
   0   4  25 12110.1 318.749  67
   0  -4 -25 9688.26 251.175  66
   0  -4  25 11191.2 302.567  45
   0  -4 -25 10770.2 288.132  48
   0   4 -25 11312.4 321.804 111
   0   4  25 14097.6 437.812   5
   0  -4 -25 10674.0 272.360  39
   0   4 -26 74.3824 33.4663  12
   0   4  26 101.672 29.1895   9
   0   4  26 108.231 34.3747 102
   0   4 -26 136.389 38.2015  98
   0   4 -26 156.473 36.7719  88
   0  -4 -26 113.226 28.6276  78
   0   4 -26 85.9196 32.4581  85
   0   4  26 78.9981 36.2227  74
   0   4  26 147.365 43.0799  76
   0  -4  26 97.0139 30.5057  73
   0   4  26 119.962 53.4394   5
   0   4 -26 68.5421 34.5213 111
   0  -4 -26 129.249 32.0221  48
   0   4 -26 95.2647 31.8995  25
   0  -4 -26 91.3975 25.4898  39
   0  -4  26 77.5471 32.2649  42
   0   4 -27 5752.70 209.484  12
   0   4  27 5698.01 186.029   9
   0   4 -27 5546.16 195.015  98
   0   4  27 5608.11 204.188 102
   0   4 -27 5457.63 178.038  88
   0   4 -27 5069.99 184.673  85
   0  -4 -27 5760.33 160.002  78
   0  -4  27 5882.42 193.775  73
   0   4  27 5649.27 217.721  74
   0   4  27 5618.47 218.773  76
   0   4 -27 5242.64 199.533 111
   0  -4 -27 5075.73 165.049  48
   0   4 -27 4818.45 185.973  25
   0  -4  27 5982.18 218.043  42
   0  -4 -27 5271.04 168.862  39
   0   4 -28 709.782 75.5053  12
   0   4  28 658.728 68.5615 102
   0   4 -28 698.487 69.4272  98
   0   4 -28 592.556 61.7987  85
   0  -4 -28 714.079 55.1002  78
   0   4  28 738.425 79.0053  74
   0  -4  28 690.670 66.5573  73
   0   4  28 670.464 75.7205  76
   0   4  28 867.300 100.326   5
   0   4 -28 648.310 72.2781 111
   0  -4 -28 647.001 58.9106 106
   0  -4 -28 581.984 53.9110  48
   0   4 -28 623.873 65.8107  25
   0  -4 -28 639.795 58.0944  39
   0  -4  28 767.382 76.7404  42
   0   4  29 2544.75 125.879 102
   0  -4 -29 2580.54 113.691 106
   0   4 -29 2699.43 139.575 111
   0  -4 -29 2829.27 103.617  78
   0   4 -29 2717.42 134.497  82
   0   4  29 2746.00 143.351  74
   0   4  29 2771.35 145.049  76
   0  -4  29 2776.96 127.610  73
   0   4 -29 2626.15 129.838  98
   0   4 -29 2559.49 119.186  85
   0   4 -29 2857.09 142.055  12
   0   4  30 55.0641 23.4761 102
   0  -4 -30-16.5827 72.6605  94
   0   4 -30 34.6201 22.9843  98
   0   4  30 55.7406 30.3469  74
   0   4 -30 42.7391 28.9514  77
   0   4  30 52.3460 27.8631  76
   0  -4  30 58.6884 24.3071  73
   0   4 -30 75.8165 32.9182  12
   0   4 -30 66.4571 32.1785  16
   0  -4 -30 57.4897 18.4988  78
   0   4 -30 53.6978 27.9954  82
   0   4 -30 46.1659 21.8959  85
   0   4 -30 46.6516 27.5648 104
   0  -4 -30 53.3414 22.2921 106
   0   4 -30 75.4231 33.0647 111
   0   4  30 42.0837 37.3297   5
   0   4 -31 5787.72 182.980  98
   0   4 -31 6390.17 198.946  82
   0   4  31 6322.79 201.307  76
   0  -4  31 6343.98 200.640  69
   0  -4  31 6447.48 184.393  73
   0   4  31 6584.94 205.979  74
   0   4 -31 6744.23 209.870  12
   0   4 -31 7070.04 215.035  16
   0   4  31 5816.43 174.270 102
   0   4 -31 6545.67 209.265 111
   0   4 -31 6310.55 193.225 104
   0  -4 -31 6605.86 171.286 109
   0   4  32 109.143 27.7558 102
   0   4 -32 94.5211 30.0539  98
   0  -4 -32 31.1523 107.645  97
   0   4 -32 130.772 36.1466  82
   0   4  32 117.307 33.0387  76
   0   4  32 106.018 33.5561  74
   0  -4  32 142.977 30.1665  73
   0  -4  32 118.658 32.4476  69
   0   4 -32 161.792 38.5932  12
   0   4 -32 149.201 37.0530  16
   0   4 -32 182.843 41.7105 111
   0   4 -32 106.220 29.8911 104
   0  -4 -32 101.168 25.3645 109
   0   4  32 122.634 42.5083   5
   0  -4 -33 117.224 125.960  97
   0  -4 -33 1180.62 137.133  94
   0   4 -33 6618.97 186.511  98
   0   4 -33 7135.23 204.061  82
   0   4  33 6687.64 193.578  74
   0  -4  33 6828.82 198.380  69
   0   4  33 6622.08 191.054  76
   0  -4  33 6384.61 173.414  73
   0  -4 -33 7060.89 190.877  68
   0   4  33 6951.56 187.738  14
   0   4 -33 7055.72 205.609  12
   0   4 -33 7225.59 206.539  16
   0   4 -33 6246.36 172.709 104
   0   4 -33 7065.87 208.681 111
   0  -4 -33 6999.70 163.403 109
   0   4  33 8455.27 242.665   5
   0   4 -34 640.988 55.8266  98
   0  -4 -34 485.425 94.0776  94
   0   4 -34 662.704 60.4634  82
   0   4  34 509.405 50.5722  76
   0   4  34 600.228 55.5348  74
   0  -4  34 636.341 50.5679  74
   0  -4  34 595.087 56.2020  69
   0  -4 -34 585.968 52.9836  68
   0   4 -34 637.785 59.8926  12
   0   4  34 627.109 52.7725  14
   0   4 -34 710.976 62.6325  16
   0   4 -34 623.442 60.9307 111
   0   4 -34 541.019 45.7770 104
   0   4  34 722.934 68.4438   5
   0  -4 -35 2132.99 155.971  94
   0   4 -35 5640.59 160.295  98
   0  -4 -35 2106.77 184.914  97
   0   4  35 5837.64 156.434  14
   0   4 -35 5917.56 175.373  12
   0   4 -35 5915.77 174.347  82
   0   4  35 5666.28 160.906  76
   0   4  35 5974.02 166.085  74
   0  -4  35 5822.05 149.508  74
   0  -4 -35 5745.15 160.350  68
   0  -4  35 5768.31 169.482  69
   0   4 -35 6649.35 183.177  16
   0   4  35 7019.39 196.908   5
   0   4 -35 6355.95 181.887 111
   0   4  36 365.087 34.6962  14
   0   4 -36 360.165 40.6072  82
   0   4  36 358.101 36.6243  74
   0  -4  36 328.558 32.3404  74
   0   4  36 276.249 33.1065  76
   0  -4  36 310.712 36.7380  69
   0  -4 -36 294.713 34.2309  68
   0  -4  36 315.881 37.9785  51
   0   4 -36 342.759 40.1212  16
   0   4 -36 277.255 33.0600  98
   0  -4 -36-10.7434 54.3219  94
   0  -4 -36-9.41391 77.5304  97
   0   4  36 364.196 42.3176   5
   0   4 -37 2196.39 88.7047  82
   0   4  37 2046.03 77.1187  76
   0  -4  37 2208.32 71.7386  74
   0   4  37 2275.10 82.4330  74
   0  -4 -37 2051.39 80.2104  68
   0   4 -37 2606.03 96.0679  16
   0   4 -37 1972.93 77.2671  98
   0  -4  37 2134.66 88.8349  51
   0   4  37 2482.75 97.7892   5
   0   4 -38 22.2411 13.3362  16
   0   4  38 7.98165 12.6683   5
   0  -4  38 16.8257 12.9529   5
   0  -4  39 903.889 46.4095   5
   0   4  39 982.105 48.5398   5
   0   4 -39 897.740 45.3159  16
   0  -5   0 13.7746 11.5576  34
   0  -5   0-1.31679 9.40327  39
   0   5   0-4.52053 21.0811  26
   0   5   0-0.71166 6.86260  25
   0   5   0 4.96195 12.1536   8
   0  -5   1 1553.61 71.2777  34
   0  -5   1 1423.69 52.3645  39
   0  -5  -1 1618.62 81.8082  41
   0  -5  -1 1555.25 75.2791  34
   0   5   1 1539.18 80.7805   8
   0   5  -1 1522.89 79.8058   8
   0   5   1 1495.99 59.9966  25
   0   5  -1 1383.86 94.7430  26
   0   5  -1 1668.32 64.4779  25
   0  -5  -1 1471.65 63.6716  57
   0  -5  -2 233.369 30.7363  34
   0  -5  -2 160.586 28.7032  41
   0  -5   2 154.060 23.3978  34
   0   5  -2 142.555 25.8346   8
   0   5   2 214.835 31.4000   8
   0   5  -2 161.037 20.9392  25
   0   5   2 181.900 44.8305  26
   0   5  -2 131.778 28.3185  26
   0  -5  -2 166.945 22.1577  57
   0  -5   3 6751.11 164.329  34
   0  -5  -3 7779.09 211.778  41
   0  -5  -3 6934.88 186.275  34
   0   5  -3 6800.65 184.284   8
   0   5  -3 7370.20 159.657  25
   0   5   3 7492.86 265.361  26
   0  -5  -3 7252.42 158.669  57
   0  -5  -4 130.317 21.7096  64
   0   5  -4 109.371 23.0845   8
   0  -5  -4 143.117 27.1601  34
   0  -5   4 138.622 21.3921  34
   0  -5  -4 159.765 31.1065  41
   0   5   4 142.425 40.1517  26
   0   5  -4 142.625 20.6558  25
   0  -5  -4 135.341 19.9695  57
   0  -5   5 635.861 42.8860  34
   0  -5  -5 674.008 63.1893  41
   0  -5  -5 642.931 55.1672  34
   0   5  -5 517.052 45.9419   8
   0  -5  -5 602.353 43.1559  64
   0   5   5 760.916 82.5172  26
   0   5  -5 618.483 41.8278  25
   0  -5   6 2067.59 78.1390  34
   0  -5  -6 1831.30 95.9709  34
   0  -5   6 2097.98 79.8008  44
   0  -5  -6 1982.39 113.582  41
   0   5   6 2181.84 82.1583   9
   0   5  -6 1779.50 86.9657   8
   0  -5  -6 1963.41 79.1924  64
   0   5  -6 2064.92 80.6823  25
   0  -5  -7 502.361 57.9729  41
   0  -5   7 520.098 39.0964  44
   0   5   7 574.555 44.4585   9
   0   5  -7 416.150 41.1406   8
   0   5   7 657.100 72.3769  26
   0   5  -7 501.437 40.7206  25
   0  -5  -7 535.369 41.0021  64
   0   5  -8 102.810 20.3900  25
   0   5   8 124.388 35.0526  26
   0  -5  -8 86.6166 19.1837  64
   0   5   8 91.8429 22.2502   9
   0   5  -8 63.6621 18.1833   8
   0  -5  -8 89.1463 29.1700  41
   0   5  -8 109.530 40.9359   2
   0  -5   8 89.1273 17.9245  44
   0   5   9 888.999 81.4000  26
   0   5  -9 602.259 48.3409  25
   0  -5  -9 648.562 46.9370  64
   0   5   9 571.121 53.3017   9
   0   5  -9 449.762 42.0680   8
   0  -5  -9 657.314 67.3680  41
   0   5   9 868.938 94.3066   2
   0   5  -9 651.357 80.2461   2
   0  -5   9 638.944 43.5856  44
   0   5 -10 103.387 23.0693  25
   0  -5 -10 78.6241 24.9485  34
   0   5  10 150.018 30.9317   9
   0  -5 -10 113.904 22.6902  64
   0  -5 -10 120.830 24.4739  55
   0  -5  10 134.537 21.4079  44
   0   5 -10 126.353 38.4241   2
   0   5  10 114.441 39.5985   2
   0  -5 -10 130.467 33.3416  41
   0  -5  11 36.3053 12.7769  44
   0   5 -11 43.6395 15.8680  92
   0   5 -11 22.5443 14.2629  25
   0  -5 -11 22.9393 19.5911  34
   0   5  11 19.4568 15.3862  74
   0   5  11 26.6168 18.1950   5
   0   5 -11 63.8762 30.6614   2
   0   5  11 36.3219 27.3352   2
   0  -5 -11 25.3265 16.4173  55
   0   5  11 51.1760 22.9827   9
   0   5  11 29.2404 17.1784  14
   0   5 -11 28.6475 18.0796 107
   0  -5 -12 69.4749 26.0140 106
   0   5 -12 117.847 28.7852 107
   0  -5 -12 66.9758 21.4572  55
   0   5  12 71.1670 29.7665   2
   0   5 -12 68.5229 30.5785   2
   0   5  12 86.8679 26.9296   5
   0   5 -12 97.3650 28.4653  99
   0   5 -12 92.4825 21.7187  92
   0   5 -12 57.3839 20.8960  25
   0  -5 -12 73.2067 26.0762  34
   0  -5  12 66.5660 17.0598  32
   0   5  12 81.9283 26.1624  74
   0   5 -12 61.7602 19.6292  18
   0   5  12 77.8791 23.2134  14
   0   5  12 49.9619 23.3847   9
   0  -5  12 70.2711 16.6682  44
   0  -5 -13 5944.58 193.226  41
   0  -5 -13 4761.63 170.650  34
   0   5 -13 4588.08 139.830  92
   0   5 -13 4759.12 177.233  85
   0   5 -13 4036.68 157.215  25
   0  -5  13 4209.40 120.605  32
   0   5  13 4210.55 159.062  74
   0   5 -13 4969.90 143.829  18
   0   5  13 4864.28 170.576   5
   0   5 -13 4454.35 182.961   2
   0   5  13 4725.39 187.341   2
   0  -5  13 4517.51 116.268  44
   0  -5 -13 4846.59 150.786  55
   0   5  13 4536.44 159.055  14
   0   5  13 3216.04 152.176   9
   0   5 -13 3413.58 164.308  13
   0  -5 -13 5035.65 167.293 106
   0  -5 -14 353.154 48.9476  34
   0  -5 -14 409.148 52.9049  41
   0   5 -14 349.584 53.0394  85
   0   5 -14 354.687 42.3745  92
   0  -5  14 324.333 36.1607  32
   0   5 -14 418.704 56.3303  24
   0   5 -14 331.940 50.2457  25
   0   5 -14 367.116 61.8889  77
   0   5  14 338.962 45.1473  76
   0   5  14 316.333 49.1900  74
   0   5 -14 361.104 42.5571  18
   0   5  14 411.041 55.8507   5
   0   5 -14 314.627 52.4407   2
   0   5  14 437.201 58.4256   2
   0  -5 -14 365.879 46.6925  55
   0  -5  14 363.924 34.3868  44
   0   5  14 259.626 48.1488   9
   0   5 -14 308.735 54.7573  13
   0   5  14 364.113 49.8709  14
   0  -5 -14 311.228 43.9668 106
   0   5  14 309.221 44.8965 102
   0  -5 -15 3751.92 149.782  41
   0  -5 -15 3311.05 140.980  34
   0   5 -15 3050.33 151.698  85
   0   5 -15 2853.18 122.356  92
   0  -5  15 2821.31 108.715  32
   0   5 -15 3375.78 158.764  24
   0   5 -15 2351.50 135.564  25
   0   5 -15 3454.29 170.526  77
   0   5  15 2590.20 138.413  74
   0   5 -15 2881.91 115.291  75
   0   5  15 3066.51 134.770  76
   0   5 -15 2994.76 119.748  18
   0   5 -15 3304.86 148.951  16
   0   5 -15 3160.04 151.725   2
   0   5  15 3138.99 151.668   5
   0  -5  15 3001.42 98.3484  44
   0  -5  15 2935.16 113.667  45
   0  -5 -15 3043.12 131.624  55
   0   5 -15 2547.69 148.257  13
   0   5  15 3086.71 144.240  14
   0   5  15 2941.88 151.866   9
   0  -5 -15 3325.24 134.877 106
   0   5  15 2868.21 133.951 102
   0  -5 -16 3491.29 140.725  34
   0  -5 -16 3740.30 145.966  41
   0   5 -16 3116.07 157.896  85
   0   5 -16 2975.71 129.317  92
   0   5 -16 2378.48 139.905  25
   0   5 -16 3173.96 159.908  24
   0  -5  16 3063.87 117.004  32
   0   5  16 2656.19 143.554  74
   0   5  16 2843.80 135.200  76
   0   5 -16 3098.58 122.812  75
   0  -5 -16 2025.02 132.034  71
   0   5 -16 3508.91 169.117  77
   0   5 -16 3042.53 121.430  18
   0   5 -16 3204.09 155.098  16
   0   5  16 3463.21 168.585   5
   0   5 -16 3452.68 156.592   2
   0  -5 -16 3246.44 142.515  55
   0  -5  16 2980.01 119.358  45
   0  -5  16 2951.42 97.1932  44
   0   5  16 3174.83 152.157  14
   0   5 -16 2981.58 160.104  13
   0   5  16 3235.60 159.461   9
   0  -5 -16 3327.29 133.174 106
   0   5  16 2861.97 139.711 102
   0  -5 -17 962.214 73.5345  39
   0  -5 -17 917.741 72.3968  34
   0   5 -17 859.466 74.0180  92
   0   5 -17 952.299 90.6391  85
   0  -5  17 858.701 66.3879  32
   0   5 -17 534.170 71.0444  25
   0   5 -17 880.215 88.7403  24
   0   5  17 736.476 74.1537  76
   0  -5 -17 487.381 74.8469  71
   0   5  17 798.652 83.5548  74
   0   5 -17 914.874 70.7757  75
   0   5 -17 1075.30 94.5962  77
   0  -5 -17 105.930 29.2098  72
   0   5 -17 843.860 66.5681  18
   0   5 -17 829.607 85.0373  16
   0   5  17 945.416 94.3595   5
   0  -5  17 863.107 68.7255  45
   0  -5 -17 808.495 75.2442  55
   0  -5  17 823.198 52.5976  44
   0  -5 -17 922.857 75.8729   7
   0   5  17 824.831 83.0187  14
   0   5 -17 912.603 91.2243  13
   0   5  17 1071.41 92.3905   9
   0  -5 -17 916.210 71.6606 106
   0   5  17 696.071 74.0635 102
   0  -5 -18 1745.58 98.1934  34
   0  -5 -18 1766.18 99.2923  39
   0   5 -18 1652.71 121.664  85
   0   5 -18 1521.95 101.727  92
   0   5 -18 1480.18 117.389  24
   0   5 -18 1061.28 101.865  25
   0  -5  18 1364.89 88.1927  32
   0   5  18 1265.45 108.763  74
   0   5  18 1392.33 105.524  76
   0   5 -18 1506.65 95.4519  75
   0   5 -18 1893.53 124.500  77
   0   5 -18 1238.30 109.576  16
   0   5 -18 1445.35 89.3495  18
   0   5  18 1721.57 132.050   5
   0  -5  18 1501.32 94.9490  45
   0  -5 -18 1814.20 99.8397 106
   0   5  18 1407.64 107.268 102
   0   5 -18 1658.73 123.282  13
   0   5  18 1418.60 111.972  14
   0  -5 -18 1631.35 104.704   7
   0   5  18 1962.15 125.621   9
   0  -5 -19 14.3735 16.8266 106
   0  -5  19 5.77079 16.9892  45
   0   5  19-16.0438 35.1490   5
   0   5  19 12.8115 22.6295 102
   0  -5 -19 8.33539 15.2798  39
   0   5 -19 24.7427 26.0806  85
   0   5 -19 24.9095 22.0143  75
   0   5  19 43.5175 29.2995  74
   0   5  19 5.05393 19.5739  76
   0   5 -19 4.82345 26.0863  77
   0   5 -19 17.4844 26.7072  16
   0   5 -19 21.1998 15.9787  18
   0   5 -19 26.3149 24.8095  25
   0   5 -19 17.0331 29.9083  24
   0  -5 -19 9.53436 14.0351  34
   0  -5  19 10.9462 17.0170  32
   0   5  19 16.8918 24.8637  14
   0  -5 -19 12.8126 22.1919   7
   0   5 -19 11.0612 24.4220  13
   0   5  19 99.6305 32.6106   9
   0  -5 -20 6.75462 21.7124   7
   0   5  20 20.5551 26.9118  14
   0   5  20 13.6350 18.8763   9
   0   5 -20 19.4559 28.0696  13
   0  -5 -20 4.74413 18.5765 106
   0   5 -20-8.21424 29.2334 111
   0  -5  20 4.13268 18.9379  45
   0   5  20 18.6075 23.0200 102
   0   5 -20 4.46150 22.8576  88
   0   5 -20 13.9183 25.5116  85
   0   5  20 3.01351 24.4809  74
   0   5 -20-2.36876 27.2139  77
   0   5 -20 4.09213 19.4102  75
   0   5  20 13.3284 21.6553  76
   0   5 -20-1.63860 13.6113  18
   0   5 -20 3.00108 23.8194  16
   0   5 -20 2.87499 25.8739  24
   0  -5  20-1.95975 18.5914  32
   0   5 -20 2.92887 19.6469  25
   0  -5 -20 56.3056 19.8992  34
   0  -5 -20 47.9591 22.0012  39
   0   5  21 22.2523 22.1398   9
   0  -5 -21 2.29299 22.8139   7
   0   5  21-3.00147 27.9945  14
   0   5  21-17.5254 42.9260   5
   0  -5 -21 15.7455 18.0896 106
   0   5 -21 21.4144 26.6326 111
   0  -5  21 4.28746 21.0033  45
   0   5 -21 39.3148 30.0891  16
   0   5  21 5.40485 22.4470 102
   0   5 -21 7.32720 21.1509  98
   0   5 -21 8.79146 23.4657  88
   0   5 -21 8.38498 27.3839  85
   0   5  21-3.07745 26.6502  74
   0   5 -21 4.29458 19.3249  75
   0   5 -21 2.32672 25.1661  77
   0   5  21 19.3366 23.9218  76
   0   5 -21 46.2134 33.5577  24
   0  -5  21 2.04323 20.3291  32
   0   5 -21 28.8225 25.9391  25
   0  -5 -21 1.63756 17.2522  39
   0  -5 -21 31.2432 16.3157  34
   0   5  22 75.0867 35.6799  14
   0  -5 -22 93.1481 33.2776   7
   0   5  22 126.152 34.5440   9
   0   5  22 49.8789 39.5269   5
   0  -5 -22 84.1041 26.7274 106
   0  -5  22 81.0942 31.0918  45
   0  -5 -22 34.5930 24.1876  48
   0   5 -22 164.434 45.7448  16
   0   5 -22 97.1693 34.1989  98
   0   5  22 72.5873 33.2710 102
   0   5 -22 102.085 35.1061  88
   0   5 -22 84.8014 34.5101  85
   0   5  22 67.3710 32.6334  76
   0   5 -22 88.0386 31.6845  75
   0   5  22 58.6592 37.0629  74
   0   5 -22 133.328 38.6168  77
   0  -5  22 126.079 37.1041  69
   0  -5 -22 126.389 29.4553  39
   0  -5 -22 74.4307 20.9939  34
   0   5 -22 108.996 36.8807  25
   0   5 -22 130.869 41.2408  24
   0   5  23 237.925 60.6791   5
   0   5  23 245.981 50.3911 102
   0  -5 -23 285.987 40.8919 106
   0  -5 -23 253.153 45.5104  48
   0  -5  23 290.787 49.4798  45
   0   5 -23 372.209 62.1942  16
   0  -5 -23 37.9076 75.1083  94
   0   5 -23 274.953 50.7718  98
   0   5 -23 263.039 52.6600  85
   0   5 -23 246.966 45.8978  88
   0   5 -23 324.847 55.5732  25
   0   5 -23 389.778 62.9720  24
   0   5  23 201.289 47.5755  76
   0   5 -23 245.110 46.1910  75
   0   5  23 243.457 55.8939  74
   0   5 -23 254.805 48.7525  77
   0  -5  23 417.037 59.9739  69
   0  -5 -23 305.193 51.1644   7
   0   5  23 273.744 54.7861  14
   0   5  23 399.038 54.8894   9
   0  -5 -23 324.449 43.5825  39
   0   5  24 10.4188 33.4940   5
   0  -5 -24 39.7068 21.9775 106
   0  -5  24 49.9608 24.1916  45
   0  -5 -24 38.1824 24.5273  48
   0   5 -24 69.7539 32.4211  16
   0   5 -24 48.7461 27.8583  98
   0   5  24 32.4295 24.4460 102
   0  -5 -24 3.41502 68.7241  94
   0   5 -24 52.1482 28.6800  88
   0   5 -24 45.4302 30.2897  85
   0   5  24 32.4531 31.0859  74
   0   5 -24 57.4068 30.5971  77
   0   5  24 38.2202 25.9031  76
   0   5 -24 23.8271 23.7329  75
   0  -5  24 58.5083 28.0873  69
   0   5 -24 52.6596 26.4230  25
   0   5 -24 22.8080 24.0342  12
   0   5  24 45.2723 30.6087  14
   0  -5 -24 48.7073 26.1984   7
   0  -5 -25 2010.06 101.711 106
   0   5  25 1868.39 119.986 102
   0  -5  25 2005.05 115.918  45
   0  -5 -25 1890.62 106.220  48
   0   5  25 2279.44 159.370   5
   0   5 -25 2114.42 125.134  98
   0   5 -25 2288.57 123.782  88
   0   5 -25 1912.58 123.341  85
   0   5 -25 2186.56 125.537  77
   0   5  25 2143.81 141.941  74
   0   5 -25 1942.58 116.815  75
   0  -5  25 2471.43 134.924  69
   0   5  25 1887.01 128.025  76
   0   5 -25 2578.12 149.549  16
   0   5 -25 1983.28 124.537  25
   0   5 -25 2377.96 132.532  12
   0  -5 -25 1940.20 115.736   7
   0   5  25 2109.55 136.796  14
   0   5  26 642.244 75.4067  14
   0  -5 -26 612.435 63.8120   7
   0   5 -26 690.322 71.4733  12
   0   5  26 685.709 71.5107 102
   0  -5 -26 711.276 60.3108 106
   0   5 -26 743.848 77.4043 111
   0  -5 -26 664.059 61.0034  48
   0   5  26 833.527 95.0960   5
   0   5 -26 674.699 70.0263  98
   0   5 -26 666.646 71.6992  85
   0   5 -26 754.942 71.6041  88
   0  -5 -26 822.907 64.0706  78
   0   5 -26 656.533 69.0982  77
   0   5  26 682.193 80.9209  74
   0   5 -26 699.537 68.7652  75
   0   5  26 666.177 75.4783  76
   0  -5  26 785.164 74.9233  69
   0   5 -26 821.091 83.4678  16
   0   5 -26 675.766 71.3718  25
   0  -5  26 794.803 81.5303  42
   0  -5 -26 698.455 63.0787  39
   0   5 -27 859.206 80.7189 111
   0  -5 -27 815.473 63.6487 106
   0   5  27 843.411 73.9432 102
   0  -5 -27 838.094 65.3925  48
   0   5  27 994.631 71.7656  17
   0   5 -27 929.693 85.6369  16
   0   5 -27 897.043 74.9725  88
   0   5 -27 829.846 74.9997  85
   0  -5 -27 1001.39 67.9762  78
   0   5 -27 835.750 76.4198  77
   0   5 -27 856.250 71.1737  82
   0  -5  27 888.510 78.0131  69
   0   5  27 785.899 78.0428  76
   0   5  27 813.463 83.0434  74
   0   5 -27 868.365 75.5555  98
   0   5  27 806.402 79.6044  14
   0   5 -27 884.455 80.1596  12
   0   5  27 992.917 100.528   5
   0   5  28 986.200 74.4304 102
   0   5 -28 1055.34 87.3487 111
   0  -5 -28 960.207 67.8859 106
   0   5 -28 1146.37 91.4390  16
   0   5  28 1077.00 71.5275  17
   0   5 -28 941.894 74.7171  85
   0   5 -28 1049.76 77.5548  88
   0  -5 -28 1091.15 68.1791  78
   0   5 -28 991.087 75.1412  82
   0   5 -28 896.873 78.8349  77
   0   5  28 934.096 81.3183  76
   0   5  28 981.799 88.1204  74
   0  -5  28 1101.59 83.9796  69
   0   5 -28 1054.78 79.6532  98
   0   5 -28 1129.23 86.3373  12
   0   5  28 1100.96 86.9105  14
   0   5  28 1122.17 102.860   5
   0   5 -29 80.4223 30.1853 111
   0   5  29 114.981 25.6473  17
   0   5 -29 114.575 33.0204  16
   0   5 -29 98.6729 28.6304  88
   0   5 -29 110.897 28.0137  85
   0  -5 -29 125.120 26.5569  78
   0   5 -29 99.4808 27.8208  82
   0   5  29 79.7676 28.1351  76
   0   5  29 87.4091 32.0643  74
   0  -5  29 106.252 28.4730  69
   0   5 -29 89.3590 25.9763  98
   0  -5 -29 130.725 74.2235  94
   0   5  29 95.3999 28.4592  14
   0   5 -29 149.354 36.1747  12
   0   5  29 104.725 37.5783   5
   0   5 -30 157.728 37.2960 104
   0   5 -30 180.932 39.9260 111
   0  -5 -30 200.649 33.6550 109
   0   5 -30 195.568 38.2573  16
   0   5  30 174.784 27.6195  17
   0   5 -30 152.248 29.4050  85
   0   5 -30 154.359 29.3121  88
   0   5 -30 203.800 34.9619  82
   0  -5 -30 195.137 28.1705  78
   0   5  30 175.157 35.5637  76
   0   5  30 183.729 38.7639  74
   0  -5  30 216.736 36.6000  69
   0   5  30 180.251 35.4802  14
   0   5 -30 202.430 38.0634  12
   0   5  30 210.966 44.8022   5
   0  -5 -30 270.652 77.8556  94
   0  -5 -30 37.6272 95.2688  97
   0   5 -30 208.188 34.4301  98
   0   5 -31 6.46362 14.3371  98
   0  -5 -31 82.6793 100.449  97
   0   5 -31 14.5704 17.7342  12
   0   5  31 1.46258 20.4233  14
   0   5 -31 11.5889 14.4746  85
   0   5 -31 23.8386 17.6817  82
   0   5  31 21.7865 20.5247  74
   0   5  31 1.48758 18.9334  76
   0  -5  31 7.32221 15.0061  69
   0   5  31 20.5015 13.4216  17
   0   5 -31 3.22866 17.0078  16
   0   5  31-1.93079 29.9103   5
   0   5 -31 5.34854 21.8346 111
   0   5 -31 4.95036 19.3841 104
   0  -5 -31 23.1538 17.0169 109
   0  -5 -32 87.9131 99.1021  97
   0   5  32 43.4810 20.0683  14
   0   5 -32 62.3339 24.1225  12
   0   5 -32 51.3014 19.6296  82
   0   5  32 68.1580 23.6691  74
   0   5  32 37.5931 19.0628  76
   0  -5  32 59.7834 20.3941  69
   0   5 -32 57.6420 22.4727  16
   0  -5  32 48.1825 20.2416  51
   0   5  32 34.3537 24.5414   5
   0   5 -32 49.3102 21.8353 104
   0  -5 -32 44.2233 18.3162 109
   0   5 -32 57.7807 26.0577 111
   0   5  33-7.63375 18.2145  14
   0   5 -33 8.03343 15.0283  12
   0   5 -33 3.43595 13.5991  82
   0   5  33 5.16762 15.5020  74
   0   5  33-2.19999 15.1216  76
   0  -5  33 5.68214 12.1331  69
   0  -5 -33 7.10225 14.6409  68
   0   5 -33 1.26575 15.3455  16
   0  -5  33-1.28986 13.4039  51
   0   5  33-2.92774 22.9586   5
   0   5 -33 5.84132 14.7304 104
   0   5 -33-13.5077 22.6612 111
   0  -5 -33-8.36697 16.1014 109
   0   5 -34 171.314 29.3764  12
   0   5  34 155.692 24.7243  14
   0   5 -34 183.039 27.0673  82
   0   5  34 142.642 23.2135  76
   0  -5  34 201.667 26.5469  74
   0  -5 -34 192.488 27.9553  68
   0   5 -34 164.595 27.8980  16
   0  -5  34 183.114 28.1566  51
   0   5  34 182.809 31.7086   5
   0  -5 -34 187.998 24.0950 109
   0   5 -34 173.693 32.0649 111
   0   5 -34 164.209 24.6547 104
   0   5  35 145.399 21.6918  14
   0  -5  35 198.747 23.2099  74
   0  -5 -35 168.957 24.6634  68
   0   5 -35 169.124 25.4070  16
   0   5 -35 136.024 19.8067 104
   0   5  35 174.038 28.1951   5
   0  -5  36 13.6607 8.72134  74
   0   5  36 8.11809 12.0015   5
   0   5 -36 16.5053 11.4777  16
   0  -5 -37 7.05020 31.8220 105
   0   5  37 358.601 29.9230   5
   0  -5  38 60.2206 12.5318   5
   0   5  38 49.6962 11.1115   5
   0   6   0 13293.1 362.895 107
   0   6   0 12436.0 270.456  15
   0   6   0 12142.7 289.275  22
   0   6   0 14124.9 289.232  17
   0  -6   0 13397.9 265.355  57
   0   6   0 13114.9 265.311  95
   0   6   0 11808.4 613.443   2
   0   6   0 14773.3 302.860   5
   0  -6   0 12819.5 282.407  34
   0  -6  -1 18544.0 365.586  34
   0  -6   1 18060.0 352.436  34
   0   6  -1 17724.1 327.553  25
   0   6   1 18418.5 370.891  14
   0  -6   1 18413.2 340.036  57
   0   6   1 18052.7 337.510  95
   0   6  -1 18795.4 340.909  95
   0   6  -1 20592.5 367.964  17
   0   6   1 17097.7 364.474  22
   0   6   1 19731.2 365.727  17
   0   6  -1 16523.1 362.239  22
   0   6   1 17881.5 450.970 107
   0   6  -1 18762.2 444.835 107
   0   6  -1 19797.2 777.264   2
   0   6  -1 21643.0 386.223   5
   0   6   1 20273.7 381.119   5
   0   6   1 17143.8 749.463   2
   0  -6  -2 4776.09 158.520  34
   0  -6   2 4605.07 144.064  34
   0   6  -2 4490.63 129.687  25
   0   6   2 4847.08 159.453  14
   0  -6  -2 4225.89 140.297  64
   0  -6   2 4272.87 133.220  57
   0   6   2 4430.85 134.284  95
   0   6  -2 4719.97 138.348  95
   0   6  -2 4044.39 150.251  22
   0   6   2 5178.05 156.394  17
   0   6   2 4128.14 149.319  22
   0   6   2 4750.69 210.003 107
   0   6  -2 4781.11 195.878 107
   0   6   2 6282.95 429.973   2
   0   6   2 5091.47 163.716   5
   0   6  -2 5307.22 162.248   5
   0  -6  -3 23484.0 417.719  39
   0  -6   3 25522.4 435.709  34
   0  -6  -3 25346.4 469.883  34
   0   6  -3 24184.3 413.856  25
   0   6   3 24858.9 457.449  14
   0  -6  -3 24741.3 436.971  64
   0   6  -3 24735.7 450.839  99
   0   6  -3 25689.8 429.298  95
   0   6   3 23065.9 416.692  95
   0   6   3 26581.7 455.835  17
   0   6   3 22852.5 449.990  22
   0   6  -3 22841.0 455.545  22
   0   6   3 21054.5 530.426 107
   0   6  -3 24799.8 519.282 107
   0   6  -3 28949.9 467.533   5
   0   6   3 26544.0 467.497   5
   0  -6  -4 69.5065 25.8424  34
   0  -6   4 142.763 25.7314  34
   0  -6  -4 101.062 24.9507  39
   0   6  -4 79.8993 19.7684  25
   0   6   4 64.3621 28.7035  14
   0  -6  -4 84.1260 26.1040  64
   0   6  -4 155.849 33.3317  99
   0   6   4 67.6261 22.4501  95
   0   6  -4 111.651 25.7487  18
   0   6  -4 106.738 31.7299  22
   0   6   4 105.999 29.8720  22
   0   6  -4 148.309 41.6968 107
   0   6   4 204.504 51.7485 107
   0   6   4 91.8027 32.2467   5
   0   6  -4 138.193 75.6118   2
   0   6  -4 121.740 35.2193   5
   0   6   4 129.874 83.8382   2
   0  -6  -5 25131.7 466.212  39
   0  -6   5 26983.8 451.412  44
   0  -6   5 26245.8 447.722  34
   0  -6  -5 26792.2 506.024  34
   0   6  -5 25686.2 437.455  25
   0   6   5 27023.1 479.938  14
   0  -6  -5 27708.0 457.738  64
   0   6  -5 25767.5 475.235  99
   0   6   5 24848.5 438.834  95
   0   6  -5 25237.1 487.900  22
   0   6   5 23926.7 472.117  22
   0   6  -5 24372.8 447.618  18
   0   6   5 20688.4 533.693 107
   0   6  -5 24916.2 520.375 107
   0   6   5 27025.5 482.726   5
   0   6   5 38001.4 935.147   2
   0   6  -5 35076.9 860.903   2
   0   6  -5 28598.4 476.210   5
   0   6   6 167.964 49.0368 107
   0   6  -6 98.5498 35.3667 107
   0   6  -6 69.7612 28.1302  22
   0   6   6 98.1021 30.7669  22
   0   6   6 48.5414 21.8094  95
   0   6  -6 75.5546 27.7160  99
   0  -6  -6 103.085 29.7737  39
   0  -6   6 104.351 25.6548  44
   0  -6  -6 86.1771 31.2930  34
   0   6  -6 67.3977 20.6578  25
   0   6   6 94.5279 30.2713  76
   0  -6  -6 88.1105 27.3175  64
   0   6  -6 56.9789 27.9102   8
   0   6   6 100.152 32.5830  14
   0   6   6 139.257 68.2254   2
   0   6   6 40.7161 27.4117   5
   0   6  -6 91.3598 54.1985   2
   0   6   7 26353.1 487.162   5
   0   6  -7 30322.9 738.109   2
   0   6  -7 25060.5 516.877 107
   0   6   7 28316.1 574.189 107
   0  -6   7 27281.9 457.472  44
   0   6  -7 27437.2 479.413  14
   0   6  -7 25991.2 506.514  22
   0   6   7 24935.7 476.134  17
   0   6  -7 28435.8 462.927  15
   0   6   7 23715.3 481.334  22
   0   6  -7 26313.1 492.571  99
   0   6   7 23898.5 443.229  95
   0   6  -7 25724.5 447.360  92
   0   6  -7 25823.3 447.957  25
   0   6   7 26467.9 468.720  76
   0  -6  -7 27479.9 462.322  64
   0   6   7 26712.6 487.258  14
   0  -6  -7 24205.2 491.669  39
   0  -6  -7 25501.7 516.080  34
   0   6   8 302.827 47.7558   5
   0   6   8 405.801 86.2624   2
   0   6  -8 332.430 51.9676 107
   0  -6   8 345.497 39.3117  44
   0   6  -8 330.540 41.2517  15
   0   6  -8 333.280 49.8389  22
   0   6  -8 324.806 41.1210  18
   0   6  -8 335.904 44.6721  14
   0   6   8 340.250 46.6293  17
   0   6  -8 311.936 47.5474  99
   0   6   8 235.828 34.7760  95
   0   6  -8 306.093 37.7711  92
   0   6  -8 293.376 36.1563  25
   0   6   8 315.245 42.0181  76
   0  -6  -8 292.957 40.2075  64
   0   6   8 375.338 50.9576  11
   0   6  -8 246.594 55.6625  13
   0   6   8 273.390 43.3136  14
   0  -6  -8 530.599 59.3880  39
   0   6  -9 23898.8 602.414   2
   0   6   9 23197.2 449.316   5
   0   6   9 27325.9 650.646   2
   0   6  -9 19656.6 497.895 111
   0  -6  -9 21743.0 458.355 106
   0  -6   9 24335.5 409.311  44
   0  -6  -9 20035.2 414.787  55
   0   6  -9 23911.3 429.961  18
   0   6  -9 24718.9 415.790  15
   0   6  -9 22180.3 469.456  22
   0   6  -9 24114.0 436.700  14
   0   6   9 21278.5 438.755  17
   0   6   9 19628.5 395.428  95
   0   6  -9 23450.6 460.914  99
   0   6  -9 23286.9 413.533  92
   0   6  -9 23008.9 416.013  25
   0   6   9 22801.7 423.937  76
   0  -6  -9 24398.3 422.442  64
   0   6  -9 16890.9 476.500  13
   0   6   9 19955.9 442.333  11
   0   6   9 23283.4 446.112  14
   0  -6  -9 21047.4 457.939  39
   0   6 -10 4667.16 224.728 111
   0  -6 -10 5766.48 200.842 106
   0  -6  10 5935.87 162.871  44
   0  -6 -10 5431.57 177.872  55
   0   6 -10 5788.29 261.478   2
   0   6  10 5846.03 191.303   5
   0   6  10 6740.21 285.998   2
   0   6 -10 6105.17 204.776  99
   0   6  10 4923.77 158.312  95
   0   6 -10 5761.28 170.151  92
   0   6 -10 5557.39 172.020  25
   0   6  10 5648.88 177.280  76
   0   6 -10 6237.20 182.592  18
   0   6  10 5514.43 189.852  17
   0   6 -10 5599.60 207.087  22
   0   6 -10 4139.22 204.177  13
   0   6  10 5734.31 189.223  14
   0   6  10 4621.74 179.231  11
   0  -6 -10 5776.33 204.753  39
   0  -6 -10 4913.49 204.853  34
   0  -6 -11 13352.9 319.547 106
   0   6 -11 8585.77 332.127 111
   0  -6  11 12123.6 255.284  44
   0  -6 -11 12242.4 288.835  55
   0   6  11 12095.8 302.966   5
   0   6  11 12604.8 391.301   2
   0   6 -11 11705.6 375.567   2
   0   6  11 10253.1 254.048  95
   0   6 -11 12029.6 313.929  99
   0   6 -11 12197.3 274.153  92
   0   6 -11 12259.4 285.227  25
   0   6  11 11682.5 277.608  76
   0   6 -11 12610.7 284.190  18
   0   6  11 10818.6 293.976  17
   0   6 -11 11977.8 327.080  22
   0   6  11 9020.78 272.770  11
   0   6 -11 9299.24 322.495  13
   0   6  11 11825.4 297.845  14
   0  -6 -11 9751.99 308.181  34
   0  -6 -11 12932.9 322.690  39
   0   6 -12 5078.40 226.308  13
   0   6  12 6054.78 205.830  14
   0   6  12 4498.16 178.845  11
   0  -6 -12 6972.30 219.792 106
   0   6 -12 4078.38 225.656 111
   0  -6 -12 6317.98 198.218  55
   0  -6  12 5927.39 164.760  44
   0   6 -12 5999.40 251.891   2
   0   6  12 6250.50 259.010   2
   0   6  12 5988.86 205.686   5
   0   6 -12 6150.53 218.985  99
   0   6  12 5224.46 169.658  95
   0   6 -12 6278.30 187.892  92
   0   6 -12 6519.53 233.083  85
   0   6  12 5662.32 187.207  76
   0   6  12 5278.44 199.007  17
   0   6 -12 6360.33 191.520  18
   0  -6 -12 6192.71 213.955  39
   0  -6 -12 5597.04 219.090  34
   0  -6  12 5775.55 167.950  32
   0   6 -12 6240.77 198.579  25
   0  -6 -13 8565.54 255.030  39
   0  -6 -13 8084.98 262.140  34
   0   6 -13 7913.39 224.973  92
   0   6 -13 8463.23 277.583  85
   0   6 -13 7598.56 236.064  25
   0  -6  13 7342.78 201.823  32
   0   6 -13 8955.98 271.633  24
   0   6 -13 4537.64 220.202  77
   0   6  13 7534.00 225.293  76
   0   6 -13 8430.71 230.627  18
   0   6  13 6578.76 234.726  17
   0   6 -13 7697.84 284.134   2
   0   6  13 7705.53 283.857   2
   0   6  13 8035.34 249.325   5
   0  -6  13 7478.01 193.178  44
   0  -6 -13 7976.06 236.636  55
   0   6 -13 7088.51 299.502 111
   0  -6 -13 8689.40 250.305 106
   0   6 -13 7009.54 269.618  13
   0   6  13 6711.00 221.319  11
   0   6  13 7754.27 245.013  14
   0  -6 -14 1932.35 119.011  34
   0  -6 -14 2026.88 115.909  39
   0   6 -14 1639.59 99.1821  92
   0   6 -14 1837.86 128.275  85
   0   6 -14 1620.79 106.922  25
   0   6 -14 1939.21 125.701  24
   0  -6  14 1574.59 86.5971  32
   0   6  14 1678.63 102.396  76
   0   6 -14 1705.82 94.3704  75
   0   6 -14 1293.04 110.603  77
   0   6 -14 1884.83 102.999  18
   0   6  14 1388.66 104.173  17
   0   6  14 1636.09 122.573   2
   0   6 -14 1731.61 127.657   2
   0   6  14 1792.08 116.782   5
   0  -6  14 1664.51 81.3938  44
   0  -6 -14 1817.80 108.273  55
   0  -6 -14 2425.05 121.769 106
   0   6 -14 1821.31 147.853 111
   0   6  14 1656.95 100.449  11
   0   6 -14 1618.45 124.112  13
   0   6  14 1767.53 115.481  14
   0  -6 -15 12759.0 328.817  34
   0  -6 -15 12724.9 315.699  39
   0   6 -15 10863.2 291.794  92
   0   6 -15 11619.5 350.154  85
   0  -6  15 10219.4 263.311  32
   0   6 -15 11849.0 342.387  24
   0   6 -15 9906.35 307.012  25
   0   6 -15 9617.46 324.048  77
   0   6  15 11108.8 302.852  76
   0   6 -15 10782.0 277.198  75
   0   6  15 8534.70 292.732  17
   0   6 -15 11149.9 286.954  18
   0   6  15 11043.3 325.498   5
   0   6  15 12154.9 348.861   2
   0   6 -15 11612.7 347.963   2
   0  -6  15 10469.2 243.869  44
   0  -6 -15 11712.3 310.638  55
   0  -6  15 10892.1 272.691  45
   0   6 -15 12231.3 397.032 111
   0  -6 -15 12450.4 304.201 106
   0   6 -15 10979.6 345.751  13
   0   6  15 11237.0 324.494  14
   0  -6 -16 483.858 57.6903  39
   0  -6 -16 451.526 58.4334  34
   0   6 -16 374.572 53.3718  92
   0   6 -16 449.597 69.8476  85
   0  -6  16 411.875 49.3147  32
   0   6 -16 381.612 61.0906  25
   0   6 -16 410.267 67.4535  24
   0   6 -16 358.522 64.1137  77
   0   6  16 390.106 56.7659  76
   0   6 -16 421.027 52.6739  75
   0  -6 -16 477.837 62.1959  71
   0   6  16 276.034 53.6195  17
   0   6 -16 414.971 53.0154  18
   0   6  16 416.182 64.5780   5
   0  -6  16 439.621 52.3350  45
   0  -6 -16 463.461 63.3880  55
   0  -6 -16 537.966 59.5751 106
   0   6 -16 428.739 78.1175 111
   0   6 -16 426.572 67.1507  13
   0   6  16 472.256 68.5888  14
   0  -6 -17 15946.8 355.301  39
   0  -6 -17 16364.3 366.087  34
   0   6 -17 14283.3 355.598  92
   0   6 -17 14682.6 412.456  85
   0   6 -17 15542.4 407.216  88
   0   6 -17 11189.0 360.650  25
   0  -6  17 13579.4 326.673  32
   0   6 -17 13199.3 386.145  24
   0   6 -17 14876.3 399.670  77
   0   6  17 13487.6 395.217  74
   0   6 -17 13413.3 332.489  75
   0  -6 -17 14655.1 370.166  71
   0   6  17 13395.8 356.801  76
   0  -6 -17 14968.7 344.149  72
   0   6 -17 13553.8 330.940  18
   0   6  17 9570.61 329.803  17
   0   6  17 13906.8 391.555   5
   0  -6 -17 14628.1 375.368  55
   0  -6  17 13517.1 330.839  45
   0   6 -17 17470.7 464.928 111
   0  -6 -17 16315.5 349.864 106
   0  -6 -17 14247.4 355.438   7
   0   6 -17 15309.1 409.077  13
   0   6  17 13332.3 382.672  14
   0   6 -18 108.758 49.5714 111
   0  -6 -18 146.351 34.9008 106
   0  -6  18 81.7143 29.9818  45
   0   6  18 69.3522 37.8104   5
   0  -6 -18 133.429 33.5305  39
   0  -6 -18 111.466 32.0895  34
   0   6 -18 135.712 44.1475  88
   0   6 -18 121.146 47.5200  85
   0  -6 -18 89.4193 38.2567  71
   0   6  18 107.507 37.2649  76
   0   6 -18 112.397 44.7188  77
   0   6 -18 87.2939 33.1184  75
   0   6  18 97.8574 43.0501  74
   0   6 -18 98.9595 33.4680  18
   0   6  18 78.3909 36.1418  17
   0  -6  18 73.7927 28.0711  32
   0   6 -18 101.298 41.9614  24
   0   6 -18 69.7544 34.5375  25
   0   6  18 108.572 41.4248  14
   0  -6 -18 85.7319 32.5585   7
   0   6 -18 102.605 40.7770  13
   0   6 -19 13697.0 387.858 111
   0  -6 -19 12485.3 288.562 106
   0  -6  19 9919.19 287.940  45
   0   6  19 9948.20 339.941   5
   0  -6 -19 12396.6 292.377  34
   0  -6 -19 12089.6 294.194  39
   0   6 -19 12230.6 335.708  88
   0   6 -19 10172.7 342.708  85
   0   6 -19 12132.5 340.741  77
   0   6  19 8746.04 325.036  74
   0   6 -19 10384.8 290.744  75
   0  -6 -19 9366.44 279.240  72
   0   6  19 9196.95 298.050  76
   0  -6 -19 10995.2 321.497  71
   0   6 -19 10086.6 273.496  18
   0   6 -19 8752.83 287.965  16
   0   6  19 9800.58 309.012  17
   0   6 -19 11180.8 345.630  24
   0   6 -19 8196.55 307.420  25
   0  -6  19 10190.6 284.240  32
   0   6  19 8366.61 310.845  14
   0  -6 -19 10326.4 303.613   7
   0  -6 -20 427.046 51.1426 106
   0   6 -20 416.886 71.4901 111
   0  -6  20 335.750 54.4063  51
   0  -6  20 289.161 50.0787  45
   0   6  20 276.830 61.9726   5
   0  -6 -20 388.301 50.6376  39
   0  -6 -20 352.237 46.2326  34
   0   6 -20 393.449 60.2783  88
   0   6 -20 336.638 59.0092  77
   0   6 -20 237.304 56.4160  85
   0   6  20 231.610 56.9715  74
   0   6  20 230.458 49.1644  76
   0  -6 -20 384.351 60.8150  71
   0   6 -20 303.301 51.4305  75
   0   6  20 321.273 57.7968  17
   0   6 -20 295.680 45.0075  18
   0   6 -20 255.636 49.6686  16
   0  -6  20 280.091 46.9016  32
   0   6 -20 283.116 56.4613  25
   0   6 -20 370.088 65.4259  24
   0   6  20 298.912 59.7706  14
   0  -6 -20 293.825 52.7233   7
   0   6 -21 6159.22 242.643 111
   0  -6 -21 5664.84 180.042 106
   0  -6  21 5648.68 214.580  51
   0  -6  21 4222.25 182.988  45
   0   6  21 3648.96 203.693   5
   0  -6 -21 5505.47 173.969  34
   0  -6 -21 5831.47 186.755  39
   0   6 -21 4599.56 218.549  85
   0   6 -21 5677.96 212.080  88
   0   6 -21 5866.59 219.582  77
   0   6 -21 4148.38 179.850  75
   0   6  21 3474.09 198.430  74
   0   6  21 3329.36 175.248  76
   0   6 -21 3688.04 182.873  16
   0   6  21 5399.89 209.040  17
   0   6 -21 4971.63 222.329  25
   0  -6  21 4243.73 178.798  32
   0   6 -21 6219.87 242.953  24
   0   6  21 3055.42 181.780  14
   0  -6 -21 4003.69 183.632   7
   0  -6 -22 1965.84 101.934 106
   0   6 -22 2214.27 141.944 111
   0  -6  22 1477.49 106.135  45
   0  -6  22 2141.94 130.439  51
   0  -6 -22 1325.82 97.5082  48
   0   6  22 1132.41 113.700   5
   0  -6 -22 2020.45 105.936  39
   0  -6 -22 1803.59 93.8354  34
   0   6 -22 1727.98 129.551  85
   0   6 -22 2110.10 126.235  88
   0   6 -22 1948.84 123.910  77
   0   6 -22 1523.92 107.241  75
   0   6  22 1112.59 99.1800  76
   0   6  22 1506.01 127.298  74
   0   6  22 2163.13 126.192  17
   0   6 -22 1606.12 118.779  16
   0   6 -22 2177.87 141.011  24
   0   6 -22 1957.41 133.524  25
   0   6 -22 2237.80 125.067  12
   0  -6 -22 1563.34 111.933   7
   0   6  22 1338.70 116.574  14
   0  -6 -23 3725.65 141.636 106
   0   6 -23 4288.62 192.681 111
   0  -6  23 4243.83 182.502  51
   0  -6 -23 3170.34 148.031  48
   0   6  23 2870.32 177.849   5
   0  -6 -23 3796.81 147.861  39
   0   6 -23 4047.34 172.698  88
   0   6 -23 3715.96 185.847  85
   0   6 -23 3914.80 172.137  77
   0   6  23 2673.58 152.488  76
   0   6  23 3549.32 192.828  74
   0   6 -23 3078.21 153.829  75
   0   6  23 4104.67 170.376  17
   0   6 -23 3670.20 176.384  16
   0   6 -23 3764.10 182.145  25
   0   6 -23 4587.97 201.098  24
   0  -6 -23 3155.65 155.630   7
   0   6  23 3154.07 175.613  14
   0   6 -23 4143.90 169.524  12
   0   6 -24 2037.46 129.218 111
   0  -6 -24 1918.03 97.4007 106
   0  -6  24 2154.24 125.846  51
   0  -6 -24 1635.98 101.961  48
   0   6 -24 1987.23 128.901  85
   0   6 -24 2103.69 120.202  88
   0  -6 -24 2351.07 111.621  78
   0   6 -24 1932.65 99.7840  82
   0   6 -24 2011.99 118.232  77
   0   6  24 1977.01 138.740  74
   0   6  24 1591.09 111.569  76
   0   6 -24 1745.34 110.382  75
   0   6  24 2204.59 117.800  17
   0   6 -24 1980.31 123.855  16
   0   6 -24 2061.30 114.651  12
   0   6  24 1823.70 126.488  14
   0   6  24 1592.73 129.203   5
   0  -6 -25 2331.94 104.426 106
   0   6 -25 2527.54 139.258 111
   0  -6  25 2485.54 130.102  51
   0  -6 -25 2104.03 109.193  48
   0   6 -25 2307.15 133.263  85
   0   6 -25 2448.28 126.631  88
   0  -6 -25 2543.40 112.490  78
   0   6 -25 2267.21 105.097  82
   0   6 -25 2152.07 118.363  75
   0   6  25 2088.06 122.476  76
   0   6 -25 2357.33 130.191  16
   0   6  25 2233.13 113.484  17
   0   6 -25 2443.91 122.064  12
   0   6  25 2263.88 134.620  14
   0   6  25 2134.89 141.153   5
   0   6 -26 62.7539 30.2236 111
   0  -6 -26 37.2599 20.6255 106
   0  -6 -26 67.6462 23.7294  48
   0  -6  26 52.5697 26.1295  51
   0   6 -26 75.2479 30.3304  88
   0   6 -26 63.4389 29.4491  85
   0  -6 -26 54.2947 22.7573  78
   0   6  26 63.7232 26.7240  76
   0   6 -26 59.0005 26.2840  75
   0   6  26 57.2698 24.4326  17
   0   6 -26 72.5688 28.7979  16
   0  -6 -26-16.5012 63.7310  94
   0   6 -26 36.3967 22.8711  12
   0   6  26 63.4381 28.3602  14
   0   6  26 23.1172 30.5061   5
   0  -6 -27 2376.34 100.736 106
   0  -6  27 2772.37 126.403  51
   0   6 -27 2533.16 122.991  85
   0   6 -27 2780.02 124.173  88
   0  -6 -27 2950.81 111.115  78
   0   6  27 2471.62 119.478  76
   0   6  27 2514.06 107.098  17
   0   6 -27 2799.51 127.761  16
   0  -6 -27-5.12863 66.5553  94
   0  -6 -27 34.5788 85.6619  97
   0   6 -27 2669.12 119.144  12
   0   6  27 2655.34 129.943  14
   0   6  27 2651.17 143.380   5
   0  -6 -28 283.401 38.9012 109
   0  -6  28 267.359 39.8623  51
   0   6 -28 219.866 38.4685  85
   0   6 -28 273.938 41.2546  88
   0  -6 -28 273.689 35.3748  78
   0   6  28 263.703 39.9728  76
   0   6 -28 217.161 37.4963  16
   0   6  28 261.662 35.7487  17
   0  -6 -28-16.5312 57.0470  94
   0  -6 -28-7.23191 80.2562  97
   0   6  28 242.885 40.8697  14
   0   6 -28 245.923 38.4299  12
   0   6  28 255.133 47.4270   5
   0  -6 -29 3363.51 118.808 109
   0  -6  29 3141.41 120.079  51
   0   6 -29 2827.22 112.459  85
   0   6 -29 3218.31 119.594  88
   0  -6 -29 3554.96 109.836  78
   0   6  29 2990.65 114.469  76
   0   6  29 3449.40 109.042  17
   0   6 -29 3194.11 120.871  16
   0   6  29 3555.94 148.004   5
   0  -6 -29 6.73612 75.4281  97
   0  -6 -29-6.42076 59.7895  94
   0   6  29 3195.85 124.499  14
   0   6 -29 3236.45 121.397  12
   0   6 -30 37.3871 17.6711  85
   0  -6 -30 52.2614 17.8363  78
   0   6  30 64.5536 26.7468   5
   0   6  30 63.1937 18.0542  17
   0   6 -30 59.1864 21.3789  12
   0   6  30 31.7997 18.8332  14
   0  -6  30 31.9286 16.4868  51
   0  -6 -30-3.09114 73.9923  97
   0  -6 -30 60.7615 46.2793  94
   0  -6 -30 69.7484 22.6749 109
   0   6 -30 77.1286 28.6595 104
   0   6  31 2783.82 98.9725  14
   0   6 -31 2965.62 104.692  12
   0   6  31 3012.05 117.357   5
   0   6 -31 2994.90 117.726 111
   0   6 -31 3084.55 117.781 104
   0  -6 -31 3225.98 103.948 109
   0   6  31 2870.62 82.8524  17
   0  -6 -31-5.58425 72.7699  97
   0  -6 -31 39.3232 45.7526  94
   0   6 -31 2581.96 88.5693  85
   0  -6 -32 396.460 38.4839  68
   0   6  32 377.560 41.1563   5
   0  -6 -32 388.126 35.6277 109
   0   6 -32 359.097 39.9144 104
   0   6 -32 354.136 41.6031 111
   0   6  32 331.921 33.2029  14
   0   6 -32 356.370 36.3316  12
   0  -6 -33 1319.87 63.5486  68
   0   6 -33 1200.72 62.4762 104
   0  -6 -33 1321.25 58.2123 109
   0   6  33 1241.63 65.9609   5
   0  -6  33 1323.49 56.2415  74
   0   6 -34 492.784 34.0616 104
   0  -6 -34 535.940 32.6480 109
   0   6  34 552.496 40.6636   5
   0  -6  34 504.482 29.3473  74
   0   6  35 468.206 32.7906   5
   0   6  36 146.925 16.0657   5
   0   6 -36 166.079 17.9720 108
   0   7   0 7.46429 35.4042 107
   0   7   0-7.68684 17.6118  22
   0   7   0 7.75509 15.4316  18
   0   7   0 4.04324 15.3066  15
   0   7   0-12.8809 23.4975   5
   0   7   0-59.0706 84.3649   2
   0  -7   0 11.2642 15.0327  64
   0   7   0 15.9530 13.4421  95
   0   7   0 12.2807 16.8151  99
   0  -7   0-1.55632 13.4774  34
   0   7   0-5.20462 24.2714  88
   0   7  -1 326.722 62.7416  88
   0   7   1 419.191 59.3772  88
   0   7   1 375.931 48.2924  14
   0   7  -1 378.664 48.1843   5
   0   7  -1 292.027 126.153   2
   0   7   1 400.428 49.2526   5
   0   7   1 342.186 140.178   2
   0  -7  -1 344.065 42.2062  64
   0   7   1 371.322 39.8416  95
   0   7  -1 297.238 42.2646  99
   0   7   1 316.252 47.8054  22
   0   7  -1 314.309 41.6156  18
   0   7   1 347.415 41.8640  15
   0   7  -1 346.193 49.0573  22
   0   7  -1 371.561 42.1539  15
   0   7   1 420.398 78.4660 107
   0   7  -1 581.862 87.4550 107
   0  -7  -1 372.229 46.2567  34
   0  -7   1 386.529 44.9287  34
   0   7  -2 1993.95 155.601  88
   0   7   2 2384.77 116.143  14
   0   7   2 2354.85 115.526   5
   0   7  -2 2535.98 117.446   5
   0   7   2 2597.12 312.006   2
   0  -7  -2 2272.86 103.733  64
   0   7  -2 1860.74 102.135  99
   0   7   2 2140.81 95.3456  95
   0   7  -2 1885.21 100.475  18
   0   7   2 2082.14 100.364  15
   0   7   2 1997.98 115.020  22
   0   7  -2 1970.05 113.970  22
   0   7   2 2305.09 175.759 107
   0   7  -2 2399.08 165.076 107
   0  -7   2 2125.95 102.877  34
   0  -7  -2 2173.28 113.272  34
   0  -7   2 2068.33 99.5661  44
   0   7  -3 766.118 109.833  88
   0   7   3 849.784 69.7696  14
   0   7   3 1160.95 208.196   2
   0   7  -3 900.272 71.2740   5
   0   7   3 842.342 69.8659   5
   0  -7  -3 842.681 62.6600  64
   0   7  -3 769.350 66.4916  99
   0   7   3 774.092 56.5294  95
   0   7   3 735.929 59.5162  15
   0   7  -3 721.212 71.1749  22
   0   7   3 871.496 68.1216  17
   0   7  -3 768.820 63.2310  18
   0   7   3 720.412 70.5935  22
   0   7  -3 868.524 98.5823 107
   0   7   3 711.726 101.346 107
   0  -7   3 819.697 61.3640  44
   0  -7  -3 834.800 71.9232  34
   0   7  -4 1338.17 116.917 107
   0   7   4 1199.28 125.275 107
   0   7   4 1080.39 72.6849  15
   0   7  -4 1081.46 74.7904  18
   0   7  -4 1081.96 87.0258  22
   0   7   4 1325.55 84.7916  17
   0   7   4 1113.42 87.4593  22
   0   7   4 1167.23 70.4403  95
   0   7  -4 1127.03 80.5634  99
   0   7  -4 1137.17 68.0912  92
   0   7   4 1149.85 81.8615  14
   0   7  -4 1048.22 63.9595  25
   0  -7   4 1197.81 70.2507  57
   0  -7  -4 1253.83 75.8189  64
   0   7  -4 1676.34 219.288   2
   0   7   4 1558.64 221.176   2
   0   7   4 1310.22 86.3983   5
   0  -7  -4 1205.14 88.4770  34
   0  -7   4 1204.17 73.9434  44
   0   7   5 141.058 49.8263 107
   0   7  -5 148.279 46.6201 107
   0  -7   5 108.732 23.9432  57
   0  -7   5 138.475 26.9148  44
   0   7   5 127.063 33.1049  22
   0   7  -5 112.559 27.8010  18
   0   7  -5 136.233 34.6993  22
   0   7  -5 165.322 28.5551  92
   0   7   5 129.705 32.3011  14
   0   7  -5 102.075 22.0094  25
   0  -7  -5 148.489 28.6530  64
   0   7   5 115.261 24.5806  95
   0   7  -5 121.534 30.5615  99
   0   7  -5 208.027 86.0907   2
   0   7   5 157.765 33.7956   5
   0   7   5 180.777 82.8202   2
   0  -7  -5 121.923 32.6476  34
   0   7  -6 2.72371 28.6945 107
   0   7   6 85.8512 38.5450 107
   0   7  -6 16.7043 18.2221  18
   0   7  -6 8.52377 21.5204  22
   0   7   6 8.60365 17.8660  22
   0   7  -6 11.5238 13.8494  92
   0   7   6 1.78353 16.6349  14
   0   7  -6 2.48309 9.37335  25
   0  -7  -6 6.87518 14.2893  64
   0   7   6 14.3932 14.3330  95
   0   7  -6 9.04333 17.4414  99
   0   7   6 20.5077 50.2306   2
   0   7   6 1.76420 19.8022   5
   0   7  -6 6.25163 57.2939   2
   0  -7   6 5.48199 12.3341  44
   0  -7  -6-4.37692 18.5689  34
   0   7   7 30.9808 33.9395 107
   0   7  -7 26.1795 28.6809 107
   0   7  -7 43.4360 23.1336  99
   0   7   7 56.2913 19.7030  95
   0   7  -7 30.8435 16.5940  92
   0   7   7 25.5643 21.2211  14
   0   7  -7 58.3729 18.6556  25
   0  -7  -7 23.8646 17.0265  64
   0   7  -7 33.0163 42.6243   2
   0   7   7 41.1167 23.1750   5
   0   7   7 23.8847 50.6667   2
   0   7   7 35.5710 22.4573  22
   0   7  -7 44.1317 27.0281  22
   0   7  -7 48.5265 20.8348  15
   0  -7   7 51.0579 18.8254  44
   0  -7  -7 27.8937 22.7792  34
   0   7  -8 158.656 36.9093  99
   0   7   8 166.806 30.2928  95
   0   7  -8 164.626 30.4311  92
   0   7   8 199.735 39.3301  14
   0   7  -8 225.866 61.2066  13
   0   7  -8 150.704 27.5765  25
   0  -7  -8 200.397 33.5433  64
   0   7   8 157.841 35.4307   5
   0   7  -8 200.903 67.9343   2
   0   7   8 194.514 68.1769   2
   0  -7   8 188.755 32.0124  44
   0  -7  -8 182.701 35.0199  55
   0   7   8 196.447 37.4823  17
   0   7   8 319.478 51.4961  22
   0   7  -8 142.251 38.3937  22
   0   7  -8 176.531 35.6984  14
   0   7  -8 202.242 34.9276  15
   0  -7  -8 335.294 54.1049  34
   0   7  -9 417.765 46.8642  92
   0   7  -9 582.778 109.472  88
   0   7  -9 378.669 73.0343  13
   0   7   9 427.891 55.0058  14
   0   7  -9 398.746 43.9754  25
   0   7   9 334.148 53.4642  22
   0   7  -9 372.828 57.6001  22
   0   7   9 487.179 57.8504  17
   0  -7  -9 424.616 51.7309  55
   0  -7   9 451.770 46.6394  44
   0   7   9 423.584 53.6182   5
   0   7   9 548.150 96.4977   2
   0   7  -9 561.288 96.0577   2
   0   7  -9 409.068 54.9578  99
   0   7   9 390.506 44.7509  95
   0  -7  -9 393.782 50.3366  39
   0   7  10 166.540 38.4324  14
   0   7 -10 230.613 58.7643  13
   0  -7  10 211.466 33.2176  44
   0  -7 -10 207.304 39.4698  55
   0   7 -10 262.077 63.6675   2
   0   7  10 249.353 65.5168   2
   0   7  10 214.312 40.3029   5
   0   7  10 193.860 33.2677  95
   0   7 -10 202.513 43.0348  99
   0   7 -10 209.407 74.3248  88
   0   7 -10 204.546 35.6167  92
   0   7 -10 176.034 44.6986  85
   0   7  10 195.123 35.5978  76
   0   7 -10 193.654 36.3920  18
   0   7  10 169.967 41.4914  22
   0   7 -10 222.084 47.7996  22
   0   7  10 206.087 40.9834  17
   0  -7 -10 172.950 36.5425  39
   0   7 -10 151.619 28.9910  25
   0   7 -11 388.506 65.0177 111
   0  -7 -11 459.118 57.2367  55
   0  -7  11 455.866 46.6070  44
   0   7  11 531.712 86.6831   2
   0   7 -11 496.200 80.3902   2
   0   7  11 502.218 61.3868   5
   0   7  11 372.419 45.3856  95
   0   7 -11 406.016 49.1018  92
   0   7 -11 456.246 65.1151  85
   0  -7  11 438.715 48.1359  32
   0   7 -11 384.105 47.4053  25
   0   7  11 467.758 54.2711  76
   0   7  11 484.616 61.1085  17
   0   7 -11 502.617 55.4923  18
   0   7  11 594.766 67.2169  14
   0   7 -11 525.938 79.5880  13
   0  -7 -11 418.653 54.9332  39
   0  -7 -11 364.360 61.2153  34
   0   7 -12 1461.12 123.159 111
   0  -7 -12 2113.37 113.040 106
   0  -7  12 2275.21 101.832  44
   0  -7 -12 2488.72 128.718  55
   0   7 -12 2371.23 165.329   2
   0   7  12 2171.74 126.412   5
   0   7  12 2508.92 171.458   2
   0   7  12 2076.28 103.541  95
   0   7 -12 3154.34 209.917  88
   0   7 -12 2318.62 144.334  85
   0   7 -12 2291.27 116.010  92
   0   7 -12 2472.66 138.628  24
   0  -7  12 2352.60 109.307  32
   0   7 -12 2236.33 114.711  25
   0   7  12 2385.35 120.966  76
   0   7 -12 2493.67 123.344  18
   0   7  12 2304.62 132.689  17
   0   7 -12 2568.43 163.617  13
   0   7  12 2359.44 133.233  14
   0  -7 -12 2229.85 139.433  34
   0  -7 -12 2229.70 122.268  39
   0   7  13 256.861 50.9452  14
   0   7 -13 259.384 57.4653  13
   0  -7 -13 187.809 38.8856 106
   0   7 -13 157.048 49.7865 111
   0  -7  13 230.270 34.5272  44
   0  -7 -13 250.822 47.4971  55
   0   7  13 255.650 58.1282   2
   0   7 -13 277.156 59.7131   2
   0   7  13 243.201 47.1903   5
   0   7  13 219.514 37.4744  95
   0   7 -13 231.341 40.8916  92
   0   7 -13 216.245 52.6748  85
   0  -7 -13 13.5975 23.1976  72
   0   7  13 241.672 43.6033  76
   0   7  13 230.555 46.6401  17
   0   7 -13 237.818 42.7300  18
   0  -7 -13 191.837 40.1790  39
   0  -7 -13 263.605 50.5995  34
   0   7 -13 256.592 42.0236  25
   0  -7  13 225.499 36.8817  32
   0   7 -13 205.789 46.9317  24
   0  -7 -14 2891.06 130.383 106
   0   7 -14 1776.72 141.525 111
   0  -7  14 2846.60 127.553  45
   0  -7 -14 3163.07 151.505  55
   0   7  14 2522.86 142.135   5
   0   7  14 3254.20 180.016   2
   0   7  14 2262.21 111.921  95
   0   7 -14 2805.38 135.188  92
   0   7 -14 2899.74 166.177  85
   0   7 -14 2526.73 130.710  25
   0   7 -14 2742.61 150.880  24
   0  -7  14 2803.12 124.649  32
   0   7  14 2941.94 139.484  76
   0   7 -14 2909.24 132.160  75
   0   7  14 2310.02 136.792  17
   0   7 -14 2987.35 136.271  18
   0   7 -14 3245.38 175.180  13
   0   7  14 2791.27 152.657  14
   0  -7 -14 3046.67 156.703  34
   0  -7 -14 2935.12 139.858  39
   0   7 -15 621.503 89.3084 111
   0  -7 -15 725.443 67.7490 106
   0  -7  15 756.100 69.3634  45
   0  -7 -15 910.717 85.9182  55
   0   7  15 876.295 92.9401   2
   0   7  15 681.046 78.8163   5
   0   7  15 562.302 58.4498  95
   0   7 -15 746.507 90.1170  85
   0   7 -15 771.048 74.3700  92
   0   7 -15 707.813 73.4323  25
   0   7 -15 708.373 80.6248  24
   0  -7  15 784.512 69.1269  32
   0  -7 -15 776.596 79.7741  71
   0   7  15 813.059 76.9721  76
   0   7 -15 719.133 69.3755  75
   0   7 -15 756.650 72.1541  18
   0   7  15 538.431 70.3471  17
   0  -7 -15 820.846 81.5625  34
   0  -7 -15 776.530 73.5818  39
   0   7 -15 804.116 89.6243  13
   0   7  15 666.812 79.7598  14
   0  -7 -16 1295.37 93.5738  39
   0  -7 -16 1343.14 99.7612  34
   0   7 -16 1230.96 94.8835  92
   0   7 -16 1404.27 120.573  88
   0   7 -16 1290.16 116.949  85
   0   7 -16 1130.89 101.137  24
   0  -7  16 1218.76 87.7345  32
   0   7 -16 1079.98 93.3895  25
   0   7  16 1138.41 93.5666  76
   0  -7 -16 1284.44 102.436  71
   0   7 -16 1184.82 89.6425  75
   0  -7 -16 633.620 70.5459  72
   0   7 -16 1216.74 90.7394  18
   0   7  16 872.962 88.3711  17
   0   7 -16 1178.17 117.745 111
   0  -7 -16 1298.26 87.6221 106
   0  -7 -16 1327.97 105.683  55
   0  -7  16 1156.54 86.9136  45
   0   7  16 1095.82 101.503   5
   0  -7 -16 1194.06 95.2203   7
   0   7  16 1090.56 102.684  14
   0  -7 -17 430.579 55.1422  39
   0  -7 -17 427.337 56.1602  34
   0   7 -17 420.142 67.1055  88
   0   7 -17 367.906 67.2093  85
   0   7 -17 357.712 60.3729  24
   0  -7  17 392.070 52.9971  32
   0   7 -17 301.264 52.8928  25
   0   7 -17 408.280 55.9130  75
   0   7  17 327.557 53.2573  76
   0  -7 -17 436.494 62.9797  71
   0  -7 -17 322.532 52.8561  72
   0   7 -17 382.690 53.6772  18
   0   7  17 270.386 51.5463  17
   0  -7 -17 378.949 49.1115 106
   0   7 -17 316.713 66.7481 111
   0  -7  17 321.227 49.6164  45
   0  -7 -17 386.362 61.6479  55
   0   7  17 308.039 60.0698   5
   0  -7 -17 385.874 56.7477   7
   0   7  17 344.679 63.4848  14
   0   7  18 79.2585 37.0542   5
   0  -7 -18 157.949 35.4447  39
   0  -7 -18 138.352 33.4554  34
   0   7 -18 145.581 43.9195  88
   0   7 -18 156.025 46.8276  85
   0   7 -18 126.767 36.1211  75
   0  -7 -18 128.061 38.9641  71
   0   7  18 124.777 35.0617  76
   0   7 -18 109.594 30.5552  18
   0   7  18 140.193 40.0146  17
   0   7  18 129.249 42.3288  14
   0  -7 -18 151.517 40.4228   7
   0  -7  18 144.937 35.9233  45
   0   7 -18 118.945 42.2426  24
   0  -7  18 166.532 36.4536  32
   0   7 -18 92.6990 32.8051  25
   0  -7 -18 124.421 30.7191 106
   0   7 -18 131.060 46.0211 111
   0  -7 -19 10.9901 16.7631 106
   0   7 -19-6.05878 39.6125 111
   0  -7  19 14.8706 20.8141  54
   0   7 -19 9.79793 26.8318  88
   0   7 -19 3.13966 27.7277  85
   0   7  19 12.0214 19.0832  76
   0   7 -19 10.9533 22.1241  75
   0  -7 -19 20.6693 27.9455  71
   0   7 -19 3.81963 21.4371  18
   0   7  19 19.4036 25.5529  17
   0   7  19 3.01234 27.6075  14
   0   7 -19 12.9531 21.0166  12
   0   7 -19 20.5941 26.3775  24
   0   7  19-8.95205 31.8593   5
   0   7 -20 34.1457 32.6942 111
   0  -7 -20 19.4925 18.1859 106
   0  -7  20 60.5679 27.0210  54
   0   7 -20 50.5553 31.3426  88
   0   7 -20 24.5212 32.2956  85
   0   7 -20 44.3883 29.5303  75
   0   7  20 25.9834 22.7841  76
   0  -7 -20 69.3528 33.8845  71
   0   7 -20 21.8650 20.2133  18
   0   7  20 64.2576 30.0126  17
   0   7  20 32.5184 28.5118  14
   0   7 -20 49.0811 22.3155  12
   0   7 -20 68.7189 32.9293  24
   0   7  20 2.98661 32.3074   5
   0  -7 -21 334.890 42.8797 106
   0   7 -21 294.646 57.8804 111
   0  -7 -21 203.026 40.9821  48
   0   7 -21 327.769 54.0908  88
   0   7 -21 262.030 57.8057  85
   0   7  21 199.674 42.2686  76
   0   7 -21 260.234 46.8937  75
   0  -7 -21 213.010 46.4558  71
   0   7  21 281.923 47.4831  17
   0   7 -21 298.543 43.0202  12
   0   7  21 206.999 51.8444  14
   0   7  21 155.595 46.4373   5
   0   7 -21 354.992 55.3412  24
   0   7  22 717.427 82.0369  14
   0   7 -22 910.925 69.0059  12
   0   7 -22 725.289 72.8134  75
   0  -7 -22 837.189 82.8180  71
   0   7  22 633.796 68.4641  76
   0   7  22 1010.23 81.6474  17
   0   7 -22 885.288 79.2202  88
   0   7 -22 873.833 91.4793  85
   0  -7  22 813.241 76.0505  54
   0  -7 -22 655.335 68.4603  48
   0   7 -22 941.924 91.2493 111
   0  -7 -22 857.679 63.8450 106
   0   7  22 548.938 75.9544   5
   0   7  23 10.6908 28.5387   5
   0   7 -23 35.1760 32.2761  85
   0  -7 -23 42.8253 23.0234  78
   0   7 -23 42.3921 25.9329  75
   0   7  23 42.7497 23.5629  76
   0   7  23 56.6462 27.9354  17
   0   7 -23 30.4207 27.3572  88
   0  -7  23 36.0140 23.5070  54
   0  -7 -23 25.3015 23.0059  48
   0  -7 -23 25.6720 19.6396 106
   0   7 -23 54.6487 32.9986 111
   0   7  23 34.0813 28.5996  14
   0   7 -23 43.6255 20.3107  12
   0   7  24 1472.77 112.263   5
   0  -7 -24 1879.81 93.9231  78
   0   7 -24 1649.59 102.092  75
   0   7  24 1871.25 100.170  17
   0   7 -24 1776.45 104.182  88
   0   7 -24 1732.40 115.619  85
   0  -7 -24 1630.01 95.5834  48
   0  -7  24 1655.28 102.563  54
   0  -7 -24 1827.67 95.8677 109
   0  -7 -24 1609.11 82.9643 106
   0   7 -24 1880.02 114.720 111
   0   7  24 1699.41 111.551  14
   0   7 -24 1621.44 86.0412  12
   0   7  25 328.582 53.2096   5
   0  -7 -25 432.878 45.1781  78
   0   7 -25 332.430 45.6956  75
   0   7  25 353.634 42.5689  17
   0   7 -25 328.357 45.9851  88
   0   7 -25 349.460 51.6676  85
   0  -7  25 345.812 46.8259  54
   0  -7 -25 403.405 44.8988 109
   0   7 -25 355.264 51.7240 111
   0   7  25 360.806 50.9410  14
   0   7 -25 327.924 38.7240  12
   0   7 -26 1589.52 97.0387  85
   0   7 -26 1524.54 89.0089  88
   0   7 -26 1476.36 75.9680  12
   0   7  26 1576.46 93.7978  14
   0   7  26 1754.75 84.5944  17
   0  -7 -26 1683.83 82.0294  78
   0  -7  26 1574.83 89.7962  54
   0  -7 -26 1575.98 82.5075 109
   0   7 -26 1579.24 97.3350 111
   0   7  26 1366.45 98.0864   5
   0   7 -27 711.498 58.6320  88
   0   7 -27 731.663 61.2890  85
   0   7  27 779.835 61.3287  14
   0   7  27 767.152 52.1290  17
   0  -7 -27 740.750 52.1396  78
   0  -7  27 655.994 55.4285  54
   0   7  27 719.789 67.0021   5
   0   7 -27 742.500 65.1453 111
   0  -7 -28 393.164 36.2100  78
   0   7 -28 362.422 47.6404 104
   0   7 -28 364.062 44.0371 111
   0   7  28 365.842 33.6571  17
   0   7  28 353.927 39.0640  14
   0   7 -28 386.711 41.6286  85
   0   7 -28 380.711 41.0215  88
   0   7  28 352.787 44.7541   5
   0  -7 -29 296.870 29.9054  78
   0   7 -29 326.353 41.2129 104
   0   7  29 326.359 28.7713  17
   0   7  29 318.292 32.8907  14
   0   7 -29 292.634 33.2642  85
   0   7  29 325.550 39.5687   5
   0   7 -30 15.2713 10.8252  85
   0  -7 -30 10.7062 9.69528  78
   0   7  30 6.74566 10.3855  14
   0   7  30 1.07920 15.1851   5
   0   7 -30-3.42363 17.2312 104
   0  -7 -30 9.99833 13.6904 109
   0   7  31 22.0414 8.04474  15
   0   7 -31 13.9619 13.7753 104
   0  -7 -31 12.5541 11.1388 109
   0   7  31 10.3810 12.5373   5
   0   7 -32 61.3683 14.7822 104
   0  -7 -32 58.8718 12.9646 109
   0   7  32 64.0448 15.0790   5
   0   7 -33 26.1609 10.1950 108
   0   7  33 29.6016 9.52697   5
   0   8   0 7111.90 227.444  18
   0   8   0 7109.83 256.729  22
   0   8   0 7187.74 202.034  15
   0  -8   0 7203.50 197.126  64
   0   8   0 7040.35 551.682   2
   0   8   0 8031.23 226.102   5
   0   8   0 6248.64 209.217  99
   0  -8   0 6627.53 205.999  44
   0   8   0 6527.76 228.716  88
   0   8   0 6549.96 184.809  92
   0   8  -1 2661.99 115.724  15
   0   8   1 2506.68 126.605  14
   0   8   1 2735.72 155.576  22
   0   8  -1 2621.22 129.614  18
   0   8  -1 2671.16 151.506  22
   0   8   1 2397.40 111.120  15
   0   8   1 2633.45 134.267  18
   0   8  -1 2795.22 344.114   2
   0   8   1 2962.46 133.549   5
   0   8   1 2773.85 350.383   2
   0  -8   1 2669.72 115.097  64
   0  -8  -1 2641.79 113.045  64
   0   8   1 2300.63 120.859  99
   0   8  -1 2414.82 123.706  99
   0  -8  -1 2515.11 121.513  44
   0  -8   1 2522.61 117.871  44
   0   8  -1 2465.97 144.150  88
   0   8  -1 2453.94 106.180  92
   0   8  -2 5645.85 171.033  92
   0   8  -2 6300.42 249.940  88
   0  -8  -2 6307.71 190.662  78
   0  -8   2 5890.80 186.480  44
   0   8   2 6143.99 240.145  22
   0   8   2 6011.79 212.758  18
   0   8  -2 6201.10 204.044  18
   0   8   2 6025.59 199.456  14
   0   8  -2 5772.86 228.371  22
   0   8   2 5833.06 183.016  15
   0  -8  -2 6030.66 177.357  64
   0  -8   2 6031.15 180.556  64
   0  -8  -2 5695.82 193.636  44
   0   8  -2 5551.94 195.339  99
   0   8   2 5446.60 191.875  99
   0   8   2 6793.27 206.454   5
   0   8   3 120.468 34.1007  99
   0   8  -3 194.948 40.0588  99
   0   8   3 190.646 42.0173   5
   0   8   3 178.215 112.502   2
   0   8   3 122.489 34.3014  14
   0  -8   3 151.696 33.4095  64
   0  -8  -3 106.289 28.2861  64
   0   8  -3 196.749 52.9679  88
   0   8  -3 156.456 30.5214  92
   0   8   3 137.859 37.5084  18
   0   8  -3 180.781 37.8799  18
   0   8   3 155.782 34.3716  15
   0   8   3 152.726 44.0982  22
   0   8  -3 133.212 42.2479  22
   0  -8  -3 133.854 31.6965  44
   0  -8  -3 171.224 37.0753  34
   0  -8   3 154.105 31.4112  44
   0   8   4 3992.64 161.841  99
   0   8  -4 3945.25 164.112  99
   0   8   4 4896.97 174.808   5
   0   8  -4 5598.94 410.766   2
   0   8   4 5944.48 436.992   2
   0   8   4 4363.45 169.282  14
   0  -8  -4 4430.57 148.414  64
   0  -8   4 3939.49 146.500  64
   0   8  -4 4138.00 230.846  88
   0   8  -4 4118.12 144.193  92
   0   8   4 3899.17 173.149  18
   0   8   4 4249.88 153.664  15
   0   8   4 4202.05 201.380  22
   0   8  -4 4146.95 162.904  18
   0   8  -4 4148.32 189.996  22
   0  -8  -4 4051.38 164.543  44
   0  -8  -4 4339.93 181.557  34
   0  -8   4 4127.45 150.695  44
   0   8   5 610.974 64.6461  99
   0   8   5 609.376 54.7401  95
   0   8  -5 553.392 64.4557  99
   0   8   5 905.234 167.883   2
   0   8   5 699.362 67.7432   5
   0   8  -5 903.920 159.528   2
   0   8   5 664.631 67.3027  14
   0  -8  -5 633.253 56.0785  64
   0  -8   5 579.639 55.1760  44
   0  -8  -5 456.530 53.7966  55
   0   8  -5 760.773 109.065  88
   0   8  -5 630.439 56.2682  92
   0   8  -5 679.884 64.3276  18
   0   8  -5 554.008 70.7962  22
   0   8   5 612.223 58.5468  15
   0   8   5 602.434 78.5662  22
   0   8   5 516.888 64.1452  18
   0  -8  -5 617.973 70.1862  34
   0   8  -6 5045.42 283.615  88
   0   8  -6 5576.80 175.028  92
   0   8   6 5679.88 200.783  14
   0   8   6 4951.82 224.677  22
   0   8   6 5545.44 182.508  15
   0   8  -6 5765.46 193.121  18
   0   8  -6 5382.15 219.653  22
   0   8   6 4882.92 200.826  18
   0   8  -6 7343.32 404.024   2
   0   8   6 6350.41 205.427   5
   0   8   6 7863.85 432.820   2
   0  -8   6 5616.06 177.856  44
   0  -8  -6 5196.10 185.408  55
   0  -8  -6 5410.04 214.697  34
   0   8  -6 5174.14 195.502  99
   0   8   6 5360.77 192.876  99
   0   8   6 5348.36 170.926  95
   0   8  -7 88.6218 56.5842  88
   0   8  -7 102.249 29.4740  92
   0   8   7 157.828 74.1747   2
   0   8  -7 147.879 68.7416   2
   0   8   7 162.650 40.5471   5
   0   8   7 132.678 37.3695  14
   0   8   7 99.8877 38.7824  22
   0   8   7 105.701 37.1537  18
   0   8   7 115.546 34.4606  15
   0   8  -7 134.236 40.5164  22
   0   8  -7 188.525 39.2290  18
   0  -8  -7 122.370 34.8309  55
   0  -8   7 133.052 29.2206  44
   0   8  -7 96.8783 35.3990  99
   0   8   7 124.147 30.3955  95
   0  -8  -7 102.875 34.5284  34
   0   8  -8 6111.36 190.588  92
   0   8  -8 5435.91 306.309  88
   0   8  -8 6984.02 346.470   2
   0   8   8 6161.46 210.026   5
   0   8   8 7792.15 376.275   2
   0   8   8 6144.71 215.076  14
   0   8   8 5921.92 195.246  15
   0   8   8 4510.98 216.359  22
   0   8   8 4408.93 193.554  18
   0  -8  -8 6136.93 191.228 109
   0  -8   8 6148.58 185.243  44
   0  -8  -8 6314.22 207.058  55
   0   8   8 5956.44 181.968  95
   0  -8  -8 5457.22 224.426  34
   0   8  -9 339.713 89.1481  88
   0   8  -9 269.023 42.0169  92
   0  -8   9 247.430 38.4145  32
   0   8  -9 292.842 49.5266  24
   0   8   9 372.610 56.4608  14
   0   8   9 327.416 52.4726  17
   0   8   9 232.763 42.5565  15
   0   8   9 212.533 50.3544  22
   0   8   9 200.923 44.7224  18
   0  -8  -9 269.839 42.9007 109
   0  -8   9 252.622 39.0705  44
   0  -8  -9 291.578 49.1734  55
   0   8   9 293.942 41.2562  95
   0   8  -9 300.706 77.7588   2
   0   8   9 257.009 72.8146   2
   0   8   9 284.398 51.2215   5
   0   8  10 5294.05 173.613  95
   0   8 -10 6944.71 335.117  88
   0   8 -10 5277.54 185.326  92
   0  -8  10 5753.00 185.819  32
   0   8 -10 5579.70 206.694  24
   0  -8 -10 6251.42 211.984  72
   0   8  10 5784.33 209.606  17
   0   8  10 4838.58 194.292  18
   0   8  10 4914.20 184.823  15
   0  -8 -10 5558.11 194.713 109
   0  -8 -10 6162.29 209.498  55
   0  -8  10 5447.20 174.766  44
   0   8  10 5809.10 216.903  14
   0   8 -10 6285.58 296.220   2
   0   8  10 6521.34 308.696   2
   0   8  10 6004.67 213.264   5
   0   8  11 1395.44 135.875   2
   0   8  11 1220.66 95.0325   5
   0   8 -11 1372.32 131.892   2
   0  -8 -11 1121.81 86.4914 109
   0  -8 -11 1389.92 98.2378  55
   0   8  11 1252.70 95.8445  17
   0   8  11 965.398 80.7536  15
   0   8  11 1298.77 93.3086  18
   0   8 -11 1226.99 89.9124  18
   0   8  11 1100.31 75.1612  95
   0   8 -11 1205.35 85.8585  92
   0   8 -11 1828.80 167.965  88
   0   8 -11 1202.77 95.3959  24
   0  -8 -11 926.046 93.6813  34
   0   8  11 1297.92 101.778  14
   0   8  12 5115.11 210.816  14
   0   8 -12 5096.49 224.043  85
   0   8 -12 5001.50 184.554  92
   0   8 -12 6556.00 305.176  88
   0   8 -12 4639.98 193.018  24
   0   8 -12 5538.62 192.696  75
   0  -8 -12 5734.68 208.105  72
   0  -8  12 4641.79 167.321  57
   0  -8 -12 5258.30 201.272  55
   0   8  12 5863.37 264.057   2
   0   8  12 5432.19 209.584   5
   0   8 -12 5068.99 188.434  18
   0   8  12 4786.91 196.975  17
   0   8  12 5382.77 189.801  18
   0  -8 -12 4584.12 185.127 109
   0   8 -13 806.186 105.991  88
   0   8 -13 677.834 83.7854  85
   0   8 -13 671.639 67.6358  92
   0   8 -13 522.522 66.1816  24
   0  -8 -13 892.694 84.7002  72
   0   8 -13 726.556 70.5292  75
   0  -8 -13 637.843 74.1499  71
   0   8 -13 681.183 68.3412  18
   0   8  13 652.740 73.3790  17
   0   8  13 764.377 66.2647  18
   0   8  13 756.156 80.3751   5
   0   8  13 802.995 94.4084   2
   0  -8 -13 677.811 74.6323  55
   0   8  13 590.133 74.3098  14
   0  -8 -13 625.785 68.1754 109
   0   8 -14 3309.23 182.152  85
   0   8 -14 3443.52 154.968  92
   0   8 -14 4634.46 233.218  88
   0   8 -14 2782.07 148.359  24
   0  -8 -14 3854.91 177.037  71
   0   8 -14 3828.91 162.739  75
   0   8  14 3769.85 141.603  18
   0   8  14 3014.83 158.589  17
   0   8 -14 3468.72 154.113  18
   0   8  14 3545.49 174.571   5
   0  -8 -14 3744.47 172.390  55
   0   8  14 3280.38 174.327  14
   0  -8 -14 3554.78 160.854 109
   0   8 -14 2760.86 151.717 111
   0   8 -15 25.2687 25.1558 111
   0  -8 -15 78.9967 32.0137 109
   0  -8 -15 61.4623 31.9888  55
   0   8 -15 67.3126 37.9414  85
   0  -8 -15 63.3499 31.2706  78
   0  -8 -15 80.5785 38.0713  71
   0  -8 -15 160.827 45.8057  72
   0   8 -15 122.564 35.7419  75
   0   8 -15 54.9550 27.8379  18
   0   8  15 78.6986 31.1958  17
   0   8  15 110.061 40.1523   5
   0   8 -15 42.0802 27.4073  24
   0   8  15 65.8042 34.2547  14
   0   8  16 2699.17 161.364  14
   0  -8 -16 3993.58 161.380  78
   0   8 -16 3493.16 158.199  75
   0  -8 -16 3583.14 174.458  71
   0   8  16 2541.43 145.137  17
   0   8 -16 3222.98 146.617  18
   0   8 -16 3187.36 179.028  85
   0   8  16 3280.75 172.142   5
   0  -8 -16 3647.34 158.354 109
   0   8 -16 2129.46 139.442 111
   0   8 -16 3142.46 152.432  24
   0   8  17 615.421 78.1800  14
   0  -8 -17 1169.09 84.3104  78
   0  -8 -17 1031.46 93.5056  71
   0  -8 -17 402.010 63.8073  72
   0   8 -17 1051.17 87.4750  75
   0   8  17 772.941 78.1940  17
   0   8 -17 883.534 75.6249  18
   0   8 -17 808.439 92.4172  85
   0   8  17 726.550 83.9947   5
   0  -8 -17 986.983 81.1478 109
   0   8 -17 634.974 76.7610 111
   0   8 -17 925.922 79.8206  24
   0   8  18 2353.11 149.773  14
   0  -8 -18 4246.48 155.835  78
   0  -8 -18 3627.29 175.206  71
   0   8 -18 3565.30 162.236  75
   0   8 -18 3050.51 139.862  18
   0   8  18 3362.70 158.967  17
   0   8 -18 3860.61 175.218  88
   0   8 -18 3146.67 176.171  85
   0   8  18 2701.68 157.662   5
   0  -8 -18 4135.13 160.954 109
   0   8 -18 3425.22 170.561 111
   0   8 -18 4053.76 161.461  24
   0   8  19 212.416 48.5948  14
   0   8 -19 292.982 58.9013  85
   0   8 -19 399.275 58.8868  88
   0  -8 -19 426.629 50.5656  78
   0   8 -19 359.772 54.2648  75
   0  -8 -19 348.534 58.4841  71
   0   8  19 363.121 54.3045  17
   0   8  19 270.876 55.2985   5
   0   8 -19 418.152 51.9673  24
   0  -8 -19 419.479 52.1368 109
   0   8 -19 411.399 61.2058 111
   0   8 -20 4562.00 175.908  88
   0   8 -20 4157.23 191.616  85
   0  -8 -20 4762.32 153.822  78
   0   8 -20 3603.55 161.011  75
   0  -8 -20 3894.25 176.319  71
   0   8  20 4654.59 172.936  17
   0   8  20 2658.53 154.699   5
   0  -8 -20 3213.26 150.399  48
   0   8 -20 4704.64 188.198 111
   0  -8 -20 4651.17 161.171 109
   0   8  20 3290.62 165.703  14
   0   8 -21 94.8799 32.7848  88
   0   8 -21 25.7588 30.3606  85
   0  -8 -21 91.5948 25.4221  78
   0   8 -21 70.8352 30.5801  75
   0  -8 -21 76.8808 31.8275  71
   0   8  21 76.6500 29.7692  17
   0   8  21 16.2996 30.7237   5
   0  -8 -21 36.1043 25.0250  48
   0   8  21 60.0923 30.2078  14
   0  -8 -21 77.9629 28.0795 109
   0  -8 -22 3428.47 126.732 109
   0  -8 -22 2959.38 130.105  48
   0   8  22 2601.99 140.325   5
   0  -8 -22 3394.19 150.428  71
   0   8 -22 3105.72 137.112  75
   0   8  22 3626.83 134.892  17
   0   8  22 2848.74 137.092  14
   0   8 -22 3194.10 153.607  85
   0   8 -22 3051.71 131.351  88
   0   8 -23 212.210 36.8089  88
   0   8 -23 137.470 37.5398  85
   0   8 -23 221.542 37.9185  75
   0   8  23 206.816 33.2953  17
   0   8  23 175.015 40.4485   5
   0  -8 -23 160.870 31.6695  48
   0   8  23 146.467 32.9474  14
   0  -8 -23 169.408 30.3103 109
   0   8 -24 2202.14 100.916  75
   0   8  24 1989.66 87.2673  15
   0   8  24 2179.52 100.679  14
   0   8  24 2091.61 110.638   5
   0   8 -24 2433.56 116.292  85
   0   8 -24 2050.56 97.4056  88
   0  -8 -24 2299.18 93.7879 109
   0  -8 -25 36.5685 16.5056 109
   0   8  25 27.7242 20.8447   5
   0   8  25 18.8674 13.3934  15
   0   8 -25 39.7559 21.2413  85
   0  -8 -25 35.6888 16.3599  78
   0   8 -25 53.5526 21.4384  88
   0   8  25 56.4102 19.8211  14
   0   8 -26 1425.10 78.0092 104
   0  -8 -26 1492.97 66.6805 109
   0   8  26 1457.87 78.9800   5
   0   8  26 1307.27 57.9216  15
   0  -8 -26 1479.99 64.4617  78
   0   8 -26 1556.60 77.0743  85
   0   8  26 1350.23 64.3359  14
   0   8  27 284.455 23.7277  15
   0  -8 -27 322.325 28.1197  78
   0   8  27 298.988 34.1366   5
   0  -8 -27 230.972 25.6821 109
   0   8 -27 266.951 33.4493 104
   0   8 -27 292.317 30.8742  85
   0   8  28 1130.53 40.4692  15
   0  -8 -28 1363.50 51.3195  78
   0   8 -28 1361.77 64.7264 104
   0  -8 -28 1359.10 54.9815 109
   0   8 -28 1119.25 52.3473 108
   0   8  28 1369.15 61.5624   5
   0   8 -28 1225.38 52.4198  85
   0   8  29 559.236 34.2500   5
   0  -8 -29 520.029 26.5703  78
   0  -8 -29 563.428 31.2350 109
   0   8 -29 538.435 36.7169 104
   0   9   0 48.4606 98.4182   2
   0   9   0 5.42540 13.2888  15
   0   9   0 8.70676 21.9823  18
   0   9   0 10.4306 31.2902  22
   0   9   0 1.41066 13.1571  92
   0   9   0 3.37369 16.0020  14
   0   9   0 2.16622 18.7590  99
   0  -9  -1 52.4738 21.8985  55
   0   9   1 119.593 101.476   2
   0   9  -1 46.4169 92.1050   2
   0   9  -1 70.5682 37.7292  22
   0   9   1 67.7285 29.2746  18
   0   9   1 68.2784 21.5664  15
   0   9  -1 59.2083 21.5063  15
   0   9   1 96.8199 41.6723  22
   0   9  -1 111.251 35.0713  18
   0   9   1 78.1892 22.3135  92
   0   9  -1 71.4103 22.6891  92
   0   9   1 89.8820 27.4115  14
   0   9  -1 75.7870 28.8208  99
   0   9   1 65.1316 28.1532  99
   0   9   2 378.409 57.8601  18
   0   9   2 430.865 45.9502  15
   0   9   2 441.746 76.6735  22
   0   9  -2 435.445 56.7845  18
   0   9   2 427.939 51.0821  14
   0   9  -2 353.536 48.9831  88
   0   9   2 370.710 42.8399  92
   0   9  -2 409.498 45.3899  92
   0   9   2 637.684 167.877   2
   0   9  -2 435.633 57.8847  99
   0   9   2 363.449 53.4104  99
   0  -9  -2 342.374 44.5739  55
   0   9   3 250.730 61.2715  22
   0   9   3 302.927 39.6191  15
   0   9   3 334.123 46.4142  14
   0   9   3 346.258 55.7016  18
   0   9  -3 352.503 51.5888  18
   0   9   3 299.070 38.6154  92
   0   9  -3 357.523 43.2730  92
   0   9  -3 334.946 61.7811  85
   0   9  -3 273.511 47.4125  88
   0   9   3 380.995 130.006   2
   0   9   3 290.146 48.6926  99
   0  -9  -3 268.377 40.7451  55
   0   9  -4 303.806 47.9613  18
   0   9   4 375.596 59.6780  18
   0   9   4 318.400 67.8686  22
   0   9   4 381.155 44.1843  15
   0   9   4 361.240 48.3327  14
   0  -9  -4 306.482 39.0580  78
   0  -9  -4 301.914 42.0470  55
   0   9  -4 364.177 44.1806  92
   0   9   4 301.040 39.1767  92
   0   9  -4 336.209 60.8744  85
   0   9  -4 334.625 56.0518  88
   0   9   4 551.030 140.547   2
   0   9   4 339.487 45.0256   5
   0   9  -4 607.917 143.343   2
   0   9   5 29.0680 22.4722  14
   0   9   5 29.7187 27.4660  18
   0   9   5 14.7560 17.1459  15
   0   9  -5 18.5159 20.2837  18
   0  -9  -5 20.2315 17.8758  78
   0   9  -5 16.6524 28.0297  85
   0  -9  -5 9.73436 17.7733  55
   0   9   5 27.1437 16.9523  92
   0   9  -5 27.4905 18.3278  92
   0   9  -5 8.38137 26.5040  88
   0   9  -5 14.4597 53.1259   2
   0   9   5 67.5830 66.3164   2
   0   9   5 20.0146 20.0151   5
   0   9   6 74.1200 22.1695  92
   0   9  -6 62.2632 36.9807  88
   0   9  -6 73.2481 25.0551  92
   0  -9  -6 234.445 39.7099  72
   0   9  -6 117.390 31.7636  18
   0   9   6 81.1662 33.5600  18
   0   9   6 81.4778 24.9527  15
   0  -9  -6 54.1919 23.9318  78
   0   9  -6 84.7659 36.0834  85
   0  -9  -6 88.7005 25.9413  55
   0   9  -6 92.8543 61.5987   2
   0   9   6 64.1859 55.5942   2
   0   9   6 87.1874 27.3197   5
   0   9   6 88.4495 28.8067  14
   0  -9  -7 345.630 47.3340  78
   0   9  -7 374.441 50.0289  18
   0   9   7 361.860 57.2620  18
   0   9   7 372.962 51.5318  14
   0   9   7 386.413 46.5385  15
   0  -9  -7 372.987 49.6481  72
   0  -9  -7 417.676 49.6489  55
   0   9  -7 382.798 47.2540  92
   0   9  -7 391.695 63.1274  85
   0   9   7 307.729 39.0796  92
   0   9  -7 325.078 66.2673  88
   0   9  -7 601.913 109.264   2
   0   9   7 560.885 107.435   2
   0   9   7 451.090 53.7036   5
   0  -9  -8 1119.34 82.0429  78
   0   9   8 1256.20 91.2537  14
   0   9   8 1198.07 79.3276  15
   0   9   8 1277.01 98.5597  18
   0  -9  -8 1165.39 81.6705  55
   0   9  -8 844.508 104.525  88
   0   9  -8 1107.78 99.5648  85
   0   9  -8 1075.64 75.5884  92
   0   9   8 1442.62 92.3200   5
   0   9   9 340.793 45.5518  15
   0   9   9 442.489 58.3254  18
   0   9   9 380.411 52.3867  14
   0   9   9 417.578 53.6091   5
   0  -9  -9 390.679 50.2440  55
   0   9  -9 230.796 62.9827  88
   0   9  -9 357.979 47.3061  92
   0  -9  -9 348.751 49.2061  78
   0  -9 -10 473.228 56.2865  78
   0   9 -10 559.144 56.3362  75
   0   9  10 648.070 65.4872  18
   0   9  10 506.465 61.4146  14
   0   9  10 480.960 53.2574  15
   0  -9 -10 537.945 59.1314  55
   0   9  10 604.871 62.9073   5
   0   9 -10 457.736 80.9608  88
   0   9 -10 424.744 50.0817  92
   0   9 -11 1.66534 17.0646  92
   0   9 -11 10.4955 33.7369  88
   0  -9 -11 24.2317 22.8283  78
   0  -9 -11 15.8681 18.8170  71
   0   9 -11 6.67800 17.5891  75
   0   9  11 18.9072 19.2936  18
   0   9  11 10.2420 18.2256  15
   0   9 -11 15.6838 20.2473  18
   0  -9 -11 16.0780 17.0532 109
   0  -9 -11 11.0705 18.6341  55
   0   9  11-2.17597 18.0748  14
   0   9  11-1.96403 18.9401   5
   0   9 -12 16.4346 34.6288  88
   0  -9 -12 14.4462 19.5330  78
   0  -9 -12 24.2348 23.4653  71
   0   9 -12 20.3881 18.3783  75
   0   9  12 35.8372 21.1703  18
   0   9  12 24.1805 18.9209  15
   0   9 -12-1.70499 18.4430  18
   0  -9 -12 7.04538 15.4369 109
   0  -9 -12 16.8299 20.7395  55
   0   9  12 12.0581 20.2973   5
   0   9  12 26.5530 22.6741  14
   0   9 -13 93.9007 42.6368  88
   0  -9 -13 104.006 33.7144  71
   0   9 -13 93.6163 28.0314  75
   0   9  13 74.4248 25.2869  15
   0   9  13 90.0750 23.2841  18
   0   9 -13 80.6129 27.3120  18
   0  -9 -13 81.8003 27.4878  78
   0   9 -13 89.4976 34.3119  85
   0  -9 -13 92.8074 25.1435 109
   0   9  13 85.9311 31.5181   5
   0   9  13 66.8166 28.1078  14
   0   9 -14 165.137 48.4007  88
   0   9 -14 155.516 34.2714  75
   0  -9 -14 149.305 35.9810  71
   0  -9 -14 10.3305 22.6800  72
   0   9 -14 136.111 31.5344  18
   0   9  14 130.123 31.2770  15
   0   9 -14 104.117 35.0471  85
   0  -9 -14 195.860 37.5313  78
   0  -9 -14 121.134 28.4119 109
   0   9  14 163.243 38.0725   5
   0   9  14 176.792 40.8927  14
   0   9 -15 34.6708 29.0934  88
   0   9 -15 38.6410 21.9403  75
   0  -9 -15 117.341 34.0145  72
   0  -9 -15 34.4946 25.1006  71
   0   9  15 43.3229 22.3579  15
   0   9 -15 36.1518 20.3762  18
   0   9 -15 13.7145 23.0874  85
   0  -9 -15 54.4367 24.5714  78
   0  -9 -15 24.4224 18.4573 109
   0   9  15 30.9516 24.2421   5
   0   9  15 2.15221 19.0113  14
   0   9 -16 8.92710 26.2163  88
   0   9 -16 10.9857 22.1891  85
   0  -9 -16-1.38708 19.5173  78
   0   9  16 3.18053 15.0863  15
   0   9 -16 1.49311 16.7597  18
   0   9 -16 6.96807 17.8498  75
   0  -9 -16 7.94161 20.0509  71
   0  -9 -16 9.68968 17.4541 109
   0   9  16 14.4918 19.9642   5
   0   9  16 12.2926 20.0730  14
   0  -9 -17 40.3785 19.4376  78
   0   9 -17 37.1404 26.2704  85
   0   9 -17 67.3285 27.0443  75
   0  -9 -17 59.0852 27.8244  71
   0   9  17 46.0149 20.0914  15
   0  -9 -17 62.7549 22.6547 109
   0   9  17 32.2932 22.3254  14
   0   9  17 33.9769 24.4873   5
   0   9 -18 274.154 46.3282  85
   0  -9 -18 320.456 37.8406  78
   0  -9 -18 238.805 40.1402  71
   0   9 -18 245.718 38.8266  75
   0   9  18 255.570 36.2028  15
   0  -9 -18 281.256 36.6950 109
   0  -9 -18 204.907 36.4933  48
   0   9  18 254.951 41.5125  14
   0   9  18 245.340 42.7428   5
   0   9 -19 294.215 44.9435  85
   0  -9 -19 302.843 34.7123  78
   0  -9 -19 305.079 44.0801  71
   0   9 -19 255.196 38.0733  75
   0   9  19 346.957 39.0283  15
   0  -9 -19 338.206 36.9162 109
   0  -9 -19 253.360 37.4616  48
   0   9  19 285.507 40.0355  14
   0   9  19 300.718 44.4080   5
   0   9 -20 649.800 59.9242  85
   0   9 -20 661.128 55.5618  88
   0  -9 -20 677.999 47.1937  78
   0  -9 -20 651.244 58.1077  71
   0   9 -20 625.151 52.6466  75
   0   9  20 689.894 49.3717  15
   0  -9 -20 694.086 48.9668 109
   0  -9 -20 562.194 50.2115  48
   0   9  20 615.729 58.2374   5
   0   9  20 639.899 53.2082  14
   0   9 -21 116.514 26.4732  88
   0   9 -21 118.337 23.6078  75
   0   9  21 123.641 21.1655  15
   0   9  21 109.514 22.9641  14
   0  -9 -21 129.107 22.4547 109
   0   9  21 102.629 25.6455   5
   0  -9 -21 112.313 21.2195  78
   0   9 -21 132.477 28.8153  85
   0   9  22 232.592 32.0973   5
   0  -9 -22 151.771 21.7761 109
   0   9 -22 184.100 29.3986 104
   0   9  22 184.807 22.2458  15
   0   9  22 186.321 23.6587  14
   0   9 -22 190.775 29.4800  85
   0  -9 -22 179.496 23.0799  78
   0   9  23-3.24816 7.95589  15
   0   9 -23 0.96226 11.6661 104
   0  -9 -23 3.89613 8.26446 109
   0   9 -23 7.47205 12.4254  85
   0  -9 -23-1.24970 9.37224  78
   0   9  23-4.63359 14.0841   5
   0  -9 -24 1.61721 7.41061 109
   0   9 -24-0.80417 10.6982 104
   0   9 -24 5.01232 9.68597  85
   0   9  24 3.65932 9.89993   5
   0   9  25 50.6139 11.2865   5
   0  10   0 3568.04 166.422  18
   0  10   0 3741.43 213.416  85
   0 -10   0 3163.61 124.656  55
   0  10  -1 78.9655 35.8444  18
   0  10   1 91.0488 36.6214  18
   0  10  -1 65.0327 27.4076  92
   0  10   1 112.853 54.9027  85
   0  10  -1 92.9339 49.1639  85
   0 -10   1 27.1287 26.2754  55
   0 -10  -1 25.6828 25.6556  55
   0  10   2 4925.18 201.489  18
   0  10  -2 4465.87 178.689  18
   0  10  -2 4279.44 159.010  92
   0  10   2 4440.84 240.893  85
   0  10  -2 4541.50 223.787  85
   0 -10   2 3847.43 140.320  55
   0 -10  -2 4058.49 143.445  55
   0  10  -3 32.5081 35.5262  18
   0  10   3 101.275 40.9276  18
   0  10  -3 126.958 34.1588  92
   0  10   3 96.9929 55.8225  85
   0  10  -3 120.387 47.2244  85
   0 -10   3 28.4540 27.5804  55
   0 -10  -3 42.3274 27.6920  55
   0  10   4 6009.22 169.000  15
   0  10  -4 6609.16 259.550  85
   0  10  -4 6130.72 192.612  92
   0  10   4 6169.85 282.520  85
   0 -10   4 5849.01 176.388  55
   0 -10  -4 5728.50 174.104  55
   0 -10   5 87.8897 31.5860  55
   0 -10  -5 101.023 32.4549  55
   0  10   5 147.847 32.3344  15
   0  10  -5 65.5533 39.4372  18
   0  10   5 145.714 37.7391  14
   0  10   5 206.087 51.4240  18
   0  10  -5 46.9240 31.5372  75
   0  10   5 166.791 58.6489  85
   0  10  -5 174.219 51.6044  85
   0  10   6 9592.54 266.677  18
   0  10   6 7026.87 186.068  15
   0  10  -6 4242.41 204.455  18
   0  10   6 7219.84 209.968  14
   0  10  -6 7197.74 258.791  85
   0 -10  -6 6089.04 190.383  71
   0  10  -6 6800.76 184.029  75
   0 -10   6 6353.54 186.040  55
   0 -10  -6 6635.92 190.270  55
   0  10   7 69.7747 29.4854  14
   0 -10   7 26.0077 25.9813  55
   0 -10  -7 63.8279 28.5465  55
   0  10   7 122.736 38.8841  18
   0  10   7 76.5729 27.8526  15
   0  10  -7 20.2612 29.8248  18
   0 -10  -7 72.3085 29.6430  71
   0  10  -7 52.3597 25.4674  75
   0  10  -7 81.9055 39.6392  85
   0  10   8 4890.13 152.438  15
   0  10   8 4706.26 168.269  14
   0  10  -8 4773.18 198.621  85
   0  10  -8 4717.48 149.188  75
   0 -10  -8 4753.41 162.543  71
   0 -10  -8 4600.23 153.534  55
   0  10   9 81.9446 25.8552  15
   0  10   9 116.531 30.8711  18
   0  10   9 82.9322 29.1507  14
   0 -10  -9 90.0573 29.4288  71
   0  10  -9 83.1757 25.2870  75
   0 -10  -9 60.3391 18.4838  78
   0  10  -9 84.5496 36.7750  85
   0  10 -10 2206.95 126.152  85
   0  10  10 2351.52 114.775  14
   0  10  10 2387.66 102.435  15
   0 -10 -10 2354.70 110.579  71
   0  10 -10 2400.53 103.911  75
   0 -10 -10 2174.47 86.9744  78
   0  10  11 127.779 27.8526  15
   0  10  11 135.407 31.9389  14
   0 -10 -11 125.413 23.6832  78
   0  10 -11 130.139 27.8891  75
   0 -10 -11 144.549 30.1806  71
   0  10 -12 1944.79 90.8079  18
   0  10  12 2106.66 92.9845  15
   0  10  12 2032.14 101.379  14
   0 -10 -12 2023.24 99.3770  71
   0  10 -12 2181.03 96.4139  75
   0 -10 -12 2045.02 83.5148  78
   0  10  13 55.9617 21.4255  15
   0  10  13 47.6010 22.9665  14
   0 -10 -13 46.9459 16.5587  78
   0  10 -13 40.3208 20.1334  75
   0  10  14 2851.77 111.994  14
   0  10  14 2977.09 104.713  15
   0  10 -14 2641.37 103.954  75
   0  10  15 46.5096 18.9153  15
   0  10  15 45.8610 19.9451  14
   0  10 -15 25.4814 17.3931  75
   0 -10 -15 45.1992 16.7903  78
   0  10 -15 27.6351 22.1029  85
   0  10 -16 3791.06 126.716  85
   0  10  16 3899.01 112.207  14
   0  10  16 3825.43 107.692  15
   0  10 -16 3453.36 108.741  75
   0 -10 -16 3705.75 101.378  78
   0  10  17 38.5433 14.9300  15
   0  10  17 35.7301 14.3702  14
   0  10 -17 29.8400 18.3169  85
   0 -10 -17 29.9370 12.2322  78
   0  10 -17 23.1540 12.3485  75
   0 -10 -18 3207.89 81.8395  78
   0  10 -18 3244.42 100.431  85
   0  10  18 3176.19 80.6611  15
   0  10 -19 101.494 16.7798  85
   0  11   0-10.6784 21.7959  18
   0  11   0 5.14269 12.3418  75
   0  11  -1 215.040 40.3414  18
   0  11   1 215.462 39.2537  18
   0  11  -1 180.180 26.7313  75
   0  11   1 176.812 27.1486  75
   0  11  -2 8.40977 20.1824  18
   0  11  -2 3.03130 12.2503  75
   0  11   2 6.22531 14.2633  75
   0  11  -3 867.252 68.9922  18
   0  11  -3 714.737 49.3957  75
   0  11   3 714.687 50.5156  75
   0  11  -4 13.5715 12.8975  75
   0  11   4 15.3962 13.7712  75
   0  11  -5 118.984 21.8729  75
   0  11  -6 22.6723 13.4231  75
   1   0   0 4.54391 3.07254  29
  -1   0   0 7.21068 4.04142  32
  -1   0   0 3.80341 2.90457  45
  -1   0   1 67.4718 10.7967  32
   1   0  -1 51.0459 5.93076  29
   1   0   1 56.8626 4.52425   6
   1   0   1 66.5079 7.00804  37
  -1   0   1 49.2391 9.25759  45
  -1   0   2 167.755 19.6491  32
   1   0   2 134.936 8.29142  28
  -1   0  -2 123.123 7.54825  25
  -1   0  -2 130.132 9.92574   7
  -1   0  -2 158.713 12.4191  38
   1   0   2 122.332 9.63872  37
  -1   0   2 134.601 17.0826  45
   1   0  -3 8.66518 4.52377  31
   1   0   3 23.9684 4.36317  28
  -1   0  -3 19.7111 3.52791  25
  -1   0  -3 16.5287 9.17150   7
  -1   0  -3 12.4548 13.5063  36
   1   0   3 6.83914 4.45287  42
  -1   0  -3 2.54428 4.58824  38
  -1   0   3 8.39348 14.8260  36
  -1   0   3 14.7630 13.6164  45
  -1   0  -3 13.9864 4.62048  46
   1   0  -4 594.810 23.6579  31
  -1   0  -4 595.079 19.1647  25
   1   0   4 552.349 19.1673  28
  -1   0  -4 670.867 37.6435   7
  -1   0  -4 600.309 21.4476  38
   1   0   4 602.074 25.9289  42
  -1   0   4 664.800 43.7196  36
  -1   0  -4 592.706 21.8266  46
   1   0  -5 9.03251 5.61826  31
  -1   0  -5 17.8317 4.41440  25
   1   0   5 11.8997 4.32017  28
  -1   0  -5 29.8477 15.2252   7
   1   0   5 8.62676 3.71245   8
  -1   0  -5 6.17712 8.92218  36
  -1   0  -5 14.1623 5.16029  38
  -1   0   5 5.24148 13.9080  36
   1   0   5 23.2193 8.95625  42
  -1   0  -5 5.52675 4.83778  46
   1   0  -6 719.553 30.7940  31
  -1   0  -6 764.736 25.9300  25
   1   0   6 767.212 25.0322   8
  -1   0  -6 638.620 20.2072  38
   1   0   6 730.762 37.6735  42
  -1   0  -6 754.234 29.3286  39
  -1   0  -6 757.744 26.7850  36
  -1   0   6 814.570 45.2780  36
  -1   0  -6 768.792 27.2204  46
  -1   0  -7 129.742 11.8465  25
   1   0   7 135.787 12.6768  26
  -1   0  -7 162.206 25.7999   7
  -1   0   7 121.893 13.0626   9
   1   0  -7 109.946 12.1820  43
  -1   0   7 117.319 20.0367  36
  -1   0  -7 154.931 14.8210  39
  -1   0  -7 108.701 7.64346  36
  -1   0  -7 123.779 12.0153  46
   1   0   8 205.775 17.0152  26
  -1   0  -8 212.675 16.8585  25
  -1   0   8 199.812 17.9810   9
  -1   0  -8 194.393 18.3128  39
   1   0  -8 210.939 17.7851  43
  -1   0   8 248.618 24.5504  36
  -1   0  -8 204.513 15.4375  46
   1   0   9 783.508 36.1746  26
  -1   0  -9 784.101 35.9900  25
  -1   0  -9 700.456 29.3569  46
  -1   0   9 780.607 38.1880   9
  -1   0   9 762.404 39.3930  36
   1   0  -9 737.902 35.6452  43
  -1   0  -9 800.654 38.5479  39
  -1   0 -10 121.224 16.1332  25
   1   0  10 114.666 16.6064  26
   1   0 -10 114.614 17.6550   1
  -1   0 -10 146.004 13.6772  46
  -1   0 -10 134.009 24.3477   7
  -1   0  10 93.9105 15.7893   9
  -1   0  10 145.753 17.6897  36
   1   0  10 112.414 22.1859  42
   1   0 -10 123.309 16.1257  43
  -1   0 -10 105.677 16.8721  39
  -1   0 -11 217.165 23.2544  25
   1   0  11 226.324 23.2711  26
   1   0 -11 176.225 22.9347   1
  -1   0 -11 240.926 17.3147  46
  -1   0 -11 260.596 30.8184   7
  -1   0  11 184.701 22.2235   9
  -1   0  11 257.427 21.9271  36
   1   0  11 205.493 28.7061  42
   1   0 -11 229.582 25.2202  40
  -1   0 -11 200.138 22.9012  39
   1   0 -11 216.493 22.8845  43
  -1   0 -11 269.014 24.4587  35
  -1   0 -12 1733.35 70.1107  25
   1   0  12 1732.83 69.3685  26
   1   0 -12 1765.26 76.9385   1
  -1   0 -12 2350.51 56.3752  46
  -1   0  12 1612.00 69.0547   9
   1   0 -12 1892.09 75.7371  40
   1   0  12 2222.76 93.2376  42
  -1   0  12 2467.66 67.2139  36
  -1   0 -12 2351.72 72.2074  35
   1   0 -12 1668.23 68.7709  43
  -1   0 -12 1837.89 71.9096  39
   1   0  13 118.937 19.7265  26
  -1   0 -13 133.988 21.0777  25
   1   0 -13 124.451 22.4157   1
  -1   0 -13 160.499 13.5405  46
  -1   0  13 94.2782 18.5188   9
  -1   0 -13 165.284 19.0968  35
  -1   0  13 151.517 16.0663  36
   1   0  13 149.961 27.2899  42
   1   0 -13 104.153 18.9939  43
  -1   0 -13 143.788 21.4989  39
   1   0 -13 110.048 19.6989  40
  -1   0 -14 102.644 19.3867  25
   1   0  14 76.7087 17.2542  26
  -1   0 -14 109.280 10.9919  46
   1   0 -14 60.4207 17.9613   1
  -1   0  14 78.0213 18.2389   9
  -1   0 -14 96.8629 19.5070  39
  -1   0  14 98.1842 12.8462  36
   1   0 -14 75.1972 16.9235  43
   1   0 -14 93.4703 19.5204  40
   1   0  14 91.6897 23.5932  42
  -1   0 -14 90.8384 14.8852  35
  -1   0 -15 59.0424 16.4555  25
   1   0 -15 58.3952 16.0920  66
  -1   0  15 60.3773 18.6310  67
  -1   0 -15 66.3015 8.20804  46
   1   0 -15 53.9495 15.9572  48
   1   0 -15 37.8926 15.9375   1
  -1   0  15 55.7038 16.8441   9
  -1   0  15 60.8933 18.9345  42
  -1   0  15 68.7565 10.8796  36
  -1   0 -15 77.5012 17.3372  39
   1   0  15 74.9571 21.7620  42
   1   0 -15 48.0335 15.8051  43
  -1   0 -15 79.0633 13.8086  35
   1   0 -15 75.3475 17.4055  40
   1   0 -16 131.651 22.8148  33
  -1   0 -16 192.121 26.4480  25
   1   0 -16 181.940 24.5693  66
   1   0  16 144.942 21.9913  61
  -1   0  16 185.427 29.9930  67
  -1   0 -16 176.422 11.3100  46
   1   0 -16 159.929 26.7273   1
  -1   0  16 152.410 25.4089   9
  -1   0 -16 217.786 26.5339  39
   1   0 -16 163.166 24.3906  40
  -1   0  16 172.086 15.1688  36
   1   0  16 255.847 35.5973  42
  -1   0  16 209.843 30.2072  42
  -1   0 -16 202.268 19.7434  35
  -1   0 -17 1395.51 71.1848  25
   1   0 -17 1292.45 68.8237  33
   1   0  17 1216.56 63.0228  61
  -1   0  17 1342.75 78.8760  67
   1   0 -17 1411.85 65.9230  66
   1   0 -17 1343.47 73.5310   1
  -1   0  17 1398.70 72.7246   9
  -1   0 -17 1547.52 69.0696  39
  -1   0 -17 1370.70 50.7083  35
   1   0 -17 1312.71 66.8621  40
   1   0  17 1489.30 83.9868  42
  -1   0  17 1671.49 83.6303  42
  -1   0 -18 3268.66 107.052  25
   1   0 -18 3078.11 104.478  33
   1   0 -18 7.85774 14.5865  63
   1   0 -18 3022.59 94.0282  66
   1   0  18 2709.86 91.4131  61
  -1   0  18 3078.66 120.050  67
   1   0  18 3180.18 105.132  58
  -1   0  18-3.96775 115.601  52
   1   0 -18 2958.44 110.176   1
  -1   0 -18 3056.47 69.2108  35
   1   0 -18 3081.25 99.2274  40
   1   0  18 3457.91 128.927  42
  -1   0 -18 3444.38 100.743  39
  -1   0  18 3458.75 120.020  42
  -1   0  18 3315.63 110.588   9
   1   0 -19 1489.69 73.6402  33
  -1   0 -19 1558.87 74.9686  25
  -1   0  19-16.4139 114.968  52
   1   0  19 1553.74 74.8765  58
   1   0 -19 1676.63 85.8560  68
  -1   0  19 1487.99 84.7909  67
   1   0 -19 7.72474 13.5734  63
   1   0  19 1378.41 66.4826  61
   1   0 -19 1377.99 64.7047  66
  -1   0  19 1538.42 81.0773  42
  -1   0 -19 1455.12 46.4155  35
   1   0 -19 1190.49 41.8314  41
  -1   0 -19 1645.68 69.9378  39
   1   0  19 1672.31 91.9851  42
  -1   0  19 1756.26 82.0705   9
   1   0  19 1454.28 72.6981   9
  -1   0 -20 479.957 43.0793  25
   1   0 -20 445.089 42.2535  33
  -1   0  20-21.1626 116.391  52
   1   0  20 396.215 36.7805  61
   1   0  20 409.336 41.0631  58
   1   0 -20 420.551 36.6733  66
   1   0 -20 2.21124 13.0512  63
   1   0 -20 457.727 47.0903  68
  -1   0  20 491.744 51.4538  67
  -1   0 -20 448.523 38.0041  39
   1   0  20 442.514 49.0249  42
  -1   0  20 494.356 49.3646  42
  -1   0  20 490.480 44.6775   9
   1   0  20 467.925 42.6851   9
   1   0 -21 1512.24 75.8990  33
  -1   0 -21 1608.81 77.5410  25
   1   0 -21 5.48243 15.3538  63
   1   0  21 1342.77 66.8479  61
  -1   0  21 1533.60 89.6557  67
   1   0  21 1473.94 77.1100  58
   1   0 -21 1419.81 67.1365  66
   1   0 -21 1625.60 87.3882  68
  -1   0  21-34.8906 137.120  52
  -1   0  21 1480.93 83.5007  42
   1   0  21 1656.14 94.8774  42
  -1   0 -21 1442.69 66.5725  39
  -1   0  21 1676.03 81.9496   9
   1   0  21 1610.13 78.8772   9
  -1   0 -22 1198.90 85.8302  82
   1   0 -22 1103.57 66.4806  33
  -1   0 -22 1201.67 67.9274  25
   1   0  22 1094.47 68.6663  58
   1   0 -22 1182.70 76.9227  68
   1   0 -22-2.20118 16.3303  63
  -1   0  22 1203.84 81.3531  67
   1   0 -22 1138.53 70.4530  96
  -1   0 -22 1047.04 75.8685  98
  -1   0 -22 53.7868 76.4764  94
  -1   0  22-22.4290 142.493  52
  -1   0  22 1383.81 75.1377   9
  -1   0 -22 1136.06 80.4927  12
   1   0 -22 1164.60 78.0976  12
   1   0  22 1253.65 71.7394   9
  -1   0  22 1120.39 76.4650  42
  -1   0 -22 1103.56 58.0560  39
   1   0  22 1204.47 83.6171  42
  -1   0 -23 1361.16 89.0840  12
   1   0  23 1351.76 75.0418   9
   1   0 -23 1405.48 86.5348  12
  -1   0 -23 3.23042 74.2675  94
   1   0 -23 1350.00 77.6230  96
  -1   0 -23 1393.38 88.5749  98
   1   0 -23 1310.25 91.6965  86
  -1   0 -23 1280.22 84.8763  77
  -1   0 -23 1367.96 92.4106  82
   1   0 -23 1327.49 84.5578  77
   1   0  23 1512.37 82.9210  74
   1   0 -23-3.27985 17.3009  63
   1   0 -23 1363.29 83.1421  68
   1   0  23 1514.97 88.5794  67
  -1   0  23 1384.37 88.0769  67
   1   0  23 1322.14 76.4359  58
  -1   0  23-41.4859 183.897  52
  -1   0 -23 1363.38 73.0056  25
   1   0 -23 1301.02 75.8744  33
  -1   0  23 1539.81 89.2370  42
   1   0 -23 1270.95 58.3701  39
   1   0  23 1448.50 93.8122  42
   1   0 -24 3134.83 129.969  12
  -1   0 -24 3182.55 137.014  12
   1   0  24 3412.56 120.861   9
  -1   0 -24 3195.05 133.133  98
  -1   0 -24-23.5622 136.168  97
  -1   0  24 3020.49 109.354 100
  -1   0 -24 6.60389 76.6715  94
   1   0 -24 3092.60 118.004  96
   1   0 -24 1575.48 102.422  86
  -1   0 -24 3182.43 143.282  82
   1   0  24 3278.10 122.922  74
   1   0 -24 3347.04 133.218  77
   1   0  24 3512.63 135.795  67
   1   0 -24 3356.42 131.248  68
  -1   0  24 3345.98 136.833  67
   1   0  24 3149.20 117.511  58
  -1   0 -24 3361.43 130.790  68
   1   0 -24 4.34273 18.1715  63
  -1   0 -24 3237.24 111.257 110
  -1   0  24 9.46357 182.946  52
  -1   0 -24 3172.24 111.522  25
   1   0 -24 3070.53 115.091  33
   1   0  24 3464.96 144.625  42
  -1   0  24 3359.51 135.222  42
   1   0 -24 2894.81 86.5264  39
   1   0 -25 232.648 40.0510  12
   1   0  25 281.251 37.0999   9
  -1   0 -25 255.687 42.7142  12
  -1   0 -25 266.540 45.2661  82
   1   0 -25 203.990 38.9362  77
  -1   0  25 266.645 41.1486  74
   1   0  25 243.872 37.2586  74
   1   0 -25 260.439 40.5430  68
   1   0  25 244.094 36.3799  58
   1   0 -25 5.41064 15.4380  63
   1   0  25 285.138 42.2180  67
  -1   0 -25 242.037 39.6701  68
  -1   0  25 230.643 41.2167  67
  -1   0 -25 270.721 42.9794  98
   1   0 -25 242.317 36.9537  96
  -1   0 -25 14.3829 106.690  97
   1   0 -25 222.637 39.7370  98
  -1   0  25 253.323 35.1235 100
  -1   0 -25-3.36807 74.0605  94
  -1   0 -25 263.478 34.6782 110
   1   0 -25 263.476 36.9058  33
  -1   0 -25 276.293 34.7114  25
   1   0 -25 242.002 26.3730  39
   1   0  25 272.314 44.6381  42
  -1   0  25 250.201 40.3963  42
  -1   0 -26 292.774 46.5564  12
   1   0 -26 319.339 45.8448  12
   1   0  26 325.067 40.4035   9
   1   0 -26 255.641 49.0982  86
  -1   0 -26 338.911 50.8872  82
  -1   0  26 272.205 42.5658  74
   1   0 -26 286.755 43.4150  77
   1   0  26 314.476 41.8261  74
   1   0  26 327.818 40.8957  58
  -1   0 -26 322.546 43.9683  68
   1   0 -26 315.530 44.7720  68
   1   0  26 326.258 44.4706  67
   1   0 -26 326.311 45.8815  98
  -1   0 -26 14.6189 102.746  97
   1   0 -26 344.067 42.9478  96
  -1   0 -26-3.43058 67.3305  94
  -1   0 -26 300.105 45.7504  98
  -1   0 -26 308.122 36.9859 110
  -1   0 -26 285.454 35.6575  25
   1   0 -26 315.291 40.7143  33
  -1   0  26 375.328 49.5849  42
  -1   0 -27 629.827 65.8539  12
   1   0  27 703.860 58.4121   9
   1   0 -27 680.624 65.1838  12
   1   0 -27 349.406 56.6572  86
  -1   0 -27 662.675 70.6116  82
   1   0  27 580.491 55.9503  74
   1   0 -27 592.629 61.6268  77
  -1   0  27 637.312 61.3339  74
  -1   0 -27 608.947 60.2020  68
   1   0  27 646.523 57.0785  58
   1   0  27 681.855 62.9305  67
   1   0 -27 701.457 64.8408  68
  -1   0 -27 6.96415 67.5722  94
   1   0 -27 717.037 66.8324  98
  -1   0 -27 4.94791 86.4478  97
  -1   0 -27 624.488 63.7710  98
  -1   0 -27 608.680 51.1421 110
  -1   0  27 711.505 68.2793  42
   1   0 -27 699.935 59.1554  33
  -1   0 -27 631.603 51.8968  25
  -1   0 -28 100.802 31.1143  82
   1   0 -28 118.513 31.1136  77
   1   0  28 117.336 28.4466  74
  -1   0  28 125.114 30.9922  74
   1   0 -28 134.575 31.1608  68
  -1   0 -28 105.511 28.9326  68
   1   0  28 103.123 28.0943  67
  -1   0 -28 125.062 32.6882  98
  -1   0 -28-5.00350 85.8004  97
  -1   0 -28-14.1028 56.9757  94
   1   0 -28 111.604 30.9212  98
  -1   0  28 85.9406 29.7221  42
   1   0  28 114.164 25.7706   9
   1   0 -28 141.601 33.4566  12
   1   0 -29 1463.09 93.7344  12
   1   0  29 1455.98 83.0063   9
   1   0 -29 140.416 41.2114  86
  -1   0 -29 1430.63 101.556  82
   1   0  29 1454.63 87.2395  74
   1   0 -29 1467.80 91.7383  77
  -1   0  29 1513.94 96.1623  74
   1   0 -29 1412.71 91.3998  68
   1   0  29 1497.38 94.7805  67
  -1   0 -29 1509.22 95.0282  68
  -1   0 -29 1469.45 95.9026  98
   1   0 -29 1594.27 98.9451  98
  -1   0 -29 7.10475 62.9355  94
  -1   0 -29 25.1834 86.2719  97
   1   0 -29 1595.68 92.6786  25
  -1   0  29 1573.52 101.063  42
  -1   0 -30 65.3999 29.2623  82
   1   0 -30 58.4957 24.9495  77
  -1   0  30 60.9778 24.1816  74
   1   0  30 64.6323 24.7349  74
   1   0 -30 82.3029 27.9930  68
   1   0  30 67.7115 25.1764  67
  -1   0 -30 107.324 29.9044  68
   1   0 -30 80.1862 28.7231  98
  -1   0 -30 32.0807 66.7846  94
  -1   0 -30 20.1908 96.9626  97
  -1   0 -30 74.8429 26.8143  98
   1   0  30 25.5556 138.845  52
   1   0 -30 64.3945 21.6122  25
   1   0 -30 69.6488 25.0145  12
  -1   0  31 1114.67 92.0871   5
   1   0  31 1142.82 91.3392   5
   1   0 -31 69.4517 32.3938  86
   1   0 -31 1013.77 84.3496  82
  -1   0 -31 932.665 82.9744  82
   1   0 -31 929.685 72.5068  77
   1   0  31 1038.21 73.9610  74
  -1   0  31 965.612 77.7190  74
  -1   0 -31 923.607 75.7637  68
   1   0  31 1006.23 78.3878  67
   1   0 -31 1051.45 80.4398  68
  -1   0 -31 49.5558 84.0200  94
   1   0 -31 1095.95 83.2638  98
  -1   0 -31 15.0321 93.8347  97
  -1   0 -31 924.178 78.1644  98
   1   0  31 10.1897 156.831  52
   1   0 -31 971.288 72.5038  25
   1   0 -31 985.777 77.6536  12
   1   0  32 1784.35 238.436  52
  -1   0 -32 1049.21 88.7000  82
   1   0 -32 1094.66 88.2558  82
   1   0 -32 1057.68 76.1407  77
  -1   0  32 1105.42 84.2756  74
   1   0  32 1158.41 79.0310  74
  -1   0 -32 1090.00 82.2134  68
   1   0  32 1134.84 81.9869  67
   1   0 -32 1096.91 82.6134  68
   1   0 -32 1260.05 101.134  86
   1   0 -32 1045.62 79.4030  12
  -1   0 -32 1059.46 84.3397  98
  -1   0 -32 97.4521 97.4895  94
   1   0 -32 1144.46 85.3806  98
   1   0 -32 27.5818 90.9924  97
  -1   0  32 1244.78 98.0576   5
   1   0  32 1218.55 94.2803   5
  -1   0 -33 783.218 76.4747  82
   1   0 -33 879.586 79.3017  82
  -1   0  33 876.502 75.3886  74
   1   0  33 750.176 63.6949  74
  -1   0 -33 908.549 75.7209  68
   1   0  33 844.666 71.1878  67
   1   0 -33 855.609 73.2660  68
  -1   0  33 1046.34 90.0863   5
   1   0  33 969.518 83.9845   5
   1   0 -33 102.094 89.4508  94
   1   0 -33 169.032 124.131  97
  -1   0 -33 840.426 75.1042  98
  -1   0 -33 307.432 112.366  94
   1   0 -33 834.714 72.8942  98
   1   0  33 127.518 182.842  52
   1   0 -34 1182.09 89.3139  82
  -1   0 -34 1073.21 86.2222  82
   1   0  34 1077.99 73.2774  74
  -1   0  34 1271.06 88.9842  74
   1   0 -34 1109.13 81.6970  68
  -1   0 -34 1161.82 83.3165  68
   1   0  34 1159.07 81.1610  67
   1   0  34 1486.95 101.663   5
  -1   0  34 1338.78 99.9737   5
  -1   0 -34 1356.55 89.7558  16
  -1   0 -34 394.933 117.229  94
   1   0 -34 227.085 104.150  94
  -1   0 -34 1112.01 84.3699  98
   1   0 -34 1156.12 84.2735  98
   1   0 -34 241.732 127.772  97
   1   0  35 298.016 39.7296  74
  -1   0  35 325.898 48.0368  69
   1   0  35 323.614 48.6373  73
  -1   0  35 377.688 51.3719  74
  -1   0 -35 374.961 48.9956  68
  -1   0  35 448.613 61.3251   5
   1   0  35 380.196 56.9729   5
  -1   0 -35 295.411 45.2884  98
   1   0 -35 337.553 47.6665  98
  -1   0 -35 155.444 94.9717  94
   1   0 -35 165.839 106.323  94
   1   0 -35 330.319 49.0879  82
  -1   0 -35 325.118 49.9463  82
  -1   0 -35 417.106 51.0639  16
   1   0  36 719.030 54.5813  74
  -1   0  36 702.888 63.5632  74
   1   0  36 709.356 66.2125  73
  -1   0  36 685.328 64.3566  69
   1   0 -36 620.829 61.0641  82
   1   0  36 725.534 69.3488   5
  -1   0  36 836.292 75.7157   5
  -1   0 -36 281.246 97.5276  94
   1   0 -36 704.059 63.6135  98
   1   0 -36 160.861 84.8746  94
   1   0 -36 224.622 114.973  97
  -1   0 -36 665.778 62.6361  98
  -1   0 -36 736.263 63.2963  16
   1   0  37 167.007 33.5696  73
  -1   0  37 159.024 31.8622  74
  -1   0  37 175.466 34.0765  69
   1   0  37 230.431 41.2403   5
  -1   0  37 239.411 43.5966   5
  -1   0 -37 55.8777 62.4087  94
  -1   0 -37 177.032 34.5485  98
   1   0 -37 205.600 35.3077  98
   1   0 -37 169.214 76.2518  94
   1   0 -37 153.081 32.5393  82
  -1   0 -37 209.574 34.2921  16
   1   0  38 8.59421 13.8126  73
  -1   0  38-2.51759 17.5772  74
   1   0  38 11.0000 19.6261   5
  -1   0  38-4.82151 23.4546   5
   1   0 -38 55.3054 58.5991  94
  -1   0 -38 10.6172 17.6556  98
   1   0 -38 1.28928 14.2981  98
   1   0 -38 3.90831 17.0351  82
  -1   0 -38 10.6786 15.6503  16
  -1   0  39 221.441 30.4130  74
   1   0  39 177.817 29.1512  73
  -1   0  39 267.824 38.9480   5
   1   0  39 283.886 39.0396   5
   1   0 -39 81.4994 28.7104  98
  -1   0 -39 174.145 28.7846  98
   1   0 -39 54.6220 48.5983  94
   1   0 -39 189.169 29.3425  82
  -1   0 -39 231.781 29.1369  16
  -1   0  40-1.24312 16.2551   5
   1   0  40 9.27962 14.7631   5
   1   0 -40 2.80032 12.3124  98
  -1   0 -40 1.88958 11.0983  98
   1   0 -40 24.3906 35.8233  94
   1   0 -40 8.80340 12.1021  16
  -1   0 -40 13.0190 10.3595  16
  -1   0  40 1.71185 10.8937  74
   1   0  40 1.04128 9.87805  73
   1   0  41 346.087 34.3915   5
  -1   0  41 342.494 35.4366   5
   1   0 -41 225.501 25.0292  98
  -1   0 -41 189.902 19.1369  16
   1   0 -41 251.384 24.9966  16
   1   0  41 253.967 28.1348  76
  -1   0  41 203.176 22.2374  74
   1   0  42 64.6760 14.9469   5
  -1   0 -42 44.5074 11.8281   4
  -1   0  42 79.5038 17.2621   5
   1   0 -42 50.4400 11.2398  98
   1   0  42 55.3349 12.6999  76
  -1   0  42 46.1695 11.0885  76
  -1   1  42 575.877 35.3288   5
  -1  -1 -42 467.062 29.1972   4
   1  -1  42 611.940 35.6511   5
   1   1 -42 419.563 28.5996  98
   1   1 -42 491.554 28.7657  16
   1  -1  42 499.598 30.9948  76
   1  -1  41 151.038 23.0872   5
  -1   1  41 142.432 24.6639   5
   1   1 -41 104.419 18.3053  98
   1   1 -41 117.922 18.9701  16
  -1   1  41 113.848 17.6161  76
  -1   1  41 105.196 16.7447  74
  -1   1  40 204.286 25.8858  74
  -1   1  40 310.028 37.8665   5
   1  -1  40 248.119 32.0391   5
   1   1 -40 196.407 26.5768  82
   1   1 -40 225.781 28.5167  16
   1  -1  39 138.613 25.6075  73
  -1   1  39 132.229 24.8199  74
   1  -1  39 153.758 29.1628   5
  -1   1  39 152.835 32.3406   5
  -1  -1 -39 112.842 22.0738  98
   1   1 -39 101.547 23.0006  82
   1   1 -39 146.918 27.4359  16
  -1   1  38 994.453 65.0916  74
  -1   1  38 924.216 66.2605  73
   1  -1  38 965.309 67.4703  73
   1   1 -38 930.665 65.2465  82
   1  -1  38 1060.42 72.0027   5
  -1   1  38 1172.44 82.1290   5
  -1  -1 -38-19.3514 52.8076  94
   1   1 -38 240.840 63.2874  98
  -1  -1 -38 887.311 59.4232  98
  -1  -1 -38 959.300 54.6447  16
  -1   1  37 949.607 71.5378  73
   1  -1  37 820.941 66.5563  73
  -1   1  37 989.148 69.2339  74
  -1  -1 -37 829.250 62.7763  68
   1   1 -37 811.965 64.8599  82
  -1   1  37 1183.36 85.9188   5
   1  -1  37 981.590 74.2950   5
  -1  -1 -37 812.275 61.5756  98
  -1  -1 -37-35.5130 67.9760  94
   1   1 -37 7.92131 52.1862  94
   1   1 -37 946.531 68.4722  98
  -1  -1 -37 896.484 58.8857  16
  -1   1  36 3644.87 144.403  73
   1  -1  36 3504.87 140.773  73
  -1   1  36 3587.55 137.260  74
  -1  -1 -36 3527.80 134.447  68
   1   1 -36 3318.41 136.463  82
   1  -1  36 4038.48 152.684   5
  -1   1  36 3998.45 162.417   5
   1   1 -36 3417.36 134.464  98
  -1  -1 -36 3382.01 129.404  98
  -1  -1 -36-18.0551 82.4599  94
   1   1 -36 2.28155 67.7971  94
  -1  -1 -36 3453.04 121.458  16
   1  -1  35 2271.95 97.7636  74
  -1   1  35 2375.01 122.351  73
   1  -1  35 2494.24 124.237  73
  -1   1  35 2313.18 115.470  74
  -1  -1 -35 2402.37 115.637  68
   1   1 -35 2329.92 120.489  82
   1  -1  35 2636.93 129.578   5
  -1   1  35 2615.68 134.894   5
  -1  -1 -35 2215.87 110.126  98
   1   1 -35 2385.46 116.176  98
   1   1 -35 15.1970 72.9717  94
  -1  -1 -35 12.9604 86.1151  94
  -1  -1 -35 2418.76 108.208  16
   1   1 -34 7030.12 203.720  98
  -1  -1 -34 3.42064 101.075  94
   1   1 -34-16.3490 91.0772  94
  -1  -1 -34 6057.34 185.132  98
   1   1 -34 6533.82 206.479  82
   1  -1  34 7035.25 213.968  73
  -1   1  34 6997.21 214.658  73
  -1   1  34 6482.63 197.349  74
   1  -1  34 7101.60 177.437  74
  -1  -1 -34 6740.86 197.668  68
   1   1 -34 6457.49 191.908  12
   1  -1  34 8158.71 230.632   5
  -1   1  34 7900.43 237.731   5
  -1  -1 -34 7233.96 192.879  16
   1   1 -33-28.7771 74.2496  94
   1   1 -33 1993.11 109.772  98
  -1  -1 -33-21.3478 94.9659  94
  -1  -1 -33 45.2550 123.853  97
  -1  -1 -33 1957.88 108.566  98
   1   1 -33-3.80129 85.2560  97
   1   1 -33 1871.19 107.289  12
   1   1 -33 2041.90 118.572  82
  -1  -1 -33 2049.87 118.168  82
   1   1 -33 1880.06 104.744  77
   1  -1  33 2168.79 101.834  74
  -1   1  33 1921.03 110.272  74
  -1   1  33 1922.98 115.342  73
  -1  -1 -33 1958.70 108.320  68
   1  -1  33 1925.87 100.388  67
  -1  -1 -33 2307.10 112.111  16
  -1   1  33 2329.80 131.637   5
   1  -1  33 591.662 184.872  52
   1   1 -32 6154.29 194.725  12
  -1  -1 -32 5993.20 202.241  82
   1   1 -32 6300.74 208.874  82
   1   1 -32 6088.71 189.955  77
   1  -1  32 6411.19 174.932  74
  -1   1  32 6252.00 208.326  73
  -1   1  32 6274.37 196.985  74
  -1  -1 -32 6241.82 194.144  68
   1  -1  32 6269.32 181.210  67
  -1   1  32 7470.90 233.300   5
   1  -1  32-19.3034 201.829  52
   1   1 -32-3.96178 79.4369  97
   1   1 -32 5966.81 190.421  98
   1   1 -32-26.8454 75.9641  94
  -1  -1 -32-3.64691 86.8788  94
  -1  -1 -32 10.2964 114.577  97
  -1  -1 -32 5907.64 187.847  98
   1   1 -32 6245.10 180.615 111
  -1  -1 -31 963.747 78.0840  98
  -1  -1 -31 18.4745 75.9416  94
   1   1 -31 894.879 75.8056  98
  -1  -1 -31 5.20087 102.276  97
   1   1 -31-3.04356 58.8618  94
   1   1 -31 12.2037 73.7269  97
   1   1 -31 876.496 76.9150  12
  -1  -1 -31 949.204 83.3472  82
   1   1 -31 848.388 75.3355  77
  -1   1  31 947.974 83.6276  73
  -1   1  31 967.096 80.0796  74
   1  -1  31 891.172 67.7281  74
  -1  -1 -31 990.595 78.8788  68
   1  -1  31 874.260 69.5077  67
  -1   1  31 1081.34 91.7554   5
   1  -1  31 112.613 150.753  52
   1   1 -31 944.968 72.8976  25
   1   1 -31 971.643 75.8114 111
  -1  -1 -30-18.4932 67.7419  94
  -1  -1 -30 1839.79 106.398  98
  -1  -1 -30 31.2720 93.1303  97
   1   1 -30 24.7068 80.8480  97
   1   1 -30 2017.17 111.822  98
   1   1 -30 2044.14 116.465  12
  -1  -1 -30 1841.42 116.176  82
  -1   1  30 2063.13 114.810  74
   1  -1  30 1953.97 99.8152  74
  -1   1  30 1996.78 119.899  73
   1   1 -30 1801.43 108.566  77
  -1  -1 -30 1989.68 111.731  68
   1  -1  30 1993.08 104.516  67
   1   1 -30 1791.10 107.084  68
  -1   1  30 2290.96 131.151   5
   1  -1  30-4.92000 151.203  52
   1   1 -30 1965.36 105.627  25
  -1  -1 -30 1972.23 90.0141 110
   1   1 -30 2066.77 111.286 111
   1   1 -29 274.133 44.6344 111
  -1  -1 -29 280.773 36.1585 110
   1  -1  29 9.79913 132.314  52
  -1   1  29 251.785 48.0464   5
  -1  -1 -29 173.109 39.9135  82
   1   1 -29 257.861 44.0236  77
  -1   1  29 283.830 47.9909  73
  -1   1  29 247.352 41.5999  74
   1  -1  29 218.301 35.8972  74
   1   1 -29 241.141 41.1064  68
  -1  -1 -29 228.558 41.8722  68
   1  -1  29 209.701 35.9437  67
   1  -1  29 207.793 41.6815  42
  -1  -1 -29 213.969 39.4975  98
   1   1 -29 246.793 42.3007  98
  -1  -1 -29-15.5456 90.6889  97
   1   1 -29 217.403 41.6504  12
   1   1 -29 269.791 40.6272  25
  -1   1  28 1177.65 95.3742   5
  -1  -1 -28 1116.02 91.2241  82
   1  -1  28 1305.66 82.7105  74
  -1   1  28 1193.72 86.6847  74
   1   1 -28 1153.08 88.2995  77
  -1   1  28 1207.17 94.0366  73
  -1  -1 -28 1256.90 89.4812  68
   1  -1  28 1125.04 78.5617  67
   1   1 -28 1131.94 84.9652  68
   1  -1  28 1279.58 94.6851  42
  -1  -1 -28 1133.76 83.5918  98
   1   1 -28 1118.79 83.8140  98
   1   1 -28 1111.97 87.8498  12
   1   1 -28 1209.57 82.7737  25
  -1   1  27 842.017 81.6251   5
  -1  -1 -27 728.849 73.8102  82
   1  -1  27 777.941 63.7943  74
  -1   1  27 835.670 79.1365  73
  -1   1  27 673.259 65.1015  74
   1   1 -27 794.611 75.0613  77
   1  -1  27 791.886 66.7105  67
   1   1 -27 714.606 68.2594  68
   1  -1  27 761.228 73.6253  42
  -1  -1 -27 800.946 70.1701  98
  -1   1  27 683.115 56.8635 100
   1   1 -27 762.546 72.5074  12
   1   1 -27 778.752 67.2161  25
  -1  -1 -26 4209.16 179.411  82
  -1   1  26 4152.78 163.072  74
  -1   1  26 4516.25 184.826  73
   1   1 -26 4286.19 171.927  77
   1  -1  26 3909.98 136.136  58
   1   1 -26 4508.76 171.691  68
   1  -1  26 4442.76 158.646  67
   1  -1  26 4415.64 174.844  42
  -1  -1 -26 4027.81 129.398  39
  -1  -1 -26 4328.55 164.815  98
  -1   1  26 3776.89 139.036 100
   1   1 -26 4471.63 177.125  12
  -1   1  26 5085.46 195.163   5
  -1  -1 -25 4572.91 184.630  82
   1   1 -25 4544.06 176.137  77
  -1   1  25 4110.25 162.730  74
   1   1 -25 4545.87 172.192  68
   1  -1  25 4733.49 162.851  67
  -1   1  25 4409.63 171.908  67
   1  -1  25 4398.71 143.479  58
   1  -1  25 4545.96 178.210  42
  -1  -1 -25 4433.22 135.644  39
  -1  -1 -25 4351.08 164.835  98
  -1   1  25 4027.13 144.113 100
   1   1 -25 4614.64 180.858  12
   1  -1  25 4799.40 144.333   9
   1   1 -25 4370.15 141.901  33
  -1  -1 -24 16834.5 338.945 106
  -1  -1 -24 18998.0 423.734  82
  -1   1  24 17670.7 388.040  74
   1   1 -24 19540.8 413.403  77
   1  -1  24 17847.8 350.293  58
   1  -1  24 19912.0 385.517  67
  -1   1  24 18730.0 401.829  67
   1   1 -24 18875.7 401.839  68
  -1  -1 -24 17624.9 339.013  39
   1  -1  24 20108.2 413.366  42
  -1  -1 -24 18408.4 388.389  98
   1   1 -24 16746.7 347.395  96
  -1   1  24 16691.2 351.668 100
   1  -1  24 19754.6 355.098   9
   1   1 -24 19651.9 418.895  12
  -1   1  24 19758.5 381.699   9
   1   1 -24 18119.9 346.545  33
  -1  -1 -24 18137.5 332.841  25
  -1  -1 -23 8231.32 207.040 106
  -1  -1 -23 9238.21 270.069  82
   1   1 -23 9268.65 260.386  77
  -1   1  23 8976.44 247.238  74
   1  -1  23 10387.3 247.299  67
   1  -1  23 8776.70 214.393  58
  -1   1  23 9409.04 257.135  67
   1   1 -23 9092.56 253.929  68
  -1   1  23 9770.54 258.328  42
  -1  -1 -23 8919.60 208.118  39
   1  -1  23 10178.0 263.828  42
   1   1 -23 8290.11 212.490  96
  -1  -1 -23 9074.39 244.895  98
  -1   1  23 8370.42 218.677 100
   1  -1  23 9287.59 214.277   9
   1   1 -23 9625.18 268.459  12
  -1   1  23 10021.1 242.697   9
   1   1 -23 8922.85 213.860  33
  -1  -1 -23 9148.32 203.633  25
  -1  -1 -22 26862.0 483.665 106
  -1  -1 -22 29371.9 534.911  98
  -1   1  22 33310.6 557.180  42
   1  -1  22 29886.3 551.269  42
  -1  -1 -22 29014.7 486.932  39
   1  -1  22 28377.7 492.121  58
  -1   1  22 30204.7 550.120  67
   1   1 -22 29581.5 547.862  68
   1   1 -22 29510.7 553.926  77
  -1   1  22 29889.9 542.113  74
  -1  -1 -22 29798.6 570.053  82
   1   1 -22 30043.4 569.535  79
  -1   1  22 31548.3 525.644   9
   1  -1  22 29446.1 489.348   9
   1   1 -22 27814.7 483.094  33
  -1  -1 -22 29645.5 479.946  25
  -1   1  21 5522.63 178.905  42
   1  -1  21 5105.83 172.267  42
  -1  -1 -21 4846.15 142.753  39
   1   1 -21 4592.20 107.024  39
  -1   1  21 5175.44 174.142  74
  -1   1  21 5015.91 174.679  67
   1  -1  21 4874.09 144.421  58
   1   1 -21 5031.53 175.057  68
  -1  -1 -21 5141.30 139.146  25
   1   1 -21 4394.01 135.685  33
   1  -1  21 5217.50 145.131   9
  -1   1  21 5608.89 168.596   9
   1   1 -21 4959.40 184.443  79
  -1   1  20 16951.0 270.622   9
   1  -1  20 15728.8 225.210   9
  -1  -1 -20 13144.2 188.470  48
   1  -1  20 14357.1 220.090  58
  -1   1  20 15647.6 284.563  67
   1   1 -20 15333.1 281.132  68
  -1  -1 -20 15379.0 223.221  39
   1  -1  20 16194.7 280.454  42
   1   1 -20 14116.8 153.452  39
  -1   1  20 16769.5 285.481  42
  -1  -1 -20 16550.2 220.452  25
   1   1 -20 14708.6 215.935  33
   1  -1  19 2502.12 88.0086   9
  -1   1  19 2619.24 105.624   9
  -1  -1 -19 2146.71 76.3373  48
  -1   1  19 2328.37 109.813  67
   1  -1  19 2357.69 88.1211  58
   1   1 -19 2368.56 109.685  68
  -1  -1 -19 2482.39 90.4866  39
  -1  -1 -19 2330.99 61.1272  35
  -1   1  19 2622.74 113.044  42
   1  -1  19 2598.58 111.795  42
  -1  -1 -19 2715.96 88.3611  25
   1   1 -19 2327.79 85.4495  33
  -1   1  18 3572.48 120.573   9
  -1  -1 -18 3282.29 114.001   7
  -1   1  18 3569.49 131.873  67
   1   1 -18 3374.64 128.658  68
   1  -1  18 3407.42 103.068  58
  -1  -1 -18 3198.38 91.8795  48
   1  -1  18 3750.31 131.363  42
  -1  -1 -18 3815.06 111.209  39
  -1  -1 -18 3219.01 74.7909  35
   1   1 -18 3192.24 88.8842  40
  -1   1  18 3499.55 126.139  42
   1   1 -18 3534.79 102.485  33
  -1  -1 -18 3755.89 101.900  25
  -1  -1 -17 560.909 47.7075   7
  -1   1  17 592.978 51.0592   9
   1   1 -17 595.186 54.7939  68
  -1   1  17 564.684 53.2246  67
   1  -1  17 666.514 45.7800  58
  -1  -1 -17 544.608 38.6294  48
   1   1 -17 556.037 47.9901   1
  -1  -1 -17 517.745 31.6904  35
  -1  -1 -17 544.085 24.0665  34
  -1  -1 -17 642.141 45.7932  39
  -1   1  17 615.075 53.5950  42
   1   1 -17 559.089 38.5473  40
   1  -1  17 669.505 56.5463  42
  -1  -1 -17 682.130 43.8109  25
   1   1 -17 576.763 41.6226  33
   1   1 -16 7421.95 166.921  33
  -1  -1 -16 8241.45 195.847  71
   1   1 -16 6490.88 189.972  68
  -1   1  16 6724.94 195.012  67
  -1  -1 -16 7453.60 206.071  60
   1   1 -16 6970.01 183.950   1
  -1  -1 -16 8881.33 186.569  39
   1  -1  16 8827.98 213.658  42
  -1   1  16 8256.62 205.371  42
  -1  -1 -16 7715.72 126.874  34
  -1   1  16 7403.79 135.266  36
   1   1 -16 7204.94 157.788  40
  -1   1  16 7634.25 193.782   9
  -1  -1 -16 6905.97 181.603   7
   1   1 -15 2767.78 93.1324  33
  -1  -1 -15 3049.10 111.246  71
   1   1 -15 2725.55 112.327  68
  -1   1  15 2399.98 108.418  67
  -1  -1 -15 2535.72 112.477  60
   1   1 -15 2670.90 104.711   1
   1   1 -15 2602.79 86.5384  40
  -1  -1 -15 3448.37 108.961  39
  -1   1  15 2863.50 75.8453  36
   1  -1  15 3852.64 130.137  42
  -1   1  15 3006.17 116.598  42
  -1  -1 -15 3069.38 71.1988  34
  -1  -1 -15 2728.86 104.495   7
  -1   1  15 2680.46 107.277   9
   1   1 -14 13129.2 284.322  68
  -1   1  14 15079.9 303.717  67
  -1  -1 -14 16125.6 311.169  60
   1   1 -14 15824.4 290.406   1
   1  -1  14 20763.6 303.286  45
  -1   1  14 19717.6 250.477  36
  -1  -1 -14 21320.5 311.063  39
  -1   1  14 19975.9 327.252  42
   1  -1  14 23865.1 353.710  42
  -1  -1 -14 18463.6 234.494  34
   1   1 -14 15215.7 257.775  40
  -1   1  14 15417.2 296.382   9
  -1  -1 -14 17178.0 295.219   7
   1   1 -13 11474.2 264.139   1
   1  -1  13 16275.8 280.500  45
  -1  -1 -13 14059.0 226.881  34
  -1   1  13 14469.6 288.365  42
   1   1 -13 16005.5 251.864  43
  -1   1  13 16977.2 246.491  36
   1   1 -13 12353.1 242.917  40
  -1  -1 -13 16630.4 284.878  39
  -1  -1 -13 11654.1 264.076   7
  -1   1  13 11176.6 265.379   9
   1   1 -12 40098.9 676.139   1
   1  -1  12 53218.4 692.411  45
  -1   1  12 57522.2 660.460  36
   1   1 -12 45639.6 645.659  43
  -1  -1 -12 44276.1 629.420  34
  -1  -1 -12 53014.3 699.490  39
  -1   1  12 47111.9 699.041  42
  -1  -1 -12 40912.4 676.722   7
  -1   1  12 31935.0 660.351   9
   1   1 -11 16051.5 295.735   1
   1  -1  11 18423.0 299.425  45
  -1  -1 -11 14750.0 251.861  34
   1   1 -11 14742.7 257.458  43
  -1  -1 -11 19081.6 309.028  39
  -1   1  11 22386.0 291.567  36
  -1   1  11 14264.8 294.388  42
  -1  -1 -11 16844.9 298.166   7
  -1   1  11 14044.9 289.107   9
  -1   1  10 39554.8 653.285   9
  -1  -1 -10 47974.8 658.051   7
   1   1 -10 44299.3 656.002   1
   1  -1  10 59989.5 651.676  26
  -1  -1 -10 37288.9 611.742  34
   1   1 -10 45583.4 619.083  43
  -1   1  10 36417.8 650.652  42
  -1   1  10 57129.4 661.220  36
   1  -1  10 43212.1 649.156  45
  -1  -1  -9 5158.54 116.668   7
  -1   1   9 4505.20 118.277   9
   1   1  -9 5008.08 118.196   1
   1  -1   9 5321.02 108.885  26
   1  -1   9 4745.12 110.014  32
   1   1  -9 4663.38 91.5020  43
  -1  -1  -9 4326.65 96.0239  34
  -1   1   9 4455.39 118.694  42
   1  -1   9 4752.54 114.069  45
   1  -1   9 4534.94 75.8959  44
  -1   1   8 18938.0 312.818   9
   1   1  -8 20508.6 311.437   1
   1  -1   8 17464.5 290.300  26
   1  -1   8 20074.0 299.234  32
  -1  -1  -8 18843.3 289.874  34
   1   1  -8 21003.0 280.050  43
  -1   1   8 19594.9 314.769  42
   1  -1   8 18867.9 261.544  44
   1  -1   8 19696.9 304.546  45
  -1   1   7 2306.04 67.9319   9
   1   1  -7 2277.81 63.9217   1
  -1  -1  -7 2355.25 46.3944  25
   1  -1   7 2224.95 55.5501  26
   1  -1   7 2321.80 57.3551  32
  -1  -1  -7 2241.50 57.8622  34
  -1   1   7 2363.04 66.6598  42
   1  -1   7 2202.94 59.3547  45
   1  -1   7 2167.81 38.6820  44
  -1   1   6 2861.51 70.7033   9
   1   1  -6 2587.74 64.7219   1
   1  -1   6 2529.43 55.4117  32
   1   1  -6 2557.05 58.0738  30
   1  -1   6 2650.19 53.6982  26
  -1  -1  -6 2593.49 44.1268  25
  -1   1   6 2854.60 66.4385  42
  -1  -1  -6 2668.36 62.7737  34
  -1   1   6 3016.47 89.5828  36
  -1   1   6 2561.51 48.7247  35
   1  -1   6 2586.06 58.0802  45
  -1   1   5 3500.05 75.0372   9
  -1   1   5 3102.83 58.7706  35
  -1   1   5 3621.30 67.1594  42
  -1   1   5 3249.29 96.2759  36
  -1  -1  -5 3238.12 69.4388  34
   1   1  -5 3137.31 69.0564   1
   1  -1   5 3078.05 57.7100  32
   1   1  -5 3313.06 63.6332  30
   1  -1   5 3052.75 53.7787  26
  -1   1   4 22096.7 321.730  35
  -1  -1  -4 23147.7 330.666  34
   1   1  -4 23503.2 328.557   1
   1  -1   4 24039.2 307.426  28
   1   1  -4 24701.9 322.623  30
  -1   1   3 1684.14 43.4129  35
  -1  -1  -3 1772.45 45.4292  34
   1   1  -3 1809.17 42.9786   1
   1  -1   3 1782.40 30.3983  28
  -1   1   2 43316.4 682.516  35
  -1  -1  -2 48677.1 676.080  39
   1   1  -2 57840.1 686.549   6
   1   1  -2 55620.5 678.165   1
  -1   1   1 17768.0 293.446  35
  -1  -1  -1 19136.4 275.816  39
   1   1  -1 21700.5 285.486   6
   1   1  -1 20982.6 276.240   1
  -1  -1   0 26333.3 355.805  27
  -1   1   0 25687.8 356.226  25
   1  -1   0 27080.8 341.335  37
   1   1   0 26670.1 356.796   6
   1  -1  -1 19538.7 278.634   1
  -1  -1   1 20973.1 286.449  27
   1  -1  -1 20228.5 270.846  29
   1   1   1 20902.9 284.776  28
  -1   1  -1 20054.0 269.437  27
  -1  -1   1 19400.6 284.565  46
   1  -1  -2 55231.1 699.788   1
  -1  -1   2 59293.4 706.458  27
   1  -1  -2 53163.7 703.097  30
   1   1   2 58315.9 703.844  28
  -1   1  -2 43465.5 713.277  36
  -1  -1   2 47998.6 697.651  46
   1  -1  -3 914.570 28.5050   1
   1   1   3 942.098 29.0467  28
   1  -1  -3 843.458 22.4148  31
   1  -1  -3 929.629 30.1232  30
  -1   1  -3 948.069 34.5106  36
  -1  -1   3 879.390 26.4275  46
   1  -1  -4 22534.3 313.727   1
   1  -1  -4 21986.0 304.188  31
   1   1   4 22531.7 314.155  28
  -1   1  -4 21975.2 316.608  36
  -1  -1   4 22255.8 306.418  46
   1   1   5 2887.56 63.7773   8
   1  -1  -5 2783.72 62.6711   1
   1   1   5 2881.82 62.2852  28
  -1  -1   5 2620.41 58.8596  38
  -1   1  -5 2574.72 58.3598  36
  -1  -1   5 2740.17 54.8263  46
   1  -1  -6 1256.01 41.9853   1
  -1  -1   6 1174.93 37.8223  38
  -1   1  -6 1312.67 34.9751  36
  -1   1  -6 1361.67 63.6859  35
   1   1   6 1440.83 43.3462   8
   1  -1  -6 1316.68 46.9756   7
   1  -1  -7 3156.15 84.3501   7
   1   1   7 3190.15 74.1191   8
   1  -1  -7 3174.16 77.4187   1
  -1   1  -7 3224.87 77.0303  25
   1   1   7 3089.56 73.6399  26
  -1  -1   7 2844.67 66.3488  38
  -1   1  -7 3014.56 57.9565  36
  -1  -1   7 3012.17 74.6871  44
   1   1   8 19291.2 284.037   8
   1  -1  -8 16962.6 300.006   7
   1  -1  -8 18646.1 290.850   1
  -1   1  -8 18884.0 288.991  25
   1   1   8 18507.9 284.172  26
  -1  -1   8 16515.4 266.828  38
  -1   1  -8 18093.9 249.294  36
  -1  -1   8 17264.9 281.739  44
   1  -1  -9 5715.12 141.795   7
   1  -1  -9 6310.74 138.679   1
   1   1   9 6527.02 132.846  26
  -1   1  -9 6692.81 137.603  25
   1  -1  -9 5939.77 138.658  43
  -1  -1   9 5858.12 114.846  38
  -1  -1   9 5907.31 126.439  44
   1  -1 -10 41603.4 662.097   7
   1  -1 -10 42926.7 654.208   1
  -1  -1  10 42556.6 651.025  32
   1   1  10 46666.6 649.884  26
  -1   1 -10 47791.5 656.984  25
   1  -1 -10 46180.6 663.863  43
  -1  -1  10 40571.5 631.997  44
  -1  -1  10 42585.8 651.662  45
   1  -1 -11 18993.5 331.442   7
   1  -1 -11 17265.6 322.029   1
   1   1  11 19297.8 319.986  26
  -1   1 -11 18868.5 324.086  25
  -1  -1  11 17237.8 319.529  32
   1  -1 -11 18446.5 342.296  40
   1  -1 -11 18029.3 328.233  43
  -1  -1  11 17363.2 321.879  45
   1  -1 -12 48971.5 661.997   7
   1  -1 -12 36667.3 636.031   1
  -1  -1  12 38737.7 638.137  32
  -1   1 -12 40102.5 641.313  25
   1   1  12 42049.9 638.452  26
   1  -1 -12 40048.3 647.555  43
   1  -1 -12 45416.5 670.990  40
  -1  -1  12 37641.0 636.381  45
   1  -1 -13 15463.1 273.543   7
  -1   1 -13 11776.0 259.860  25
   1   1  13 12535.1 256.391  26
   1  -1 -13 11562.1 255.109   1
   1  -1 -13 11827.8 263.581  43
  -1  -1  13 12802.3 226.347  36
  -1   1 -13 17152.4 254.014  35
   1  -1 -13 14361.9 279.950  40
  -1  -1  13 11736.8 256.740  45
   1  -1 -14 18134.9 306.505   7
  -1  -1  14 13929.8 265.448   9
   1   1  14 14512.3 286.612  61
  -1   1 -14 12478.6 287.789  25
   1   1  14 13704.8 286.666  26
   1  -1 -14 15296.0 300.312   1
  -1   1 -14 19733.5 279.570  35
   1  -1 -14 17538.9 315.214  40
   1   1  14 13562.3 309.205  42
  -1  -1  14 14860.0 253.091  36
   1  -1 -14 14559.1 303.298  43
  -1  -1  14 15354.4 298.618  45
   1  -1 -15 2707.52 98.0111   7
  -1  -1  15 2038.78 79.0155   9
  -1   1 -15 2724.89 111.740  68
   1   1  15 2273.46 90.2606  62
   1   1  15 2294.32 91.1739  61
   1   1  15 2012.36 89.5275  26
  -1   1 -15 1999.06 93.8895  25
   1  -1 -15 2439.09 100.084   1
   1  -1 -15 2556.75 105.495  43
   1   1  15 2204.01 105.626  42
  -1  -1  15 2382.97 70.4949  36
  -1   1 -15 2890.36 82.5475  35
   1  -1 -15 2875.13 106.850  40
   1  -1 -15 2602.29 98.6418  48
  -1  -1  15 2965.95 108.497  45
   1  -1 -16 6384.32 159.567   7
   1  -1 -16 5369.11 143.118  66
   1   1  16 5592.09 152.543  61
  -1   1 -16 7456.07 192.061  68
  -1  -1  16 5128.03 157.874  67
   1   1  16 5736.88 153.402  62
  -1   1 -16 5580.15 166.562  25
   1   1  16 5834.17 162.681  26
   1  -1 -16 6030.58 163.385   1
  -1   1 -16 6787.68 134.679  35
   1  -1 -16 6534.41 169.113  40
   1  -1 -16 6509.55 176.536  43
  -1  -1  16 5684.67 115.052  36
  -1  -1  16 6273.96 167.953  45
   1  -1 -16 6357.58 162.524  48
   1  -1 -17 588.210 43.7362  66
  -1  -1  17 600.037 51.8166  67
   1   1  17 619.808 47.7274  61
  -1   1 -17 754.677 60.2246  68
   1   1  17 658.385 50.7300  58
  -1   1 -17 644.914 54.6646  25
   1   1  17 666.927 52.0457  26
   1  -1 -17 814.407 57.2456   1
   1  -1 -17 680.009 51.9745  40
  -1   1 -17 667.110 37.4863  35
  -1  -1  17 636.822 51.9561  45
   1  -1 -17 679.138 49.8808  48
   1  -1 -18 1843.48 84.0580  48
  -1  -1  18 1855.31 90.1892  45
  -1   1 -18 1902.77 63.8932  35
   1   1  18 1734.10 81.7920  61
  -1   1 -18 2114.48 101.989  68
   1   1  18 1822.82 86.5209  58
  -1  -1  18 1814.34 92.4083  67
   1  -1 -18 2251.67 86.4275  66
  -1   1 -18 2013.98 96.9644  25
  -1   1 -19 3324.80 130.500  68
   1   1  19 2671.52 104.582  61
  -1  -1  19 2901.55 120.840  67
   1  -1 -19 2808.49 100.196  66
   1   1  19 2992.76 114.545  58
   1  -1 -19 2604.79 83.1374  41
  -1   1 -19 3053.97 81.3517  35
   1  -1 -19 2903.13 107.490  48
   1   1  19 3241.64 118.115   9
  -1   1 -19 3266.47 125.362  25
   1   1  20 11985.1 249.036  61
  -1  -1  20 13813.6 287.812  67
   1   1  20 12957.7 264.454  58
   1  -1 -20 12708.9 240.353  66
  -1   1 -20 14945.6 299.644  68
   1  -1 -20 12528.5 209.563  41
  -1   1 -20 12633.6 195.623  35
   1  -1 -20 12818.6 251.860  48
   1   1  20 14539.4 274.747   9
   1  -1 -20 13614.0 272.339  33
  -1   1 -20 14267.1 285.847  25
  -1   1 -21 5680.57 174.788  25
   1  -1 -21 5439.42 166.672  33
   1   1  21 5066.86 153.685  61
  -1   1 -21 6057.12 185.651  68
   1   1  21 5366.47 165.042  58
   1  -1 -21 5254.01 146.092  66
  -1  -1  21 5886.13 182.215  67
  -1  -1  21 6711.31 199.149  42
   1  -1 -21 5281.39 122.652  41
   1  -1 -21 5181.35 152.783  48
  -1   1 -21 5532.74 184.743  98
   1   1  21 5993.82 170.456   9
  -1   1 -22 26386.7 368.670  85
  -1   1 -22 26937.2 393.902  77
   1  -1 -22 27955.3 363.762  33
  -1   1 -22 27878.9 371.924  25
  -1  -1  22 29056.4 393.625  67
   1  -1 -22 26520.3 312.287  66
   1   1  22 26526.7 353.572  58
  -1   1 -22 30692.1 404.693  68
  -1   1 -22 27749.1 401.530  98
   1   1  22 28765.3 366.560   9
  -1   1 -22 26846.7 389.864  12
  -1  -1  22 32674.2 427.233  42
  -1   1 -23 8964.90 224.940  12
   1   1  23 9470.28 209.455   9
   1  -1 -23 9364.19 212.543  12
  -1   1 -23 8581.88 208.550  85
  -1   1 -23 8717.52 223.437  77
   1   1  23 9618.96 222.733  74
   1   1  23 9200.68 208.937  58
  -1   1 -23 9966.33 231.190  68
  -1  -1  23 9676.68 226.178  67
   1  -1 -23 8703.66 174.931  66
   1   1  23 10855.0 236.694  67
   1  -1 -23 112.444 45.9708  63
  -1   1 -23-4.92464 113.169  97
  -1   1 -23 3.33311 81.7385  94
  -1   1 -23 9318.85 232.932  98
  -1   1 -23 9800.25 226.884 104
  -1   1 -23 9304.62 227.798 111
   1  -1 -23 8694.41 182.022 106
   1  -1 -23 9104.91 205.145  33
  -1   1 -23 9594.94 214.511  25
  -1  -1  23 10461.1 245.359  42
  -1   1 -24 17695.8 320.620  12
   1  -1 -24 17298.8 292.618  12
   1   1  24 18822.7 298.545   9
   1  -1 -24 33407.8 440.132  86
  -1   1 -24 16896.5 292.426  85
  -1   1 -24 17062.9 314.158  77
   1   1  24 19034.7 315.117  74
  -1  -1  24 21218.0 375.586  73
   1   1  24 20177.9 327.614  67
   1  -1 -24 17205.6 248.072  66
  -1   1 -24 18907.8 321.053  68
   1   1  24 17396.1 290.455  58
   1  -1 -24 112.148 47.9487  63
  -1   1 -24 18577.9 330.154  98
  -1   1 -24-3.36517 88.5433  94
  -1   1 -24-4.94970 110.145  97
   1  -1 -24 17195.2 255.473 106
  -1   1 -24 18850.3 324.611 111
  -1   1 -24 18652.9 312.463 104
  -1   1 -24 18300.8 266.278 110
   1  -1 -24 18805.1 297.936  33
  -1   1 -24 17885.9 292.259  25
  -1  -1  24 19060.2 340.949  42
  -1   1 -25 4500.24 164.870  12
   1   1  25 4774.02 153.180   9
   1  -1 -25 4262.53 148.631  12
  -1   1 -25 4.96761 105.994  97
  -1   1 -25-6.79013 71.6217  94
  -1   1 -25 4510.25 165.840  98
   1  -1 -25 4572.79 153.000  96
   1  -1 -25 11082.8 260.128  86
  -1   1 -25 4282.68 160.004  77
  -1  -1  25 5148.52 187.924  73
   1   1  25 4817.94 162.080  74
   1  -1 -25 77.6318 35.4024  63
   1  -1 -25 4765.30 161.394  68
   1   1  25 4396.97 149.141  58
  -1   1 -25 4511.69 159.500  68
   1  -1 -25 4293.66 126.629  66
   1   1  25 4856.75 164.658  67
  -1   1 -25 4416.88 160.130 111
   1  -1 -25 4232.10 128.478 106
  -1   1 -25 4511.08 156.405 104
   1  -1 -25 4609.42 149.834  33
  -1   1 -25 4518.07 147.076  25
  -1  -1  25 4769.96 170.555  42
   1  -1 -25 4455.56 126.046  39
   1  -1 -26 3721.27 139.579  12
   1   1  26 3990.08 144.587   9
  -1   1 -26 3764.56 152.668  12
  -1   1 -26-6.83427 64.7797  94
   1  -1 -26 3998.28 144.074  96
   1  -1 -26 4332.43 155.848  98
  -1   1 -26-19.9379 116.056  97
  -1   1 -26 3921.36 155.701  98
  -1   1 -26 3667.44 149.448  77
  -1  -1  26 4299.30 173.939  73
   1   1  26 4358.99 154.494  74
   1   1  26 4243.65 156.583  67
   1   1  26 4041.69 143.492  58
   1  -1 -26 39.6866 25.5132  63
   1  -1 -26 4316.08 153.154  68
  -1   1 -26 4154.19 153.699  68
   1  -1 -26 3739.09 117.516  66
   1  -1 -26 3854.87 122.374 106
  -1   1 -26 4112.47 155.197 111
   1   1  26 4574.24 177.515   5
   1  -1 -26 3989.10 118.407  39
  -1  -1  26 4198.38 163.096  42
   1  -1 -26 4243.32 146.945  33
  -1   1 -26 4016.08 138.059  25
   1  -1 -27 681.760 65.4256  98
  -1   1 -27 675.551 67.0596  98
   1  -1 -27 641.489 60.7678  96
   1  -1 -27 671.945 61.2251  33
  -1   1 -27 587.944 54.8161  25
  -1  -1  27 715.692 73.2462  73
   1   1  27 798.617 67.6556  74
   1  -1 -27 734.225 65.8556  68
   1   1  27 668.809 60.7759  58
   1   1  27 657.271 64.1533  67
  -1   1 -27 667.787 63.6485  68
  -1   1 -27 710.906 66.3140 111
   1  -1 -27 587.381 49.5079 106
   1   1  27 677.207 72.9841   5
   1  -1 -27 624.804 60.1539  12
   1   1  27 729.983 63.5175   9
  -1   1 -27 584.728 63.5893  12
   1  -1 -27 624.475 47.8706  39
  -1  -1  27 754.115 71.1974  42
   1   1  28 873.213 68.8313   9
  -1   1 -28 832.367 75.5873  12
   1  -1 -28 804.579 67.3834  12
  -1   1 -28-3.43270 58.2193  94
   1  -1 -28 970.202 76.9866  98
  -1   1 -28 904.550 78.3727  98
  -1   1 -28-14.8659 87.2655  97
   1  -1 -28 846.672 74.5288  82
   1   1  28 892.406 72.4141  74
  -1  -1  28 908.401 83.1404  73
  -1   1 -28 858.156 72.4601  68
   1  -1 -28 887.272 73.6540  68
   1   1  28 916.173 75.9137  67
   1   1  28 809.708 67.7708  58
   1  -1 -28 793.892 56.1826 106
  -1   1 -28 840.121 71.4121 111
   1   1  28 939.868 83.8950   5
   1  -1 -28 902.565 71.1084  33
  -1   1 -28 760.862 61.7065  25
  -1  -1  28 946.772 81.7308  42
   1  -1 -28 841.949 55.2071  39
   1  -1 -29 381.347 47.8345  12
   1   1  29 428.565 48.9010   9
  -1   1 -29 431.532 55.3623  12
  -1   1 -29 388.058 50.2939 111
   1  -1 -29 361.176 38.9369 106
   1   1  29 533.601 64.1549   5
  -1   1 -29 468.807 56.8196  98
   1  -1 -29 419.747 52.3247  98
  -1   1 -29 432.752 57.2441  82
   1  -1 -29 427.048 55.2738  82
  -1  -1  29 469.342 60.8980  73
  -1  -1  29 421.667 54.3226  74
   1   1  29 465.888 53.4423  74
  -1   1 -29 446.047 53.2259  68
   1   1  29 416.157 52.9524  67
   1  -1 -29 505.565 55.6209  68
  -1   1 -29 362.838 42.9940  25
  -1  -1  29 482.294 58.6855  42
   1   1  29 404.460 53.9906  37
   1   1  30 1970.70 120.534   5
  -1   1 -30 1714.43 106.974  98
  -1   1 -30-6.71875 67.9871  94
   1  -1 -30 1719.90 102.138  98
   1  -1 -30 1189.31 97.2730  86
  -1   1 -30 1606.24 107.292  82
   1  -1 -30 1753.15 107.084  82
   1   1  30 1680.00 97.9219  74
  -1  -1  30 1724.18 112.809  73
  -1  -1  30 1755.95 105.295  74
  -1   1 -30 1613.21 99.4915  68
   1   1  30 1684.11 104.346  67
   1  -1 -30 1762.00 102.832  68
   1  -1 -30 1562.74 76.4884 106
  -1   1 -30 1668.22 98.9073 111
   1   1  30 25.7543 147.030  52
   1   1  30 1716.23 96.0971   9
  -1   1 -30 1667.18 106.340  12
   1   1  30 1650.25 104.920  37
  -1  -1  30 1701.32 110.075  42
   1   1  31 1193.84 96.4176   5
   1  -1 -31 1115.74 83.6300  98
  -1   1 -31 26.2697 68.0880  94
  -1   1 -31 1040.66 83.7342  98
   1  -1 -31 483.536 65.4456  86
   1  -1 -31 1115.25 85.4207  82
  -1   1 -31 1034.04 88.1959  82
  -1  -1  31 1068.85 89.2841  73
   1   1  31 1028.62 76.5490  74
  -1  -1  31 1101.02 84.2584  74
   1  -1 -31 1125.56 82.8407  68
  -1   1 -31 1104.57 82.7511  68
   1   1  31 1154.78 85.1734  67
   1  -1 -31 915.863 58.0042 106
  -1   1 -31 1173.17 82.0036 111
   1   1  31 143.526 156.506  52
   1   1  31 1114.84 76.4657   9
   1   1  31 968.371 80.7369  37
  -1  -1  31 1057.83 87.2755  42
  -1   1 -32-3.17170 80.7839  94
  -1   1 -32 5522.88 189.148  98
   1  -1 -32 5945.66 186.142  98
  -1  -1  32 5856.25 187.916  74
   1   1  32 6091.03 180.960  74
  -1  -1  32 6138.06 209.067  73
  -1   1 -32 5517.90 182.020  68
   1  -1 -32 5930.52 188.263  68
   1   1  32 5968.84 192.493  67
  -1   1 -32 5793.27 200.275  82
   1  -1 -32 5900.28 191.769  82
   1  -1 -32 2097.85 131.814  86
   1   1  32 10.0962 202.053  52
   1   1  32 6703.42 220.946   5
   1   1  33 796.520 189.928  52
  -1  -1  33 2108.93 120.766  73
   1   1  33 2189.75 106.138  74
  -1  -1  33 2013.72 109.756  74
   1   1  33 2253.91 116.763  67
   1  -1 -33 2113.25 111.051  68
   1  -1 -33 2110.72 114.096  82
  -1   1 -33 2013.31 118.572  82
   1  -1 -33 2079.02 111.461  98
  -1   1 -33-3.02752 72.7933  94
  -1   1 -33 1997.30 113.710  98
   1  -1 -33-28.0557 92.6616  94
   1   1  33 2467.60 132.477   5
   1   1  34 514.603 198.889  52
   1  -1 -34 6553.29 193.095  82
  -1   1 -34 6423.49 206.309  82
   1   1  34 6628.41 195.670  67
   1  -1 -34 6537.27 192.596  68
  -1  -1  34 6645.23 208.264  73
  -1  -1  34 6532.40 191.928  74
   1   1  34 7260.36 185.177  74
  -1   1 -34 7632.25 214.108  16
   1  -1 -34-16.7151 96.2229  94
  -1   1 -34 6041.01 192.288  98
  -1   1 -34 48.2875 79.6250  94
   1  -1 -34 13.7902 112.464  97
   1  -1 -34 6665.72 191.105  98
   1   1  34 7658.40 229.059   5
  -1  -1  34 8141.68 236.043   5
   1  -1 -35 2260.63 111.367  82
  -1   1 -35 2340.77 123.426  82
   1  -1 -35 2331.26 113.252  68
   1   1  35 2574.30 128.218  73
   1   1  35 2365.80 103.088  74
  -1  -1  35 2294.37 120.453  73
  -1  -1  35 2370.75 114.052  74
  -1  -1  35 2527.15 128.946  69
  -1   1 -35 2578.19 123.027  16
  -1   1 -35 55.0427 70.3931  94
   1  -1 -35 2453.51 114.832  98
   1  -1 -35-12.5619 81.0310  94
  -1   1 -35 2208.11 115.664  98
   1  -1 -35 90.0066 122.656  97
   1   1  35 2761.11 136.184   5
  -1  -1  35 3048.72 142.251   5
   1  -1 -36 3403.01 131.565  82
  -1   1 -36 3429.63 142.506  82
   1  -1 -36 3383.21 132.267  68
   1   1  36 3796.63 150.101  73
  -1  -1  36 3806.32 137.740  74
   1   1  36 3499.11 118.027  74
  -1  -1  36 3376.90 141.297  73
  -1  -1  36 3524.29 145.540  69
  -1   1 -36 3667.50 142.086  16
   1  -1 -36-31.7751 85.6513  94
  -1   1 -36 3355.85 137.851  98
   1  -1 -36 43.1434 100.698  97
   1  -1 -36 3622.19 134.763  98
  -1  -1  36 4216.14 161.571   5
   1   1  36 4162.96 162.837   5
  -1   1 -37 826.769 68.1564  82
   1  -1 -37 830.468 62.1988  82
  -1  -1  37 894.188 70.5212  69
  -1  -1  37 919.936 65.3445  74
   1   1  37 906.907 71.0195  73
  -1  -1  37 863.641 68.4888  73
  -1   1 -37 943.190 68.9689  16
   1  -1 -37 916.118 64.8460  98
  -1   1 -37 885.805 68.3228  98
   1  -1 -37 73.6449 89.6364  97
   1  -1 -37 23.4163 64.0580  94
   1   1  37 1200.74 85.8464   5
  -1  -1  37 1142.52 81.5858   5
  -1  -1  38 1045.96 71.3918  69
  -1  -1  38 1010.10 63.2759  74
   1   1  38 1065.64 71.5367  73
  -1  -1  38 946.136 67.4579  73
  -1   1 -38 1121.04 69.9951  16
   1  -1 -38 1071.63 65.3319  98
  -1  -1  38 1320.64 82.6041   5
   1   1  38 1439.83 87.4216   5
  -1  -1  39 166.326 28.4787  69
   1  -1 -39 152.488 23.9270  16
  -1   1 -39 159.221 26.6203  16
   1  -1 -39-1.93303 46.2937  94
   1  -1 -39 122.532 23.7092  98
  -1   1 -39 6.99172 24.4329  98
   1   1  39 133.539 26.0962  73
   1   1  39 70.3402 28.7939  76
  -1  -1  39 127.279 23.2992  74
  -1  -1  39 149.226 29.3191   5
   1   1  39 166.409 32.1611   5
  -1   1 -40 286.387 30.4548  16
   1  -1 -40 268.788 26.2530  16
   1  -1 -40 253.521 27.6922  98
   1  -1 -40-20.2153 42.8563  94
  -1   1 -40 84.4294 29.5985  98
  -1  -1  40 292.989 28.5501  74
   1   1  40 422.746 42.9830   5
  -1  -1  40 306.650 36.1506   5
  -1   1 -41 130.119 18.4567  16
   1  -1 -41 128.308 17.4929  98
   1   1  41 97.6823 16.0156 102
  -1  -1  41 137.703 17.3658  74
  -1  -1  41 169.381 25.2087   5
   1   1  41 183.343 25.4423   5
  -1  -1  42 692.203 40.1649   5
   1   1  42 593.245 34.4268   5
   1   2 -41 117.580 17.9679  16
   1   2 -41 97.4179 17.2349  98
  -1   2  41 95.6730 14.2107  74
  -1  -2 -41 101.848 15.1368   4
   1  -2  41 125.586 19.0674   5
  -1   2  41 134.392 20.3345   5
   1   2 -40 13.7221 11.9764  82
  -1   2  40 21.9374 12.2912  74
  -1   2  40 6.64565 8.45926  76
   1   2 -40 10.7021 11.7644  16
   1   2 -40 3.61977 11.5183  98
   1  -2  40 14.2558 12.2492   5
  -1   2  40 15.9072 15.5856   5
   1   2 -39 284.916 33.6482  82
  -1  -2 -39 292.109 32.0260  68
  -1   2  39 266.669 30.6256  76
  -1   2  39 340.090 34.2496  74
   1  -2  39 307.034 35.5866  69
   1   2 -39 364.311 38.2275  16
   1   2 -39 318.500 36.2433  98
   1  -2  39 385.508 39.0282   5
  -1   2  39 395.726 43.8434   5
   1   2 -38 158.065 29.1155  82
  -1  -2 -38 172.068 28.0286  68
  -1   2  38 213.036 31.8373  74
   1  -2  38 196.168 30.9259  73
  -1   2  38 222.933 31.3773  76
   1   2 -38 254.381 36.0151  16
  -1  -2 -38 185.996 24.5963  98
   1   2 -38 206.897 33.4995  98
  -1   2  38 272.185 42.9809   5
   1  -2  38 228.091 33.8189   5
   1  -2  37 265.321 37.7484  73
  -1   2  37 210.685 33.9732  74
  -1  -2 -37 271.365 36.7524  68
   1   2 -37 212.437 35.5683  82
   1   2 -37 198.835 34.4799  98
  -1  -2 -37 214.743 30.3982  98
  -1   2  37 321.443 47.7781   5
   1  -2  37 250.932 38.4515   5
   1   2 -36 371.342 44.3664  12
  -1   2  36 414.202 48.3796  74
   1  -2  36 492.591 52.9040  73
  -1  -2 -36 435.914 47.6255  68
   1   2 -36 427.009 50.7710  82
  -1   2  36 610.162 66.1929   5
   1  -2  36 556.567 57.4785   5
  -1  -2 -36 383.724 41.9240  98
   1   2 -36 454.001 51.0554  98
   1   2 -36 381.763 40.9691 111
   1   2 -35 539.995 55.3473  12
   1  -2  35 539.040 57.9751  73
   1  -2  35 510.299 46.0847  74
  -1   2  35 512.060 55.3677  73
  -1   2  35 582.587 59.0404  74
  -1  -2 -35 513.329 53.3246  68
   1   2 -35 513.459 58.5636  82
  -1   2  35 743.017 74.5092   5
   1   2 -35 516.763 57.0390  98
  -1  -2 -35 457.394 48.1837  98
   1   2 -35 479.546 49.2656 111
   1   2 -34 585.956 59.5703  12
  -1   2  34 639.770 64.2173  73
  -1   2  34 696.666 66.4778  74
   1  -2  34 702.882 67.6966  73
   1  -2  34 664.644 54.9208  74
  -1  -2 -34 670.816 63.4121  68
   1   2 -34 585.869 60.2913  77
   1   2 -34 637.242 66.7854  82
  -1   2  34 840.030 82.9780   5
   1   2 -34 684.429 66.4617  98
  -1  -2 -34 670.465 59.3496  98
   1   2 -34 546.445 56.8704 111
   1   2 -33 917.927 76.2799  12
  -1   2  33 958.159 79.3416  73
  -1   2  33 1026.06 80.9732  74
   1  -2  33 982.737 79.9092  73
   1  -2  33 889.667 64.4115  74
  -1  -2 -33 934.261 76.3269  68
   1   2 -33 857.292 75.5240  77
   1   2 -33 979.853 84.6119  82
  -1   2  33 1098.87 93.9434   5
  -1  -2 -33 815.028 67.8680  98
   1   2 -33 948.234 77.2989  98
  -1  -2 -33 180.749 103.011  94
   1   2 -33 151.079 68.0158  94
   1   2 -33 869.470 72.2250 111
   1   2 -32 208.537 41.0409  12
   1   2 -32 217.620 42.1125  77
   1  -2  32 154.897 33.0570  74
  -1   2  32 215.050 41.7069  73
  -1   2  32 263.287 45.2666  74
  -1  -2 -32 227.664 41.8477  68
  -1   2  32 220.706 49.5799   5
   1   2 -32 226.328 41.8505  98
  -1  -2 -32 210.671 38.3963  98
  -1  -2 -32 154.750 101.779  94
   1   2 -32 97.8171 60.5029  94
   1   2 -32 179.580 39.5002 111
  -1  -2 -32 223.023 31.7515 110
  -1  -2 -31 15.1328 101.954  97
  -1  -2 -31 333.974 46.6322  98
   1   2 -31 54.9533 53.9950  94
   1   2 -31 296.375 45.8139  98
  -1  -2 -31 28.6098 79.8928  94
   1  -2  31 348.529 52.3311  42
   1   2 -31 308.032 43.8141  25
  -1   2  31 327.881 49.5575  73
   1   2 -31 261.651 45.8261  77
   1  -2  31 330.647 43.2167  74
  -1   2  31 349.421 50.1387  74
   1  -2  31 311.949 39.5761  67
  -1  -2 -31 340.503 49.9014  68
  -1   2  31 349.778 61.4656   5
   1  -2  31 17.9743 134.629  52
   1   2 -31 380.227 52.2124  12
   1   2 -31 327.983 49.9162 111
  -1  -2 -31 334.666 39.4848 110
  -1  -2 -30 39.6918 72.1174  94
  -1  -2 -30 253.271 41.1146  98
  -1  -2 -30 15.2305 99.8999  97
   1   2 -30 223.603 40.8564  98
   1   2 -30 38.6259 51.1091  94
   1  -2  30 244.359 45.7566  42
   1   2 -30 208.070 37.3035  25
   1   2 -30 199.421 41.7250  77
  -1   2  30 172.309 37.3482  74
  -1   2  30 230.709 43.9109  73
   1  -2  30 230.954 37.5742  74
   1  -2  30 203.579 32.9890  67
  -1   2  30 211.590 47.2967   5
   1  -2  30 113.697 135.081  52
   1   2 -30 219.871 43.8958  12
   1   2 -30 216.228 43.7330 111
   1   2 -29 832.825 78.7520  12
  -1  -2 -29 790.862 54.2700 109
   1   2 -29 910.505 81.3091 111
   1  -2  29-22.7731 143.717  52
  -1   2  29 992.111 93.8029   5
   1   2 -29 13.1035 51.3130  94
  -1  -2 -29 14.4413 63.2990  94
  -1  -2 -29 10.1241 91.0070  97
   1   2 -29 891.167 76.0990  98
  -1  -2 -29 946.704 74.4005  98
   1   2 -29 239.474 50.1500  86
  -1  -2 -29 822.839 78.1387  82
  -1   2  29 850.041 78.4219  73
   1   2 -29 855.231 79.1717  77
   1  -2  29 839.944 66.9814  74
  -1   2  29 819.483 76.0694  74
   1  -2  29 834.014 63.4291  67
   1   2 -29 797.388 69.0886  25
   1  -2  29 833.802 79.4248  42
   1   2 -28 469.913 60.0758  12
  -1  -2 -28 420.073 41.3434 109
   1  -2  28 18.1116 144.252  52
  -1   2  28 488.220 67.6297   5
   1   2 -28 10.5264 51.1745  94
   1   2 -28 407.261 52.1688  98
  -1  -2 -28-5.01776 94.5203  97
  -1  -2 -28 410.946 50.6261  98
  -1  -2 -28-3.59166 66.8739  94
   1   2 -28 1031.38 93.6612  86
  -1  -2 -28 452.267 59.0112  82
  -1   2  28 402.577 54.9902  74
  -1   2  28 436.270 58.2129  73
   1   2 -28 429.768 57.2338  77
   1  -2  28 362.008 43.1369  67
   1   2 -28 454.628 52.5445  25
   1  -2  28 420.000 57.5501  42
  -1  -2 -28 404.416 42.1586  39
   1   2 -27 1150.35 93.1894  12
  -1  -2 -27 1085.42 65.9761 109
   1  -2  27 17.8823 126.368  52
  -1  -2 -27-3.55005 70.8414  94
  -1  -2 -27 1193.30 83.3272  98
   1   2 -27 1146.51 83.2783  98
   1   2 -27 531.671 70.1747  86
  -1  -2 -27 1162.49 93.5880  82
   1   2 -27 1225.40 94.9384  77
  -1   2  27 1178.67 90.7316  74
  -1   2  27 1193.21 92.9671  73
   1  -2  27 1128.27 72.9851  67
  -1   2  27 1370.54 109.219   5
   1   2 -27 1226.62 84.8127  25
   1  -2  27 1249.20 94.3703  42
  -1  -2 -27 1060.05 67.6024  39
   1   2 -26 1900.28 119.765  12
  -1  -2 -26 1815.44 85.9624 109
  -1  -2 -26 1643.67 85.4870 106
  -1   2  26 2288.58 140.517   5
   1   2 -26 1341.45 106.441  86
  -1  -2 -26 1877.49 118.847  82
  -1   2  26 1978.25 118.321  73
   1   2 -26 2055.90 120.427  77
  -1   2  26 2008.79 119.342  74
   1  -2  26 1892.99 93.9820  67
   1   2 -26 1944.72 108.301  98
  -1  -2 -26 1893.91 104.504  98
   1   2 -26 1919.29 106.160  25
  -1  -2 -26 1845.01 88.8871  39
   1  -2  26 1886.74 114.552  42
  -1  -2 -25 520.039 48.6905 106
  -1   2  25 788.852 85.0182   5
   1   2 -25 564.809 58.7023  98
  -1  -2 -25 540.453 57.1258  98
  -1  -2 -25 641.795 70.9774  82
  -1   2  25 682.437 71.1754  73
   1   2 -25 613.269 67.8455  77
  -1   2  25 707.732 71.9337  74
   1  -2  25 598.133 53.0958  67
   1   2 -25 614.377 60.2382  25
  -1  -2 -25 617.647 51.5124  39
   1  -2  25 655.350 67.6107  42
  -1   2  24 2930.87 124.363   9
  -1  -2 -24 2513.25 104.729 106
  -1  -2 -24 2582.65 99.0653  48
  -1   2  24 3341.19 168.928   5
  -1  -2 -24 2815.77 124.963  98
   1   2 -24 2857.58 128.053  98
  -1  -2 -24 2781.08 145.180  82
  -1   2  24 2808.59 140.382  74
   1   2 -24 2718.16 136.750  77
  -1   2  24 3116.60 146.116  73
  -1   2  24 2624.55 130.952  67
   1  -2  24 2849.32 112.535  67
   1   2 -24 2840.09 127.194  25
  -1  -2 -24 2569.97 105.129  39
   1  -2  24 2999.59 137.971  42
  -1   2  23 1283.22 83.1566   9
  -1  -2 -23 1051.04 67.3766 106
  -1  -2 -23 1098.89 65.0917  48
  -1   2  23 1334.26 107.891   5
   1   2 -23 1143.02 81.3722  98
  -1  -2 -23 1152.23 80.2079  98
  -1  -2 -23 1191.72 95.3968  82
   1   2 -23 1100.25 87.8905  77
  -1   2  23 1198.63 93.0835  74
   1  -2  23 1220.11 72.8915  67
  -1   2  23 1146.43 87.0084  67
   1   2 -23 1171.87 91.9862  68
   1   2 -23 1293.57 86.0695  25
  -1  -2 -23 1060.49 67.0941  39
   1  -2  23 1211.46 87.8263  42
  -1   2  22 2713.77 120.975   9
   1   2 -22 2769.76 146.413  13
  -1  -2 -22 2579.92 122.968   7
  -1  -2 -22 2250.72 99.5516 106
  -1  -2 -22 2522.38 100.920  48
  -1   2  22 2899.24 157.777   5
  -1  -2 -22 2590.05 118.353  98
  -1   2  22 2419.89 111.536 100
   1   2 -22 2664.87 122.040  98
  -1  -2 -22 2614.94 138.752  82
  -1   2  22 2500.08 132.744  74
   1   2 -22 2523.57 130.062  77
   1   2 -22 2309.77 129.625  68
   1  -2  22 2825.81 111.966  67
  -1   2  22 2611.20 129.262  67
   1   2 -22 2796.23 142.868  24
   1   2 -22 2460.59 91.8143  33
  -1  -2 -22 2479.53 102.351  39
   1  -2  22 2745.47 130.360  42
  -1  -2 -21 793.837 68.3376   7
   1   2 -21 895.411 82.3636  13
  -1   2  21 935.941 70.5597   9
  -1  -2 -21 739.781 55.3886 106
  -1   2  21 788.146 62.4863 100
  -1  -2 -21 807.814 77.0702  82
  -1   2  21 854.256 77.5636  74
   1   2 -21 867.979 75.2073  77
   1  -2  21 953.966 63.2194  67
   1   2 -21 733.469 72.8539  68
   1  -2  21 998.209 77.4972  42
  -1  -2 -21 918.134 61.0215  39
  -1   2  21 882.456 87.7615   5
   1   2 -21 823.864 50.3785  33
   1   2 -21 941.121 82.6282  24
  -1  -2 -21 834.101 57.4496  48
   1   2 -20 1095.58 88.0328  86
   1   2 -20 940.400 53.0199  33
   1   2 -20 1088.86 87.3332  24
   1   2 -20 857.022 77.0590  68
   1   2 -20 985.541 78.6492  77
  -1   2  20 867.897 77.4074  74
  -1  -2 -20 1057.25 78.4420  71
   1  -2  20 1136.02 79.8421  42
  -1  -2 -20 968.010 62.3841  39
  -1  -2 -20 897.057 60.4431  48
  -1   2  20 1111.11 75.8139   9
   1   2 -19 311.057 29.9791  33
  -1  -2 -19 370.322 29.2544  25
  -1  -2 -19 301.586 47.0613  60
   1   2 -19 242.290 41.7338  68
  -1  -2 -19 315.402 44.9276  71
   1  -2  19 402.151 47.9722  42
  -1  -2 -19 301.387 24.0161  34
  -1  -2 -19 360.945 37.7696  39
  -1  -2 -19 306.069 36.0478  48
   1  -2  19 357.903 40.5069  45
   1  -2  19 347.922 30.3978   9
  -1   2  19 386.294 45.2033   9
   1   2 -18 1893.56 73.8260  33
  -1  -2 -18 1923.86 67.5862  25
  -1  -2 -18 1882.05 108.143  60
   1   2 -18 1342.64 92.3374  68
  -1  -2 -18 1847.93 101.639  71
  -1  -2 -18 2020.93 66.4108  34
  -1  -2 -18 2067.31 90.2678  39
   1  -2  18 1896.91 92.2631  45
  -1  -2 -18 1576.21 81.3344  48
  -1   2  18 2104.44 102.091   9
   1  -2  18 2105.20 74.8115   9
   1   2 -17 1852.46 71.7704  33
   1   2 -17 1230.03 85.8569  68
  -1  -2 -17 1698.66 100.628  60
  -1  -2 -17 1549.93 91.7535  71
  -1  -2 -17 2162.11 90.5966  39
  -1  -2 -17 2023.97 67.3255  34
  -1   2  17 1921.00 62.5038  36
   1  -2  17 1785.89 88.6808  45
  -1  -2 -17 1271.56 72.0620  48
   1  -2  17 2093.05 73.2061   9
  -1   2  17 2256.46 105.765   9
   1   2 -16 4470.54 115.069  33
  -1  -2 -16 3631.91 138.501  71
  -1  -2 -16 4260.03 155.136  60
   1   2 -16 3127.55 135.728  68
   1   2 -16 4096.53 94.2000  40
  -1  -2 -16 4994.30 141.313  39
  -1   2  16 4573.95 104.846  36
  -1  -2 -16 4537.63 110.000  34
   1  -2  16 3863.62 131.193  45
  -1   2  16 4170.08 148.416   9
   1   2 -15 385.435 30.8718  33
  -1  -2 -15 349.813 40.9800  71
  -1  -2 -15 368.000 44.3938  60
  -1   2  15 263.786 39.3482  67
   1   2 -15 295.108 38.7522  68
  -1  -2 -15 355.408 29.2919  34
  -1  -2 -15 412.765 40.1632  39
  -1   2  15 382.910 28.8882  36
   1   2 -15 299.265 23.5094  40
   1   2 -15 387.481 39.9401   1
   1  -2  15 285.885 35.7484  45
  -1   2  15 309.179 40.1263   9
   1  -2  14 5320.48 147.808  32
   1   2 -14 6929.96 144.627  33
  -1  -2 -14 6131.27 168.522  71
   1   2 -14 5236.50 163.318  68
  -1  -2 -14 6241.08 177.784  60
  -1   2  14 4139.24 159.169  67
  -1   2  14 6798.83 140.631  36
  -1  -2 -14 6021.98 139.515  34
   1   2 -14 5099.15 117.327  40
   1   2 -14 6049.21 161.488   1
   1  -2  14 5420.42 152.487  45
  -1   2  14 5109.40 165.304   9
   1   2 -13 262.903 25.5423  33
   1  -2  13 239.980 27.8743  32
  -1  -2 -13 239.057 30.6943  71
  -1  -2 -13 278.235 34.4070  60
  -1   2  13 150.109 29.5554  67
   1   2 -13 218.299 30.1579  68
   1   2 -13 214.622 20.0159  40
  -1  -2 -13 251.449 25.3463  34
  -1   2  13 301.285 27.4333  36
   1   2 -13 263.004 32.5287   1
  -1  -2 -13 257.211 33.4664  55
   1  -2  13 234.264 17.0080  44
   1  -2  13 246.078 29.1703  45
  -1   2  13 188.895 31.4088   9
  -1   2  12 3969.61 143.319   9
  -1   2  12 4409.61 152.333  67
   1   2 -12 5413.14 148.946   1
  -1   2  12 7343.75 150.448  36
  -1  -2 -12 5372.98 132.182  34
   1  -2  12 5689.72 103.524  44
  -1  -2 -12 5992.04 153.748  55
   1  -2  12 5670.02 139.006  45
   1   2 -12 6216.91 133.608  33
   1  -2  12 5502.72 134.191  32
  -1   2  11 1242.92 466.505   9
   1   2 -11 1374.89 68.1647   1
  -1  -2 -11 1720.47 78.6332  39
  -1  -2 -11 1309.72 58.6807  34
   1  -2  11 1350.33 26.7676  38
  -1   2  11 2038.30 75.1503  36
   1  -2  11 1614.42 61.7533  45
   1  -2  11 1615.86 42.5335  44
   1  -2  11 1632.42 60.0047  32
  -1   2  10 6153.95 168.002   9
   1   2 -10 6307.78 163.374   1
  -1  -2 -10 6202.34 150.753  34
  -1   2  10 9074.99 181.692  36
  -1  -2 -10 7571.05 180.074  39
   1  -2  10 7635.36 122.546  44
   1  -2  10 7922.23 151.503  45
   1  -2  10 7760.61 146.269  32
   1   2  -9 426.309 34.4571   1
  -1  -2  -9 378.249 35.5076  39
  -1  -2  -9 369.899 30.1159  34
  -1   2   9 571.115 42.2697  36
   1  -2   9 470.244 20.3703  44
   1  -2   9 495.382 26.9572  32
   1   2  -8 6075.93 140.074   1
   1  -2   8 6567.20 119.545  32
   1  -2   8 6982.36 109.661  44
   1  -2   8 6744.79 102.736  34
  -1  -2  -8 5800.18 136.335  34
   1  -2   8 6089.80 96.1494  41
  -1  -2  -8 5654.23 149.960  39
  -1   2   8 6916.20 165.390  36
   1   2  -7 1108.02 46.3678   1
   1   2  -7 1178.20 46.2616   6
  -1  -2  -7 1099.43 54.2846  39
   1  -2   7 1188.40 30.9262  34
  -1   2   7 1112.83 60.6444  36
  -1  -2  -7 1097.07 48.3887  34
   1   2  -6 6965.43 130.996   1
   1   2  -6 6867.74 141.618  31
  -1  -2  -6 7209.15 142.209  34
  -1   2   6 6652.22 96.5025  37
  -1  -2  -6 6947.23 149.724  39
  -1   2   5 5735.10 113.749   9
  -1  -2  -5 5318.48 118.731  39
  -1  -2  -5 5605.42 116.067  34
   1  -2   5 5182.38 91.9594  40
   1   2  -5 5375.93 113.173  31
   1   2  -5 5141.68 83.5804  30
   1   2  -5 4939.63 98.2738   1
  -1  -2  -4 9768.38 171.736  39
  -1  -2  -4 10121.1 172.557  34
   1  -2   4 10137.9 168.951  40
   1   2  -4 9953.03 138.741  30
   1   2  -4 10117.6 170.605  31
  -1   2   3 1153.82 41.1506  35
  -1  -2  -3 1201.68 41.9758  39
   1  -2   3 1176.95 50.3631  40
   1   2  -3 1232.60 43.3942  31
   1   2  -3 1096.97 32.0302   1
  -1  -2  -2 12950.6 201.415  39
  -1   2   2 12228.4 210.022  35
   1   2  -2 13805.5 198.136  28
   1   2  -2 14462.4 212.207  31
   1   2  -2 12932.6 188.378   1
  -1  -2  -1 4975.67 94.0833  39
  -1   2   1 5099.90 110.601  35
   1   2  -1 5453.67 97.4084  28
   1   2  -1 5697.46 106.282  31
   1   2  -1 5661.51 94.9512  25
  -1   2   1 5276.95 101.820  25
   1   2  -1 5493.36 88.4000   1
   1  -2   0 7703.90 186.011  40
  -1  -2   0 8180.45 134.280  39
   1   2   0 8876.42 142.669  28
   1  -2   0 8312.63 135.014  30
   1   2   0 9040.11 132.768  25
  -1   2   0 9411.50 149.985  25
   1   2   0 8635.94 129.451   1
   1  -2   0 8683.30 129.311   1
   1  -2  -1 5109.03 148.815  40
  -1  -2   1 5684.91 93.6673  39
   1   2   1 6086.00 91.3470  25
   1   2   1 6072.40 109.370  29
   1  -2  -1 5136.53 98.0459  30
  -1   2  -1 6074.22 109.119  25
   1   2   1 5729.40 104.480  28
   1  -2  -1 5625.72 92.8823   1
   1  -2  -2 11591.5 264.764  40
  -1   2  -2 12686.4 226.098  36
   1  -2  -2 11550.6 214.788  43
  -1   2  -2 14573.7 212.138  25
  -1  -2   2 13726.7 204.323  27
   1  -2  -2 12158.3 201.520  30
   1   2   2 14415.8 210.347  29
   1   2   2 14221.2 183.653  25
   1   2   2 13025.3 205.835  28
   1  -2  -2 12994.1 193.336   1
   1  -2  -3 1096.97 65.3513  40
   1  -2  -3 1033.76 43.8074  43
  -1   2  -3 995.983 42.2320  36
   1   2   3 946.970 19.4690  25
   1  -2  -3 1020.04 36.8846  30
  -1   2  -3 1174.92 39.6028  25
  -1  -2   3 1089.11 34.7095  27
   1   2   3 1149.56 38.2583  29
   1  -2  -3 991.685 30.1916   1
   1  -2  -4 11149.1 196.585  43
   1  -2  -4 10587.9 241.051  40
  -1   2  -4 10552.6 183.361  36
   1  -2  -4 9894.11 164.849   1
   1   2   4 11297.1 176.561  29
  -1  -2   4 11099.6 171.506  27
  -1   2  -4 10415.0 177.457  25
   1   2   5 5723.02 115.051   8
   1  -2  -5 5162.44 103.251   1
   1  -2  -5 5570.72 161.768  40
  -1   2  -5 5464.35 109.393  36
  -1  -2   5 5571.98 98.6426  46
  -1  -2   5 5557.77 103.774  27
  -1   2  -5 5089.23 109.952  25
   1   2   5 5772.72 108.889  29
   1   2   6 7421.84 142.341   8
   1  -2  -6 7051.09 135.189   1
  -1   2  -6 7299.63 130.017  36
   1  -2  -6 7860.24 198.020  40
   1   2   6 7153.67 137.131  37
   1  -2  -6 6743.15 153.918  43
  -1  -2   6 7254.18 133.280  44
  -1  -2   6 7312.35 121.159  46
  -1   2  -6 6943.67 138.555  25
  -1   2  -7 1092.77 29.3039   6
   1   2   7 1071.19 45.8462   8
   1  -2  -7 1047.07 45.4566   1
  -1   2  -7 1025.93 58.6998  35
   1   2   7 1092.70 44.5604  37
  -1   2  -7 1109.85 37.7778  36
   1  -2  -7 1021.89 52.6517  43
  -1  -2   7 1103.58 33.8085  46
  -1  -2   7 1099.48 41.9923  44
  -1   2  -7 1024.20 45.0025  25
   1   2   7 1078.83 45.1019  26
   1   2   8 7132.48 146.137   8
  -1   2  -8 6707.02 111.740   6
   1  -2  -8 6532.60 146.248   1
   1  -2  -8 6920.71 163.705  43
  -1   2  -8 6997.73 173.150  35
   1  -2  -8 7247.65 190.313  40
   1   2   8 6833.61 141.982  37
  -1  -2   8 7152.29 116.762  46
  -1  -2   8 6694.17 133.936  44
   1   2   8 6814.08 143.377  26
  -1  -2   8 7074.11 137.007  32
   1   2   9 622.836 37.7483   8
  -1   2  -9 597.214 24.3596   6
   1  -2  -9 577.470 39.0064   1
   1   2   9 581.262 35.7487  37
  -1   2  -9 691.507 48.2767  35
   1  -2  -9 640.482 52.7377  40
   1  -2  -9 571.335 44.2918  43
  -1  -2   9 590.205 28.8277  38
  -1  -2   9 581.276 32.3780  44
   1   2   9 584.367 37.1044  26
  -1  -2   9 583.988 34.0052  32
   1   2  10 8268.43 170.302   8
   1  -2 -10 6457.40 166.263   1
  -1   2 -10 9301.75 195.999  35
  -1  -2  10 7578.33 141.190  38
   1  -2 -10 8592.46 210.619  40
   1   2  10 7528.61 163.891  37
  -1  -2  10 8146.79 163.583  45
  -1  -2  10 7539.78 153.113  44
   1   2  10 7667.30 170.132  26
  -1  -2  10 7787.76 160.901  32
   1  -2 -11 1776.69 72.7797   7
   1  -2 -11 1975.14 92.7193  40
   1   2  11 1812.55 72.6459  37
  -1  -2  11 1676.00 55.0410  38
  -1   2 -11 2173.15 84.7717  35
   1  -2 -11 1558.42 72.1336   1
  -1  -2  11 1679.65 62.7143  44
  -1  -2  11 1871.51 71.5888  45
   1   2  11 1754.65 74.2507  26
  -1  -2  11 1824.61 70.3071  32
  -1   2 -12 5367.98 158.296  25
   1   2  12 5505.03 152.454  26
  -1  -2  12 6103.01 149.525  32
   1  -2 -12 5826.72 160.098  71
   1   2  12 5551.39 160.007  61
   1   2  12 5579.56 161.611  62
   1   2  12 6178.47 154.506  37
  -1  -2  12 5738.05 119.983  38
   1  -2 -12 5720.31 154.799   1
  -1  -2  12 6192.47 150.475  45
  -1  -2  12 5976.09 136.499  44
   1  -2 -12 5733.90 152.379   7
  -1  -2  13 293.912 32.7317  32
   1   2  13 266.876 32.8443  26
  -1   2 -13 228.088 32.5783  25
   1  -2 -13 249.225 34.2481  71
   1   2  13 241.834 32.1164  61
   1   2  13 251.150 33.0535  62
  -1  -2  13 251.841 21.8230  38
  -1   2 -13 348.777 33.7264  35
   1   2  13 256.151 31.0414  37
   1  -2 -13 274.573 32.8638   1
  -1  -2  13 264.712 26.6192  44
  -1  -2  13 282.245 33.0458  45
   1  -2 -13 260.514 32.0375   7
  -1  -2  14 6261.71 166.950  32
  -1   2 -14 4808.02 165.423  25
   1   2  14 5442.84 162.955  26
   1  -2 -14 5323.04 167.189  71
   1   2  14 6282.50 170.124  61
  -1   2 -14 5507.85 167.002  68
   1   2  14 6219.87 171.023  62
   1   2  14 5806.79 165.561  37
   1  -2 -14 5809.40 180.533  43
  -1   2 -14 7723.46 163.663  35
   1  -2 -14 6631.00 169.112   1
  -1  -2  14 5759.24 143.308  44
  -1  -2  14 6328.92 171.002  45
   1  -2 -14 5069.62 157.730   7
  -1   2 -15 201.626 33.7720  25
   1   2  15 241.304 34.0448  26
  -1  -2  15 318.079 39.9350  32
   1  -2 -15 251.009 37.6439  71
   1   2  15 313.026 36.4657  61
  -1   2 -15 248.362 36.3446  68
   1   2  15 306.226 36.9182  62
   1  -2 -15 370.055 41.9407  40
   1   2  15 263.160 35.7648  37
   1  -2 -15 312.300 42.0759  43
  -1   2 -15 388.183 33.5745  35
   1  -2 -15 393.797 39.5828   1
  -1  -2  15 260.983 36.1765  45
   1  -2 -15 265.862 36.2738   7
   1  -2 -16 4414.19 140.748  33
  -1  -2  16 4025.85 142.660  32
  -1   2 -16 3200.93 138.713  25
   1   2  16 3646.56 137.778  26
   1  -2 -16 4367.69 152.928  71
   1   2  16 4127.75 136.647  61
   1   2  16 4811.92 147.141  58
  -1   2 -16 3162.73 136.346  68
   1   2  16 3405.70 136.652  37
  -1   2 -16 5156.48 126.610  35
   1  -2 -16 5046.63 167.688  43
   1  -2 -16 4800.56 143.745   1
   1  -2 -16 3324.69 130.561  48
  -1  -2  16 3937.37 144.580  45
   1  -2 -16 3972.23 137.276   7
   1  -2 -17 1805.18 97.0053  71
  -1   2 -17 1326.54 87.5433  68
   1   2  17 1809.95 88.0538  58
   1   2  17 1576.91 82.0890  61
   1  -2 -17 1760.25 86.2724  33
  -1   2 -17 1335.58 88.8693  25
   1   2  17 1518.05 86.8684  26
   1   2  17 1111.10 79.4640  37
  -1   2 -17 1875.37 71.9906  35
  -1  -2  17 1377.95 86.2692  45
   1  -2 -17 1565.62 85.5565  48
   1  -2 -17 1617.45 87.2160   7
   1   2  17 1916.37 92.2310   9
   1  -2 -18 2201.40 110.533  71
   1   2  18 2026.26 93.8901  61
  -1   2 -18 1807.64 106.021  68
   1   2  18 2206.65 99.5336  58
   1  -2 -18 2032.30 95.6402  33
  -1   2 -18 1881.36 105.659  25
   1   2  18 2250.44 106.332  26
   1  -2 -18 1993.36 80.8307  41
  -1   2 -18 2322.51 79.7547  35
   1   2  18 1416.97 92.8313  37
   1  -2 -18 2142.44 99.3429   7
   1   2  18 2359.34 104.216   9
   1  -2 -18 1879.78 96.6166  48
  -1  -2  18 1938.61 103.106  45
  -1   2 -19 218.066 40.3525  68
   1   2  19 234.811 33.1035  61
   1   2  19 322.611 38.6921  58
  -1   2 -19 317.994 44.3723  25
   1  -2 -19 273.477 35.7160  33
   1   2  19 207.321 37.2753  37
   1  -2 -19 244.721 27.8321  41
   1  -2 -19 212.297 34.5384  48
  -1  -2  19 246.413 38.9769  45
   1   2  19 289.415 37.1407   9
   1  -2 -19 266.117 36.9471   7
   1  -2 -20 1064.64 72.1436  96
   1  -2 -20 1155.77 59.7670  41
   1   2  20 975.443 78.7367  37
  -1   2 -20 1224.13 85.8675  25
   1  -2 -20 1150.19 74.1539  33
  -1  -2  20 1184.02 90.1351  73
  -1   2 -20 1214.84 87.0982  75
  -1   2 -20 1084.39 80.8996  77
   1   2  20 1064.57 68.9787  61
   1   2  20 1177.92 74.8868  58
   1  -2 -20 985.130 65.6505  66
  -1   2 -20 1125.50 85.9461  68
   1   2  20 1192.98 75.7002   9
   1  -2 -20 1233.50 75.8032   7
   1  -2 -20 1067.29 73.7985  48
  -1  -2  20 1171.13 83.0162  45
  -1   2 -21 855.189 74.8884 111
  -1  -2  21 995.797 75.8385  45
   1  -2 -21 780.917 63.1018  48
   1   2  21 945.768 87.5734   5
   1  -2 -21 742.803 61.2359  96
  -1   2 -21 860.223 78.3671  98
  -1   2 -21 850.533 74.7447  85
   1  -2 -21 930.890 66.6568  33
  -1   2 -21 800.777 70.0222  25
  -1   2 -21 764.173 69.1923  77
  -1  -2  21 884.127 79.0426  73
  -1   2 -21 765.128 70.8227  75
  -1   2 -21 802.493 75.0775  68
   1  -2 -21 747.787 57.7221  66
   1   2  21 794.282 62.9235  58
  -1   2 -21 797.248 69.5789  12
   1   2  21 962.582 68.4627   9
   1  -2 -21 857.529 51.1391  41
   1   2  21 709.381 68.6881  37
  -1   2 -22 2783.14 135.127 111
   1  -2 -22 2581.58 113.450 106
   1  -2 -22 2635.18 117.616  48
   1   2  22 3081.18 159.242   5
   1  -2 -22 2586.65 116.759  96
  -1   2 -22 3015.93 145.883  98
  -1   2 -22 2744.69 134.705  85
   1  -2 -22 2558.39 113.586  33
  -1   2 -22 2762.94 131.133  25
  -1  -2  22 3135.03 150.857  73
  -1   2 -22 2589.97 129.232  77
   1   2  22 2483.84 130.664  74
   1  -2 -22 2588.24 109.289  66
   1   2  22 2615.67 118.728  58
  -1   2 -22 2871.58 140.899  68
  -1   2 -22 2556.11 127.230  12
   1   2  22 2819.61 121.216   9
   1   2  22 2478.79 131.400  37
   1  -2 -22 2611.83 92.8919  41
   1   2  23 1167.05 79.6012   9
  -1   2 -23 1155.12 85.8874  12
  -1   2 -23 1031.80 82.9382 111
   1  -2 -23 1087.91 72.8574 106
   1  -2 -23 1101.17 75.0727  48
   1   2  23 1267.37 104.612   5
   1  -2 -23 1061.28 74.4863  96
  -1   2 -23 1119.76 89.9535  98
  -1   2 -23 1204.21 88.1192  85
   1  -2 -23 1214.70 82.5264  82
  -1   2 -23 1021.78 81.7406  77
  -1  -2  23 1265.16 95.9471  73
   1   2  23 1039.63 84.4465  74
  -1   2 -23 1123.47 88.5929  68
   1  -2 -23 1048.60 68.6381  66
   1   2  23 1104.26 76.8594  58
  -1   2 -23 1216.01 85.8746  25
   1   2  23 1191.56 89.2798  37
   1  -2 -23 996.146 54.8826  41
   1   2  24 3126.93 130.400   9
  -1   2 -24 2895.93 138.028  12
   1  -2 -24 2803.16 116.637 106
  -1   2 -24 2894.66 138.581 111
   1  -2 -24 2796.93 119.252  48
   1   2  24 3471.07 170.074   5
  -1   2 -24 3055.74 146.705  98
   1  -2 -24 2862.18 123.491  96
  -1   2 -24 2911.42 136.699  85
   1  -2 -24 2948.05 130.024  82
  -1   2 -24 2735.01 132.994  77
  -1  -2  24 3330.89 156.362  73
   1   2  24 2855.86 139.195  74
   1  -2 -24 2853.34 112.412  66
   1   2  24 2871.67 125.243  58
  -1   2 -24 3057.99 144.688  68
  -1   2 -24 2926.93 132.593  25
   1   2  24 2739.27 136.865  37
  -1  -2  24 3646.12 161.076  42
   1   2  25 561.727 56.7676   9
   1  -2 -25 544.824 52.4595 106
  -1   2 -25 582.530 63.4212 104
  -1   2 -25 465.197 59.2656 111
   1  -2 -25 538.796 53.5843  48
  -1   2 -25 559.264 65.4740  98
   1  -2 -25 515.217 54.8738  98
   1  -2 -25 482.500 52.2714  96
  -1   2 -25 463.957 57.8084  85
   1  -2 -25 522.970 55.9693  82
  -1   2 -25 473.814 60.4422  82
  -1   2 -25 478.970 57.9128  77
  -1  -2  25 552.791 66.5314  73
   1   2  25 525.012 61.7647  74
   1   2  25 460.508 52.5748  58
   1  -2 -25 508.189 47.5710  66
  -1   2 -25 519.451 60.9550  68
   1   2  25 545.949 58.0904  67
   1   2  25 587.710 74.4435   5
  -1   2 -25 520.202 56.0634  25
   1   2  25 489.108 60.4428  37
  -1  -2  25 668.313 71.0824  42
   1   2  26 2085.82 108.143   9
  -1   2 -26 1802.69 113.406  98
   1  -2 -26 1945.78 100.966  96
   1  -2 -26 2042.10 104.221  98
  -1   2 -26 3.43464 62.5885  94
  -1   2 -26 1887.64 108.236  85
   1  -2 -26 1381.51 90.8560  86
   1  -2 -26 1957.75 106.063  82
  -1   2 -26 1832.88 108.291  77
  -1   2 -26 1955.55 117.848  82
   1   2  26 2067.24 116.787  74
  -1  -2  26 2069.64 124.183  73
   1  -2 -26 1975.11 91.1598  66
   1   2  26 2028.16 108.922  67
   1   2  26 1885.11 103.406  58
  -1   2 -26 2096.97 117.678  68
   1  -2 -26 14.0116 21.5963  63
   1  -2 -26 2057.79 97.7470 106
  -1   2 -26 1816.91 109.810 111
  -1   2 -26 2024.84 113.984 104
   1   2  26 2359.44 139.996   5
  -1   2 -26 1890.49 104.268  25
   1  -2 -26 1939.79 92.2368  39
  -1  -2  26 2232.01 126.769  42
   1   2  26 1857.95 112.469  37
   1   2  27 1081.20 79.6163   9
   1  -2 -27 1058.37 77.0010  98
   1  -2 -27 983.805 73.7843  96
  -1   2 -27 999.560 80.1176  85
   1  -2 -27 993.959 77.0995  82
  -1   2 -27 969.277 84.5069  82
  -1   2 -27 894.634 77.6522  77
   1   2  27 1083.09 84.7571  74
  -1  -2  27 1073.72 91.4542  73
   1  -2 -27 1019.21 66.4457  66
   1   2  27 989.373 79.7049  67
   1   2  27 1059.30 78.9802  58
  -1   2 -27 864.787 77.8016 111
  -1   2 -27 1041.74 83.0520 104
   1  -2 -27 915.206 66.7529 106
   1   2  27 1191.42 100.894   5
  -1   2 -27 971.626 74.4167  25
   1   2  27 909.790 79.3084  37
   1  -2 -27 1033.13 68.3615  39
  -1  -2  27 1028.58 88.0933  42
   1   2  28 614.762 60.8714   9
  -1   2 -28 577.827 64.1439 111
  -1   2 -28 614.736 63.8726 104
   1  -2 -28 607.352 54.0593 106
   1   2  28 808.500 84.6009   5
   1  -2 -28 628.800 60.8428  98
   1  -2 -28 509.389 61.4175  86
   1  -2 -28 614.989 61.3068  82
  -1   2 -28 587.550 67.2887  82
  -1  -2  28 691.814 73.3047  73
   1   2  28 733.849 69.7409  74
   1   2  28 645.783 65.5637  67
   1  -2 -28 618.395 62.7097  68
   1  -2 -28 572.265 50.2128  66
   1  -2 -28 657.937 63.5572  33
  -1   2 -28 571.534 56.8583  25
   1   2  28 573.942 63.9069  37
   1  -2 -28 576.568 51.2070  39
  -1  -2  28 675.885 71.7911  42
   1   2  29 727.752 65.9260   9
  -1   2 -29 736.699 67.8617 104
   1  -2 -29 702.248 57.0606 106
  -1   2 -29 713.627 71.6155 111
   1   2  29 5.25801 147.080  52
   1   2  29 775.257 81.8597   5
   1  -2 -29 794.497 67.7655  98
  -1   2 -29-9.45429 58.8798  94
   1  -2 -29 650.699 62.9657  82
  -1   2 -29 744.642 73.9341  82
  -1  -2  29 625.347 70.6997  73
   1   2  29 821.735 73.4296  74
   1   2  29 711.304 68.9607  67
   1  -2 -29 700.529 67.0872  68
  -1   2 -29 709.662 62.3055  25
   1   2  29 669.544 67.6393  37
   1  -2 -29 742.911 57.2078  39
  -1  -2  29 696.361 73.2689  42
   1   2  30 245.919 39.8296   9
  -1   2 -30 256.027 42.5521 104
   1  -2 -30 219.116 33.2234 106
  -1   2 -30 238.459 43.4129 111
   1   2  30 68.3024 146.477  52
   1   2  30 252.372 50.1726   5
  -1   2 -30-3.01367 56.2963  94
   1  -2 -30 240.740 39.4500  98
   1  -2 -30 219.826 38.5890  82
  -1   2 -30 214.563 43.5050  82
  -1  -2  30 251.619 45.8118  73
   1   2  30 279.863 43.5278  74
   1   2  30 228.381 41.0990  67
   1  -2 -30 229.381 40.9353  68
  -1   2 -30 230.912 36.6947  25
   1  -2 -30 216.799 31.9199  39
   1   2  30 223.176 39.7997  37
  -1  -2  30 251.409 45.5351  42
   1   2  31 287.329 55.8811   5
   1  -2 -31 211.440 31.9659 106
  -1   2 -31 239.165 39.1503 104
  -1   2 -31 268.277 45.8593 111
   1   2  31 62.4196 159.417  52
  -1   2 -31 65.4257 59.4115  94
   1  -2 -31 256.111 40.3953  98
  -1   2 -31 247.070 45.6225  82
   1  -2 -31 240.279 40.4055  82
   1   2  31 264.738 41.9227  74
  -1  -2  31 298.971 48.9602  73
   1   2  31 308.781 46.8362  67
   1  -2 -31 224.032 39.8329  68
   1   2  31 270.195 40.1235   9
   1   2  31 187.551 36.3126  37
  -1  -2  31 272.695 46.9262  42
   1  -2 -32 245.582 32.9544 106
  -1   2 -32 247.884 43.2675 111
  -1   2 -32 281.627 47.1981  16
  -1  -2  32 269.924 47.8250  73
   1   2  32 252.199 41.5220  74
  -1  -2  32 264.042 44.2596  74
   1   2  32 268.034 43.6821  67
   1  -2 -32 266.954 43.2149  68
  -1   2 -32 265.881 48.2899  82
   1  -2 -32 259.888 41.0433  82
   1  -2 -32 279.024 41.9020  98
  -1   2 -32 119.418 67.4755  94
   1   2  32 352.687 59.6845   5
  -1   2 -33 981.006 81.5565  16
   1   2  33 883.644 75.3152  67
   1  -2 -33 916.761 73.0151  68
   1   2  33 800.624 66.1423  74
  -1  -2  33 836.543 75.8804  73
  -1  -2  33 942.273 81.2343  69
  -1  -2  33 896.200 73.6875  74
  -1   2 -33 788.067 75.8459  82
   1  -2 -33 833.024 67.3607  82
   1  -2 -33 892.849 69.8450  98
   1   2  33 965.997 87.9732   5
  -1   2 -34 784.384 70.7819  16
   1  -2 -34 721.658 64.6153  68
  -1  -2  34 743.164 70.1349  73
   1   2  34 802.436 72.0529  73
  -1  -2  34 677.682 68.9234  69
  -1  -2  34 703.399 63.3391  74
   1   2  34 682.246 59.0522  74
   1  -2 -34 635.960 57.7965  82
  -1   2 -34 682.728 70.1831  82
   1  -2 -34 669.179 60.0626  98
   1   2  34 984.810 87.4789   5
   1   2  35 586.079 66.5289   5
   1   2  35 446.807 46.1268  74
   1   2  35 567.232 59.5668  73
  -1  -2  35 500.263 56.5626  73
  -1  -2  35 401.103 47.5651  74
  -1  -2  35 471.675 55.4316  69
  -1   2 -35 523.720 56.6414  16
   1  -2 -35 527.994 51.3006  98
   1  -2 -35 308.637 148.246  97
   1  -2 -35 532.995 54.0861  68
  -1  -2  36 677.151 64.1698   5
   1   2  36 734.864 71.4564   5
   1   2  36 544.924 55.7289  73
   1   2  36 491.513 44.1867  74
  -1  -2  36 472.967 48.4860  74
  -1  -2  36 511.015 53.6828  73
  -1   2 -36 425.350 50.7094  16
   1  -2 -36 556.186 50.0425  98
   1  -2 -36 369.299 136.655  97
   1  -2 -36 512.739 51.1326  68
  -1  -2  36 500.082 55.1935  69
   1   2  37 228.069 40.8166   5
  -1  -2  37 197.086 36.0820   5
   1  -2 -37 177.391 29.8027  68
  -1  -2  37 193.095 33.3214  69
  -1  -2  37 160.801 28.9129  74
  -1  -2  37 168.920 31.3273  73
  -1   2 -37 162.161 33.0248  16
   1  -2 -37 199.922 109.941  97
   1  -2 -37 164.932 28.1272  98
   1   2  38 347.003 45.8698   5
  -1  -2  38 281.766 38.3215   5
  -1  -2  38 231.959 29.9695  74
  -1  -2  38 231.432 34.2548  69
   1  -2 -38 212.727 30.2766  68
  -1   2 -38 239.343 34.8326  16
  -1  -2  38 248.704 35.4776  51
   1  -2 -38 222.607 29.1051  98
   1   2  38 234.663 31.7136 102
   1  -2 -38 119.210 85.1828  97
  -1  -2  39 233.996 27.6654  74
  -1   2 -39 274.861 33.2013  16
   1   2  39 350.991 40.5601   5
  -1  -2  39 282.357 35.2430   5
  -1  -2  39 258.243 32.4870  51
   1  -2 -39 206.537 25.2673  98
   1   2  39 265.205 30.0191 102
  -1   2 -40 29.0925 13.3418  16
  -1  -2  40 25.7804 10.4767  74
   1  -2 -40 21.7785 9.25161  98
   1  -2 -40 10.5358 36.4966  94
  -1  -2  40 35.1908 15.2797   5
   1   2  40 27.7277 15.2478   5
  -1   2 -41 82.0682 13.6965   4
   1   2  41 94.2009 17.3754   5
  -1  -2  41 90.3733 18.3974   5
  -1   2 -41 95.9322 16.1218  16
   1  -2 -41 25.7104 28.0076  94
   1   2  41 65.1560 12.9256  14
   1   2  41 81.4140 15.5775  76
  -1   3  40 352.739 26.6088  74
   1   3 -40 311.186 26.3473  98
  -1   3  40 400.946 31.6144   5
   1  -3  40 389.687 31.7083   5
  -1   3  39 414.219 34.0417  74
  -1   3  39 508.561 41.3417   5
  -1  -3 -39 339.384 26.7477   4
   1  -3  39 460.059 37.7244   5
   1   3 -39 384.640 34.5664  98
   1  -3  38 333.883 36.1211  69
  -1   3  38 335.090 35.1260  74
  -1  -3 -38 292.832 31.8068  68
  -1   3  38 383.985 41.7611   5
   1  -3  38 368.575 37.8956   5
   1   3 -38 345.366 36.2611  98
   1  -3  37 1484.07 73.4936  73
  -1   3  37 1617.12 80.0932  74
   1  -3  37 1413.20 78.6177  69
  -1   3  37 1384.20 67.4286  76
  -1  -3 -37 1397.34 72.1124  68
  -1   3  37 1851.62 96.8729   5
   1  -3  37 1815.83 86.5636   5
   1   3 -37 1425.68 76.7181  98
   1   3 -37 1449.36 69.1665 111
  -1   3  36 349.538 38.5120  76
  -1   3  36 395.709 45.0562  74
   1  -3  36 348.226 40.3918  73
   1   3 -36 484.797 51.7635  16
   1   3 -36 374.274 41.4757 111
   1   3 -36 223.199 39.6978  12
   1   3 -36 417.335 45.2807  98
  -1   3  36 492.859 56.2530   5
   1   3 -35 4248.94 144.188  12
   1   3 -35 4322.11 144.049 111
   1   3 -35 4522.26 148.956  98
   1  -3  35 4241.67 141.382  73
  -1   3  35 4675.18 154.111  74
  -1   3  35 4258.48 138.087  76
  -1   3  34 714.524 65.5772  74
   1  -3  34 639.454 58.4145  73
  -1   3  34 666.627 59.2528  76
   1  -3  34 702.421 52.3379  74
  -1   3  34 1032.54 89.5748   5
   1   3 -34 612.920 59.8216  12
   1   3 -34 664.112 62.6826 111
   1   3 -34 701.962 65.1209  77
  -1  -3 -34 8.70729 115.857  97
  -1  -3 -34 3.04324 80.8373  94
   1   3 -34 740.193 64.9446  98
   1  -3  33 5333.20 169.738  73
  -1   3  33 5226.76 176.465  74
   1  -3  33 5044.74 143.181  74
  -1   3  33 6869.57 228.564   5
   1   3 -33 5012.49 171.146  12
   1   3 -33 5461.34 179.759 111
   1   3 -33 5177.21 176.894  77
   1   3 -33 5468.21 171.849  98
  -1  -3 -33-9.69385 90.4569  94
  -1  -3 -33-13.8144 120.916  97
   1  -3  32 1811.17 101.302  73
  -1   3  32 1694.15 105.874  74
   1  -3  32 1854.00 91.5769  74
  -1   3  32 2509.63 145.324   5
   1   3 -32 1782.28 106.865  12
   1   3 -32 1784.19 108.887 111
  -1  -3 -32 1659.47 77.5469 109
   1   3 -32 1644.58 104.405  77
  -1  -3 -32-10.1584 80.6649  94
   1   3 -32 1793.36 101.800  98
  -1  -3 -32-4.79193 103.022  97
  -1   3  31 3477.07 175.186   5
  -1  -3 -31-28.0119 81.8263  94
  -1  -3 -31-19.7319 104.664  97
   1   3 -31 2613.96 123.267  98
   1   3 -31 2659.07 136.513 111
  -1  -3 -31 2524.16 98.9574 109
   1   3 -31 2501.49 130.410  12
   1  -3  31 2781.29 115.666  74
   1  -3  31 2734.74 126.627  73
   1   3 -31 2494.63 130.902  77
  -1   3  31 2572.83 132.436  74
   1  -3  30 3480.76 157.505  42
  -1   3  30 3644.17 160.487  74
   1   3 -30 3336.18 152.166  77
   1  -3  30 3583.06 147.033  73
  -1   3  30 4445.22 199.640   5
   1   3 -30 3083.75 136.354  25
  -1  -3 -30 3389.15 117.559 109
   1   3 -30 3661.63 162.146 111
   1   3 -30 3406.86 154.686  12
   1   3 -30 3505.99 143.879  98
  -1  -3 -30-14.2975 83.0143  94
  -1  -3 -30 5.01923 105.047  97
  -1  -3 -29 1054.06 70.5079  39
   1  -3  29 1231.69 95.1559  42
   1   3 -29 976.235 78.1755  25
  -1   3  29 1284.50 98.1523  74
  -1   3  29 1215.13 89.9094  73
   1   3 -29 1106.73 90.1455  77
  -1   3  29 1458.36 119.854   5
   1   3 -29 1282.83 99.6600 111
  -1  -3 -29 1161.16 70.9387 109
   1   3 -29 1051.95 79.7446  98
  -1  -3 -29-15.1959 96.8459  97
  -1  -3 -29 3.62425 71.1952  94
   1   3 -29 1158.10 92.3433  12
  -1  -3 -28 15.2192 99.6361  97
   1   3 -28 1691.24 101.026  98
  -1  -3 -28-10.9408 67.4260  94
  -1  -3 -28 1738.42 90.8762  39
   1  -3  28 1982.67 119.907  42
  -1  -3 -28 1801.80 79.1053  78
  -1   3  28 2012.83 116.580  73
  -1   3  28 1908.84 122.249  74
   1   3 -28 1790.36 114.647  77
  -1   3  28 2495.72 158.305   5
  -1  -3 -28 1793.22 89.7009 109
   1  -3  28-20.3467 139.823  52
   1   3 -28 1720.42 103.909  25
   1   3 -28 1802.33 116.612  12
  -1  -3 -27 3.65092 67.9652  94
   1   3 -27 2133.34 112.545  98
   1  -3  27 2235.90 129.089  42
  -1  -3 -27 2186.64 102.965  39
  -1  -3 -27 2189.87 90.6698  78
   1   3 -27 2162.17 126.433  77
  -1   3  27 2445.27 130.101  73
  -1   3  27 2376.74 137.560  74
  -1   3  27 3192.12 182.946   5
  -1  -3 -27 1946.00 97.5342 106
  -1  -3 -27 2155.56 99.8657 109
   1  -3  27-28.5030 153.096  52
   1   3 -27 2080.23 115.224  25
   1   3 -27 2427.43 139.251  12
   1   3 -27 2093.54 113.266   6
  -1  -3 -26 7.26543 72.4101  94
   1   3 -26 2574.38 123.462  98
   1   3 -26 2253.10 132.620  86
  -1  -3 -26 2665.12 101.679  78
  -1   3  26 2589.81 146.725  74
   1   3 -26 2579.20 137.350  77
  -1   3  26 2817.54 140.351  73
  -1   3  26 3418.39 188.463   5
  -1  -3 -26 2355.99 107.391 106
   1  -3  26-36.3751 165.009  52
  -1  -3 -26 2442.12 104.113  48
   1   3 -26 2510.81 126.900   6
  -1  -3 -26 2323.23 107.002  39
   1  -3  26 2539.95 135.992  42
  -1  -3 -25-14.4029 98.2227  94
   1   3 -25 11666.9 262.310  98
   1   3 -25 2675.63 153.933  86
  -1  -3 -25 11764.1 215.780  78
   1   3 -25 12151.5 294.700  77
  -1   3  25 13378.1 307.270  73
  -1   3  25 12547.8 323.442  74
  -1   3  25 15076.7 399.877   5
  -1  -3 -25 11038.9 230.848 106
  -1  -3 -25 11894.8 235.898  48
   1   3 -25 10892.2 269.302   6
   1  -3  25 13102.5 306.439  42
  -1  -3 -25 11431.2 236.479  39
   1   3 -24 2789.35 137.996   6
   1   3 -24 3059.68 133.737  98
   1   3 -24 3036.49 153.331  86
  -1  -3 -24 2929.42 109.370  78
  -1   3  24 3300.07 153.305  73
  -1   3  24 3175.08 166.032  74
   1   3 -24 2952.69 145.195  77
  -1   3  24 3441.35 195.856   5
  -1  -3 -24 2700.30 114.610 106
  -1  -3 -24 2953.42 120.651  48
   1   3 -24 3095.33 160.515  24
   1  -3  24 3338.24 152.938  42
  -1  -3 -24 2913.95 117.636  39
  -1   3  23 25875.2 399.336   9
   1   3 -23 21276.2 393.947   6
   1   3 -23 25670.9 482.191  13
   1   3 -23 24307.4 380.771  98
   1   3 -23 25109.6 448.432  79
  -1  -3 -23 22869.5 317.402  78
   1   3 -23 23854.0 391.857  75
   1   3 -23 23992.5 416.897  77
  -1   3  23 23661.2 461.097  74
  -1   3  23 25968.5 435.070  73
  -1   3  23 26053.8 541.085   5
  -1  -3 -23 21354.3 330.187 106
  -1  -3 -23 23724.1 359.529  48
   1   3 -23 24634.0 458.040  24
   1  -3  23 27415.9 440.182  42
  -1  -3 -23 23117.6 342.113  39
   1   3 -22 3918.60 168.523   6
  -1   3  22 5176.80 176.601   9
   1   3 -22 4761.39 207.556  13
   1   3 -22 4849.74 167.346  98
   1   3 -22 3941.35 175.670  86
   1   3 -22 4614.94 192.058  79
  -1  -3 -22 4575.66 139.934  78
   1   3 -22 4588.61 172.839  75
   1   3 -22 4514.95 180.294  77
  -1   3  22 5172.87 192.637  73
  -1   3  22 4502.80 199.676  74
  -1  -3 -22 5207.59 198.365  71
  -1  -3 -22 4533.09 157.424  48
   1  -3  22 4726.50 167.212  45
  -1   3  22 4494.42 226.069   5
   1   3 -22 4930.80 178.437  25
   1   3 -22 4659.54 198.117  24
   1  -3  22 5651.93 197.016  42
  -1  -3 -22 4701.18 151.350  39
  -1   3  21 21564.0 427.633   9
   1   3 -21 14708.7 398.662   6
   1   3 -21 19751.1 474.880  13
   1   3 -21 20062.7 407.996  98
   1   3 -21 20265.9 458.119  79
  -1  -3 -21 19555.6 368.503  78
  -1   3  21 21468.7 452.854  73
   1   3 -21 19263.8 419.792  75
  -1  -3 -21 20427.6 452.848  71
  -1   3  21 17053.7 450.680  74
  -1   3  21 20609.4 456.054  67
   1  -3  21 20855.2 416.900  45
  -1  -3 -21 18129.1 391.073  48
  -1   3  21 15909.2 481.731   5
   1   3 -21 17944.4 446.921  24
   1   3 -21 20791.4 432.053  25
  -1  -3 -21 19686.1 381.760  39
   1   3 -20 4198.54 180.888   6
  -1   3  20 6810.31 211.614   9
   1   3 -20 6158.50 236.177  13
   1   3 -20 6769.74 200.841  98
   1   3 -20 6078.59 220.919  86
   1   3 -20 6441.74 228.168  79
  -1   3  20 4954.31 214.558  74
  -1  -3 -20 5999.43 217.235  71
  -1   3  20 6729.78 222.271  73
   1   3 -20 5841.36 199.616  75
  -1  -3 -20 6617.07 224.816  60
  -1   3  20 6273.70 224.701  67
  -1  -3 -20 6137.54 179.919  39
  -1  -3 -20 5943.71 142.977  34
  -1   3  20 4223.26 223.573   5
   1   3 -20 6959.27 217.219  25
   1   3 -20 5362.34 215.147  24
  -1  -3 -20 5077.20 177.418  48
   1  -3  20 6390.73 202.538  45
   1  -3  19 6266.31 197.526  45
  -1   3  19 4184.22 218.378   5
   1   3 -19 6661.48 229.717  79
  -1   3  19 7071.63 225.759  73
  -1  -3 -19 5936.93 211.350  71
  -1   3  19 4285.70 199.601  74
   1   3 -19 5632.16 224.312  13
  -1   3  19 7539.39 220.450   9
   1   3 -19 3614.50 168.042   6
  -1  -3 -19 5937.97 212.545  60
  -1   3  19 6507.48 227.626  67
  -1  -3 -19 6495.92 152.106  34
   1   3 -19 7313.36 223.314  25
   1   3 -19 5287.57 209.577  24
  -1  -3 -18 12139.4 220.388  34
  -1   3  18 6012.90 191.309  37
   1   3 -18 12786.6 304.500  25
   1   3 -18 10189.2 289.553  24
  -1  -3 -18 11218.8 286.973  71
  -1   3  18 10779.6 285.713  73
  -1   3  18 6606.36 253.374  74
  -1  -3 -18 10598.4 286.211  60
  -1   3  18 10800.9 297.834  67
   1   3 -18 8986.72 276.229  86
   1  -3  18 9970.81 255.961  45
  -1  -3 -18 11259.2 243.458 106
  -1   3  18 12153.1 290.090   9
   1   3 -18 9002.16 285.937  13
   1   3 -18 7370.05 239.609   6
  -1  -3 -17 3068.83 100.053  34
  -1   3  17 1796.85 82.8890  37
  -1  -3 -17 2944.63 135.643  60
  -1   3  17 3319.80 151.987  67
  -1  -3 -17 2988.47 133.560  71
  -1   3  17 2402.36 125.444  73
   1   3 -17 3214.89 143.354  25
   1  -3  17 2503.06 110.658  32
   1  -3  17 2470.65 114.029  45
   1   3 -17 2078.67 110.030   6
  -1   3  17 2986.63 133.406   9
  -1   3  16 8098.12 188.248  37
  -1  -3 -16 12567.2 226.650  34
  -1   3  16 12691.6 208.847  36
  -1  -3 -16 12107.6 275.799  60
  -1   3  16 8727.25 259.596  67
  -1  -3 -16 11739.9 254.182  72
  -1   3  16 8135.58 239.558  73
  -1  -3 -16 12275.4 271.369  71
   1  -3  16 10964.1 238.507  32
   1   3 -16 12690.9 295.681  25
   1  -3  16 10927.1 244.449  45
   1   3 -16 9475.49 240.561   6
  -1   3  15 10293.7 191.915  36
  -1   3  15 7293.55 167.776  37
  -1  -3 -15 10546.4 228.085  39
  -1  -3 -15 9700.85 203.943  34
  -1   3  15 6022.20 215.887  67
  -1  -3 -15 8766.14 229.633  60
  -1  -3 -15 9358.52 227.501  71
  -1   3  15 6725.03 212.019  73
   1   3 -15 9214.96 254.993  25
   1  -3  15 9062.20 208.092  32
   1  -3  15 9003.37 214.402  45
   1   3 -15 7622.10 208.843   6
  -1   3  14 9134.13 173.056  37
  -1  -3 -14 11228.1 221.141  34
  -1   3  14 11865.1 211.658  36
  -1  -3 -14 11542.4 243.242  39
  -1  -3 -14 9919.26 232.687  60
  -1   3  14 7173.24 228.736  67
  -1  -3 -14 6223.27 186.325  72
  -1   3  14 8267.43 222.574  73
   1   3 -14 10003.5 263.997  25
   1  -3  14 10803.7 214.180  32
   1  -3  14 9764.62 163.077  44
   1  -3  14 10501.7 217.381  45
   1   3 -14 9517.70 220.639   6
  -1  -3 -13 63977.0 894.058  39
  -1   3  13 55764.5 796.263  37
  -1   3  13 66541.3 856.944  36
  -1  -3 -13 58703.4 860.485  34
  -1  -3 -13 55274.3 868.188  60
  -1   3  13 44136.0 877.080  67
  -1  -3 -13 70434.1 879.502  72
   1   3 -13 47346.1 899.362  25
   1  -3  13 61972.1 842.591  32
   1  -3  13 60302.1 849.091  45
   1  -3  13 57973.8 791.584  44
   1   3 -13 54216.3 855.192   6
  -1  -3 -12 6128.53 168.111  39
  -1  -3 -12 5027.52 144.985  34
  -1   3  12 4650.13 97.8990  37
   1   3 -12 3782.48 83.5216  40
  -1   3  12 6459.22 153.438  36
  -1   3  12 4606.71 158.202  67
   1  -3  12 5430.29 129.366  32
   1   3 -12 4448.45 98.3006  33
   1   3 -12 4301.37 162.050  25
   1  -3  12 5106.61 103.608  44
   1  -3  12 5778.14 135.298  45
   1   3 -12 5113.99 140.744   6
  -1  -3 -11 49667.3 786.707  34
  -1  -3 -11 63659.2 836.712  39
  -1   3  11 69261.5 825.528  36
  -1   3  11 56534.0 710.233  37
  -1  -3 -11 35461.6 743.430  72
  -1   3  11 55874.1 820.846  67
   1   3 -11 51430.1 838.365  25
   1   3 -11 40879.5 704.370  33
   1  -3  11 64151.1 761.369  32
   1   3 -11 74072.0 845.579   1
   1  -3  11 62042.5 730.102  44
   1   3 -11 58484.1 784.077   6
  -1   3  11 48982.5 813.483   9
  -1   3  10 16681.6 304.540  36
  -1  -3 -10 14077.5 298.787  39
  -1  -3 -10 12327.0 272.994  34
  -1  -3 -10 17408.8 282.379  72
  -1  -3 -10 14246.0 265.873  64
   1   3 -10 13285.4 299.548  25
   1  -3  10 14504.9 245.167  32
   1   3 -10 18015.3 309.156   1
   1  -3  10 14438.9 229.581  44
   1   3 -10 14141.3 264.543   6
  -1   3  10 13338.2 292.826   9
   1   3  -9 30510.4 390.353   6
  -1   3   9 32455.8 434.632   9
   1   3  -9 30579.1 440.178  25
  -1  -3  -9 31336.8 393.745  64
   1   3  -9 39318.3 463.283   1
  -1  -3  -9 28591.3 431.898  39
  -1   3   9 34553.4 454.118  36
  -1  -3  -9 27047.3 411.862  34
   1  -3   9 32596.8 351.673  44
   1  -3   9 34188.3 344.443  34
   1   3  -8 17664.1 288.972   6
  -1   3   8 18812.2 314.582   9
   1   3  -8 20985.6 336.009   1
  -1   3   8 18065.7 337.659  36
   1  -3   8 18354.7 258.718  34
   1  -3   8 16214.4 246.451  41
  -1  -3  -8 15835.6 316.824  39
  -1  -3  -8 16540.2 311.188  34
   1  -3   8 14549.0 253.011  43
   1   3  -8 18196.3 321.564  25
   1   3  -7 9842.18 183.459   6
  -1   3   7 10865.3 201.320   9
   1   3  -7 10513.6 214.806   1
   1  -3   7 10250.3 162.754  34
  -1   3   7 8634.22 216.546  36
   1  -3   7 7408.50 156.633  43
  -1  -3  -7 8847.58 206.810  39
  -1  -3  -7 9807.31 204.881  34
   1  -3   7 9278.37 154.628  41
   1   3  -7 10103.6 202.025  25
   1   3  -6 24269.6 354.447   6
   1   3  -6 22716.2 374.686   1
   1  -3   6 23809.0 330.511  34
  -1  -3  -6 23557.8 378.758  34
   1  -3   6 21911.0 326.828  41
  -1  -3  -6 21554.0 375.296  39
   1  -3   6 19435.5 332.690  43
   1   3  -6 22804.9 323.891  28
   1   3  -6 24704.7 367.399  25
   1   3  -6 23428.3 364.464  31
   1   3  -5 5357.01 127.896   1
   1   3  -5 5589.07 118.380   6
   1  -3   5 4529.87 102.591  41
  -1  -3  -5 5279.33 129.103  34
   1  -3   5 4889.43 112.179  43
  -1  -3  -5 5444.31 130.265  39
   1   3  -5 5167.52 119.894  31
   1   3  -5 5415.07 118.188  25
   1   3  -5 5061.32 97.1423  28
   1  -3   5 4570.38 80.2884  30
   1   3  -4 27949.7 408.638   1
  -1  -3  -4 27625.2 416.323  39
   1  -3   4 26957.6 410.811  43
   1   3  -4 27795.0 383.400  28
   1  -3   4 26487.3 364.186  30
   1   3  -4 27268.3 408.091  31
   1   3  -3 19291.8 268.663   9
   1   3  -3 20890.4 294.921  28
   1  -3   3 18629.7 277.421  30
   1   3  -3 21384.1 304.924  25
   1   3  -3 20255.1 312.713  31
  -1  -3  -3 20676.1 315.136  39
   1  -3   3 21947.1 330.754  43
   1   3  -3 20882.3 299.802   1
   1   3  -2 10662.9 185.921  31
   1   3  -2 10608.8 173.472  28
   1   3  -2 10856.1 176.487  25
   1  -3   2 10062.9 163.176  30
  -1   3   2 10825.1 185.535  25
  -1  -3  -2 10604.1 195.046  34
  -1  -3  -2 10445.7 182.386  39
   1  -3   2 11729.3 210.728  43
  -1   3   2 9176.30 217.670  36
   1   3  -2 10457.4 161.665   1
   1  -3   2 10501.4 151.471   1
  -1   3   1 100047. 1143.84  25
   1   3  -1 89308.1 1122.72  28
   1  -3   1 79621.9 1112.62  30
   1   3  -1 92781.7 1135.46  31
   1   3  -1 100428. 1123.99  25
   1  -3   1 91969.8 1175.05  43
  -1  -3  -1 86971.2 1120.34  39
   1  -3   1 87175.3 1155.33  40
  -1  -3  -1 72224.2 1134.18  34
  -1   3   1 71829.5 1168.75  36
   1  -3   1 89117.3 1092.25   1
   1   3  -1 72339.2 1090.85   1
   1   3   0 11220.3 164.436  25
   1   3   0 10420.7 171.155  28
   1   3   0 11034.1 177.558  31
  -1   3   0 11644.6 184.376  25
  -1  -3   0 10216.6 162.033  39
   1  -3   0 11186.7 218.609  40
   1  -3   0 11440.7 214.575  43
  -1  -3   0 10261.7 183.099  34
   1   3   0 8852.72 140.154   1
   1  -3   0 9528.31 142.710   1
   1   3   1 111582. 1195.36  25
   1   3   1 91682.0 1209.40  28
  -1   3  -1 113435. 1231.09  25
   1   3   1 101940. 1215.46  31
  -1   3  -1 77230.3 1238.18  35
   1  -3  -1 90054.3 1262.46  43
  -1  -3   1 92975.2 1190.90  39
  -1  -3   1 92451.7 1221.64  34
   1  -3  -1 93055.2 1285.23  40
   1   3   1 86882.2 1173.02   1
   1  -3  -1 78874.3 1175.75   1
   1   3   2 12344.0 172.676  25
  -1   3  -2 12884.4 205.272  25
   1   3   2 11662.0 196.325  28
  -1   3  -2 11531.3 221.138  36
   1  -3  -2 12006.5 241.019  43
  -1  -3   2 11625.2 174.307  39
  -1   3  -2 10803.5 226.829  35
  -1  -3   2 11612.2 200.742  34
   1  -3  -2 12153.4 264.591  40
   1  -3  -2 11312.2 174.588   1
   1   3   2 11076.2 164.904   1
  -1   3  -3 22051.4 316.153  25
   1   3   3 20240.3 301.874  29
   1   3   3 18989.2 272.912  25
   1  -3  -3 20056.1 389.400  40
   1  -3  -3 20642.3 361.581  43
  -1   3  -3 20572.9 328.884  36
  -1  -3   3 19891.4 308.224  44
  -1   3  -3 17815.6 341.358  35
  -1  -3   3 20284.8 309.627  34
   1  -3  -3 20082.7 293.543   1
   1   3   4 30258.5 421.157  29
  -1   3  -4 30751.7 437.164  25
   1  -3  -4 28479.9 425.097   1
   1  -3  -4 29613.8 526.026  40
  -1   3  -4 29475.0 443.817  36
   1  -3  -4 30462.6 492.167  43
  -1  -3   4 29511.8 428.220  44
   1  -3  -5 4050.66 104.069   1
  -1  -3   5 4135.32 88.1646  27
  -1   3  -5 4018.24 101.448  25
   1   3   5 4221.29 92.2559  29
   1   3   5 4252.32 104.838  26
  -1  -3   5 3949.10 96.6530  44
  -1   3  -5 4268.50 104.572  36
   1  -3  -5 4263.48 137.130  43
   1   3   6 25132.8 389.898   8
   1   3   6 24821.3 386.465  26
  -1   3  -6 23526.0 377.272  25
  -1  -3   6 24043.4 355.358  27
   1   3   6 25026.5 362.691  29
  -1  -3   6 24521.3 371.658  44
   1  -3  -6 25476.3 443.732  43
   1   3   7 8212.85 174.512   8
   1  -3  -7 7901.75 176.940   1
   1   3   7 8295.60 152.840  29
  -1  -3   7 8038.22 146.119  27
  -1   3  -7 7753.86 167.964  25
   1   3   7 8478.48 176.989  26
  -1  -3   7 8783.10 146.286  46
  -1  -3   7 8683.24 162.110  44
  -1   3  -7 6059.78 187.215  35
   1  -3  -7 10597.4 257.135  40
   1  -3  -7 8073.52 210.693  43
   1   3   8 18613.4 315.731   8
   1   3   8 17875.2 285.272  29
  -1   3  -8 17515.3 310.425  25
  -1  -3   8 17229.0 277.323  27
   1   3   8 17300.0 315.668  26
   1  -3  -8 19115.5 328.644   1
  -1  -3   8 18970.1 273.792  46
  -1  -3   8 18735.3 296.724  44
  -1   3  -8 15200.2 338.842  35
   1  -3  -8 16687.0 356.412  43
   1   3   9 30802.6 487.067   8
   1   3   9 35868.4 577.013  61
  -1   3  -9 29606.4 482.201  25
  -1  -3   9 28716.1 442.282  27
   1   3   9 28630.8 449.438  29
   1  -3  -9 33111.2 497.872   1
  -1  -3   9 31607.2 431.672  46
  -1  -3   9 31133.5 462.248  44
   1  -3  -9 38480.0 589.185  40
  -1   3  -9 29320.0 520.690  35
   1  -3  -9 26304.3 522.331  43
   1   3  10 15516.0 291.763   8
   1   3  10 17426.9 353.000  61
  -1  -3  10 15415.0 268.207  32
  -1  -3  10 14250.5 248.659  27
  -1   3 -10 14284.0 286.494  25
   1  -3 -10 16977.4 300.584   1
  -1  -3  10 15031.0 265.058  44
  -1  -3  10 15659.3 233.145  46
   1  -3 -10 14910.8 280.417  55
   1  -3 -10 12356.6 315.081  43
   1  -3 -10 18012.3 357.431  40
  -1   3 -10 15987.3 323.061  35
   1   3  11 75929.9 991.696  58
   1   3  11 66813.5 971.676  61
  -1  -3  11 62079.6 880.405  32
  -1   3 -11 57294.5 906.391  25
  -1   3 -11 58962.1 834.934   6
   1  -3 -11 67783.1 914.710   1
   1  -3 -11 60531.7 898.068  55
  -1  -3  11 61241.3 873.029  44
  -1   3 -11 69494.0 946.125  35
   1   3  11 58960.9 876.812  37
   1  -3 -11 51102.1 938.070  43
   1  -3 -11 69360.8 984.385  40
   1  -3 -12 6012.26 196.937  43
   1   3  12 6162.90 157.483  37
  -1   3 -12 7514.55 192.322  35
  -1  -3  12 6655.29 138.210  38
   1  -3 -12 6145.10 173.055  71
   1   3  12 8020.92 212.365  58
   1   3  12 6891.48 201.042  62
   1   3  12 6808.71 200.373  61
  -1   3 -12 5807.90 174.101  25
  -1  -3  12 6791.11 162.651  32
   1  -3 -12 7532.56 179.244   1
   1  -3 -12 6542.42 174.074  55
  -1  -3  12 6690.59 154.762  44
  -1   3 -12 6214.44 128.642   6
   1  -3 -13 55811.3 916.877  43
  -1  -3  13 58181.7 803.512  38
   1   3  13 56091.6 849.582  37
  -1   3 -13 64475.8 889.311  35
   1   3  13 67590.5 922.714  58
   1  -3 -13 59593.2 883.693  71
  -1  -3  13 54158.7 864.008  73
   1  -3 -13 55643.4 870.697  33
   1   3  13 45409.4 855.281  26
  -1  -3  13 58057.0 848.865  32
  -1  -3  13 60297.7 854.801  45
  -1  -3  13 59485.0 835.361  44
   1  -3 -13 56718.7 873.053  55
   1  -3 -13 60056.4 866.193   7
  -1   3 -13 53578.2 793.689   6
   1   3  13 72130.4 945.975   9
   1   3  14 11040.4 253.356  37
   1  -3 -14 12155.7 303.150  43
  -1  -3  14 11529.1 215.825  38
  -1   3 -14 14351.0 274.672  35
   1   3  14 14153.7 299.318  58
   1  -3 -14 12443.6 283.762  71
  -1  -3  14 11075.5 269.275  73
   1   3  14 9621.50 261.133  26
   1  -3 -14 11548.9 268.512  33
  -1  -3  14 12949.0 263.097  32
  -1  -3  14 12747.2 264.409  45
  -1  -3  14 12625.4 244.677  44
   1  -3 -14 12549.0 271.525   7
  -1   3 -14 11529.1 215.678   6
  -1  -3  15 6990.87 148.936  38
   1  -3 -15 7564.14 192.585  41
   1   3  15 6677.30 188.943  37
   1   3  15 8063.74 215.031  58
   1  -3 -15 7339.55 212.563  71
  -1  -3  15 6563.77 201.182  73
  -1  -3  15 7816.60 199.238  32
   1   3  15 5744.79 190.059  26
   1  -3 -15 7493.80 198.272  33
  -1  -3  15 7351.73 197.164  45
  -1  -3  15 7698.81 178.796  44
  -1   3 -15 6227.60 149.489   6
   1  -3 -15 6944.00 201.351   7
   1   3  16 10222.9 264.312  37
   1  -3 -16 12282.2 261.199  41
  -1  -3  16 11582.9 214.704  38
   1   3  16 12297.1 276.394  61
   1   3  16 13153.1 290.924  58
   1  -3 -16 11635.0 294.016  71
  -1  -3  16 10340.8 279.581  73
   1  -3 -16 12564.6 277.158  33
   1   3  16 9874.62 267.844  26
  -1  -3  16 12285.8 281.755  32
  -1  -3  16 12122.7 248.343  44
  -1  -3  16 12227.6 283.355  45
  -1   3 -16 10637.8 222.925   6
   1  -3 -16 11601.8 280.592   7
   1   3  17 1091.11 78.5323  37
   1  -3 -17 1437.67 75.5480  41
   1  -3 -17 1331.06 92.8704  71
  -1  -3  17 1065.11 82.5391  73
   1   3  17 1634.75 91.9622  58
   1   3  17 1431.17 83.2085  61
  -1  -3  17 1417.02 88.5675  32
   1   3  17 1388.59 88.3267  26
  -1   3 -17 930.030 81.5531  25
   1  -3 -17 1658.26 87.1736  33
  -1  -3  17 1440.00 73.6101  44
  -1  -3  17 1468.45 89.9704  45
  -1   3 -17 1150.12 61.7308   6
   1  -3 -17 1300.28 86.1677   7
   1  -3 -18 12567.9 252.120  41
   1   3  18 8438.55 255.455  37
   1  -3 -18 12626.5 271.961  33
   1   3  18 11917.4 287.458  26
  -1   3 -18 9031.58 284.363  25
  -1  -3  18 11307.4 282.348  32
   1  -3 -18 8575.34 285.876  71
  -1   3 -18 10068.2 279.330  75
  -1  -3  18 9806.18 280.953  73
   1   3  18 11147.7 261.264  61
   1   3  18 14896.2 307.125  67
  -1  -3  18 10485.0 280.657  45
   1  -3 -18 8301.68 253.391  48
  -1   3 -18 7823.81 207.846   6
   1  -3 -18 9964.96 272.118   7
  -1   3 -18 13517.4 329.234 111
  -1   3 -19 5375.62 199.299 111
  -1  -3  19 4195.60 170.517  45
   1  -3 -19 3941.11 162.487  48
   1   3  19 3560.06 187.920   5
  -1   3 -19 4438.66 190.971  98
   1  -3 -19 4838.32 160.154  96
  -1   3 -19 4568.80 192.015  85
   1  -3 -19 5233.49 162.436  33
  -1   3 -19 4093.85 179.872  25
  -1  -3  19 4345.84 180.517  73
   1  -3 -19 3976.78 182.761  71
  -1   3 -19 4845.30 187.179  77
  -1   3 -19 3864.68 168.208  75
   1   3  19 6036.02 187.428  67
  -1   3 -19 2919.59 116.748   6
   1   3  19 5004.86 167.491   9
  -1   3 -19 4940.34 177.559  12
   1  -3 -19 4497.28 168.482   7
   1   3  19 3111.01 148.775  37
   1  -3 -19 5254.18 149.591  41
  -1   3 -20 7307.44 236.691 111
   1  -3 -20 6195.88 207.528  48
  -1  -3  20 5965.48 212.264  45
   1   3  20 4953.77 231.281   5
  -1   3 -20 6959.97 243.038  98
   1  -3 -20 6445.78 191.951  96
  -1   3 -20 6450.82 234.315  85
  -1   3 -20 6506.74 197.974  88
   1  -3 -20 6687.97 194.911  33
  -1   3 -20 5902.53 222.816  25
   1  -3 -20 6404.19 232.468  71
  -1  -3  20 6481.45 225.488  73
  -1   3 -20 5675.61 212.215  75
   1   3  20 4850.35 201.026  74
   1   3  20 7662.50 217.491  67
   1   3  20 7140.84 204.999   9
   1  -3 -20 5994.33 200.650   7
  -1   3 -20 6707.22 213.929  12
   1  -3 -20 6706.85 176.304  41
   1   3  20 4074.43 180.040  37
  -1   3 -21 19267.6 426.685 111
   1  -3 -21 17963.4 398.166  48
  -1  -3  21 17454.4 405.885  45
   1   3  21 16594.0 461.133   5
  -1   3 -21 18825.1 441.302  98
   1  -3 -21 17668.5 368.555  96
  -1   3 -21 18806.6 437.819  85
  -1   3 -21 17965.5 377.044  88
   1  -3 -21 17587.9 364.477  33
  -1   3 -21 17750.3 423.938  25
  -1   3 -21 16712.2 410.788  75
  -1  -3  21 18935.1 429.683  73
   1  -3 -21 17224.1 438.382  71
   1   3  21 15328.5 402.145  74
   1   3  21 19910.1 398.540  67
   1  -3 -21 18618.7 394.612   7
   1   3  21 18949.1 386.844   9
  -1   3 -21 17886.7 397.573  12
   1  -3 -21 18975.4 346.809  41
   1   3  21 12930.0 370.035  37
   1  -3 -22 5214.53 175.202 106
  -1   3 -22 5078.95 197.897 111
  -1  -3  22 5088.84 195.119  45
   1  -3 -22 5077.42 186.960  48
   1   3  22 5189.43 237.863   5
  -1   3 -22 5431.00 214.824  98
   1  -3 -22 4836.34 167.658  96
  -1   3 -22 4840.88 170.281  88
  -1   3 -22 5218.08 207.822  85
   1  -3 -22 4877.11 168.390  33
  -1   3 -22 5212.65 202.690  25
   1   3  22 4440.60 193.224  74
  -1   3 -22 4860.80 199.220  75
  -1  -3  22 5435.21 209.036  73
   1   3  22 5453.98 187.821  67
   1   3  22 5258.37 179.014   9
  -1   3 -22 4994.65 187.678  12
   1  -3 -22 5272.23 183.793   7
   1  -3 -22 4902.11 148.772  41
   1   3  22 3994.05 177.226  37
   1  -3 -23 22022.7 440.595 106
  -1   3 -23 22711.5 487.019 111
  -1  -3  23 23427.3 486.864  45
   1  -3 -23 23068.3 466.234  48
   1   3  23 25714.4 579.934   5
   1  -3 -23 23784.8 436.920  98
   1  -3 -23 21810.1 438.312  96
  -1   3 -23 24302.8 516.077  98
  -1   3 -23 21860.0 439.620  88
  -1   3 -23 24502.4 513.110  85
  -1   3 -23 22526.1 488.817  25
   1  -3 -23 22919.9 442.204  33
  -1   3 -23 22878.0 495.064  75
  -1  -3  23 24220.7 511.311  73
   1   3  23 21381.5 491.484  74
   1  -3 -23 20885.5 431.284  66
   1   3  23 21462.7 443.128  58
   1   3  23 23797.5 468.389  67
   1   3  23 23244.1 460.174   9
   1  -3 -23 22366.3 458.968   7
  -1   3 -23 22243.3 470.682  12
   1  -3 -23 21770.1 402.492  41
   1   3  23 19677.9 464.324  37
   1   3  24 4051.26 160.203   9
  -1   3 -24 3873.07 166.290  12
  -1   3 -24 3664.47 168.140 111
   1  -3 -24 3628.03 146.437 106
  -1  -3  24 4098.43 171.698  45
   1  -3 -24 3784.95 157.085  48
   1   3  24 4833.08 224.926   5
   1  -3 -24 3861.42 143.135  98
   1  -3 -24 3854.72 149.522  96
  -1   3 -24 4219.28 187.641  98
  -1   3 -24 3630.58 145.124  88
  -1   3 -24 4233.56 183.190  85
  -1   3 -24 3550.77 161.732  77
   1   3  24 3809.42 177.048  74
  -1   3 -24 3957.89 175.605  75
  -1  -3  24 4128.80 181.892  73
   1   3  24 3847.62 885.036  58
   1  -3 -24 3815.28 144.421  66
   1   3  24 3877.84 160.503  67
   1  -3 -24 3521.23 143.587  33
  -1   3 -24 3823.88 169.463  25
   1   3  24 3496.43 162.218  37
   1  -3 -24 3721.65 125.350  41
  -1   3 -25 10861.3 300.705  12
   1   3  25 11275.8 290.373   9
   1  -3 -25 11143.6 277.057 106
  -1   3 -25 10649.2 306.336 111
   1  -3 -25 10960.3 284.285  48
   1   3  25 13969.0 395.230   5
  -1   3 -25 11698.4 329.367  98
   1  -3 -25 11350.7 268.194  98
   1  -3 -25 10831.9 274.257  96
  -1   3 -25 11628.2 320.461  85
  -1   3 -25 10430.5 295.506  77
  -1   3 -25 10842.2 300.121  82
  -1  -3  25 12172.4 329.336  73
   1   3  25 11280.7 321.388  74
   1   3  25 10664.4 281.293  58
   1  -3 -25 10397.9 262.935  66
   1   3  25 11598.6 299.611  67
   1  -3 -25 11100.6 279.637  33
  -1   3 -25 10638.0 300.149  25
   1   3  25 9180.76 285.980  37
  -1   3 -26 3094.24 149.042  12
   1   3  26 3057.89 140.846   9
   1  -3 -26 3163.39 134.186 106
  -1   3 -26 2958.56 150.876 111
   1  -3 -26 3052.45 135.629  48
   1   3  26 4084.99 207.771   5
  -1   3 -26 3232.21 160.928  98
   1  -3 -26 3185.32 129.800  98
   1  -3 -26 2939.11 130.476  96
  -1   3 -26 3176.37 153.579  85
  -1   3 -26 2842.93 143.635  77
  -1   3 -26 3059.84 148.379  82
  -1  -3  26 3371.27 162.949  73
   1   3  26 3240.00 159.298  74
   1  -3 -26 3042.86 125.634  66
   1   3  26 2863.18 134.942  58
   1   3  26 3080.11 145.155  67
   1  -3 -26 3262.49 138.200  33
  -1   3 -26 2976.60 144.613  25
   1  -3 -26 3203.93 132.933  39
  -1  -3  26 3825.22 176.507  42
   1   3  26 2836.80 142.204  37
  -1   3 -27 1517.85 105.517  12
   1   3  27 1546.94 98.2915   9
   1  -3 -27 1529.96 90.9052 106
  -1   3 -27 1582.84 108.937 111
  -1   3 -27 1650.89 111.436 104
   1  -3 -27 1599.54 94.4077  48
  -1   3 -27 1548.79 110.068  98
   1  -3 -27 1688.84 92.2750  98
  -1   3 -27 1510.70 103.665  85
  -1   3 -27 1591.03 106.244  82
  -1   3 -27 1413.01 100.905  77
   1   3  27 1556.75 107.140  74
  -1  -3  27 1529.58 108.934  73
   1   3  27 1567.04 103.385  67
   1  -3 -27 1639.65 87.4925  66
  -1   3 -27 1456.28 98.0137  25
   1  -3 -27 1520.97 95.2924  33
   1  -3 -27 1488.26 88.9440  39
   1   3  27 1359.52 95.3164  37
  -1  -3  27 1674.49 115.526  42
  -1   3 -28 2235.26 126.830  12
   1   3  28 2194.47 117.577   9
  -1   3 -28 2159.45 125.513 111
  -1   3 -28 2274.31 128.439 104
   1  -3 -28 2247.01 108.820 106
   1   3  28 24.6612 152.026  52
   1   3  28 2912.00 168.164   5
  -1   3 -28 2153.79 129.415  98
   1  -3 -28 2271.12 107.610  98
  -1   3 -28 2125.67 119.914  85
   1  -3 -28 4389.70 159.535  86
  -1   3 -28 2169.74 124.468  82
  -1  -3  28 2348.38 133.010  73
   1   3  28 2295.66 128.006  74
   1   3  28 2195.81 123.597  67
   1  -3 -28 2206.32 100.637  66
  -1   3 -28 1909.52 109.931  25
   1  -3 -28 2197.92 106.939  39
  -1  -3  28 2309.97 133.419  42
  -1   3 -29 602.932 66.2944  12
   1   3  29 655.279 63.7802   9
  -1   3 -29 506.110 63.4631 111
  -1   3 -29 582.380 65.9545 104
   1  -3 -29 586.437 54.2764 106
   1   3  29 748.251 86.6579   5
  -1   3 -29 570.810 66.9595  98
   1  -3 -29 507.863 51.5903  98
  -1   3 -29 554.656 60.1978  85
  -1   3 -29 563.909 64.3252  82
  -1  -3  29 644.783 68.6916  73
   1   3  29 622.421 66.4865  74
  -1   3 -29 530.712 57.5475  25
   1  -3 -29 538.143 52.9390  39
  -1  -3  29 516.632 64.6288  42
   1  -3 -30 3623.55 135.560  98
  -1   3 -30 3277.01 155.062  98
  -1  -3  30 3507.62 161.069  42
  -1   3 -30 3488.33 157.598  82
  -1   3 -30 2942.82 133.756  25
   1  -3 -30 3939.00 157.266  68
  -1   3 -30 3500.72 158.719 111
  -1   3 -30 3724.29 158.128 104
   1  -3 -30 3462.31 131.680 106
  -1  -3  30 3539.32 158.469  73
   1   3  30 3802.61 156.943  74
  -1  -3  30 3660.17 168.587  69
   1   3  30 3717.97 150.804   9
  -1   3 -30 3591.34 158.005  12
  -1   3 -31 1993.24 118.116  98
   1  -3 -31 2147.82 100.981  98
  -1   3 -31 2088.36 119.475  82
  -1  -3  31 2088.20 117.631  73
  -1  -3  31 2129.18 124.385  69
   1   3  31 2147.98 113.672  74
   1  -3 -31 2210.07 115.770  68
   1  -3 -31 2045.75 97.2298 106
  -1   3 -31 2050.41 112.962 104
  -1   3 -31 2093.39 119.514 111
  -1   3 -31 2146.64 120.573  12
  -1   3 -32 1566.03 102.187  98
   1  -3 -32 1842.32 92.1150  98
  -1  -3  32 1811.07 106.857  73
   1   3  32 1796.51 115.353  76
   1   3  32 1736.26 98.6171  74
  -1  -3  32 1701.66 108.351  69
   1  -3 -32 1722.96 100.524  68
  -1   3 -32 1740.34 107.634  82
  -1   3 -32 1758.27 107.672 111
  -1   3 -32 1810.93 100.901 104
   1  -3 -32 1624.42 84.0410 106
  -1   3 -32 1695.49 106.643  12
  -1  -3  33 4776.50 168.674  73
   1   3  33 4651.74 154.765  74
  -1  -3  33 4691.66 176.172  69
   1   3  33 5036.37 184.706  76
  -1  -3  33 4893.37 162.357  74
   1  -3 -33 4975.70 164.766  68
  -1   3 -33 4863.44 174.824  82
   1  -3 -33 4440.05 133.961 106
  -1   3 -33 4951.21 173.935 111
  -1   3 -33 4419.20 150.249 104
  -1   3 -33 4422.85 166.020  98
   1  -3 -33 4712.56 144.965  98
   1   3  34 1108.05 92.0631   5
   1   3  34 809.018 72.2966  76
  -1  -3  34 784.272 65.6232  73
   1   3  34 812.151 60.8861  74
  -1  -3  34 776.834 63.5302  74
  -1  -3  34 785.067 69.6292  69
   1  -3 -34 812.871 65.4726  68
  -1   3 -34 841.039 72.1954  82
  -1   3 -34 857.226 72.2921  16
  -1   3 -34 745.968 57.1771 104
   1  -3 -34 836.871 58.8347  98
   1   3  34 840.045 68.1193 102
  -1   3 -34 866.626 72.0116  98
  -1   3 -35 4192.16 151.837  82
   1   3  35 3958.24 125.484  74
   1   3  35 4019.11 150.208  76
  -1  -3  35 3969.80 139.369  73
  -1  -3  35 4010.78 133.450  74
  -1  -3  35 4126.34 152.009  69
   1  -3 -35 4146.67 139.332  68
   1  -3 -35 4042.69 121.617  98
   1   3  35 4174.05 142.518 102
  -1   3 -35 4125.85 147.697  98
  -1   3 -35 4328.61 151.861  16
   1   3  36 603.666 60.8584   5
  -1   3 -36 542.528 53.5983  82
   1   3  36 456.538 48.6858  76
  -1  -3  36 454.055 43.7589  74
   1   3  36 488.664 40.2600  74
   1  -3 -36 474.880 45.5620  68
  -1  -3  36 508.772 51.3404  69
  -1   3 -36 575.020 54.2562  16
  -1  -3  36 473.363 50.1365  51
   1   3  36 449.229 44.5773 102
  -1   3 -36 475.516 49.3415  98
  -1   3 -37 1229.47 71.4042  98
  -1  -3  37 1260.10 64.9491  74
   1   3  37 1337.88 75.7919  76
   1  -3 -37 1273.31 68.2430  68
  -1  -3  37 1290.19 74.8199  69
  -1   3 -37 1442.24 77.9109  16
  -1  -3  37 1277.67 75.5774  51
   1   3  37 1257.03 66.3500 102
  -1   3 -37 1268.83 65.2571 108
   1   3  37 1559.79 87.4392   5
  -1  -3  37 1663.20 84.7991   5
  -1  -3  38 508.043 44.3091   5
   1   3  38 497.126 45.6574   5
   1   3  38 404.874 37.1936  14
   1   3  38 439.599 40.3771  76
  -1  -3  38 391.942 33.6639  74
   1  -3 -38 399.505 36.2635  68
  -1  -3  38 406.472 39.6785  69
  -1  -3  38 389.182 39.4238  51
  -1   3 -38 417.131 40.0013  16
  -1   3 -38 409.282 39.2440  98
  -1   3 -38 364.472 31.9365 108
   1   3  39 322.619 32.4656   5
  -1  -3  39 314.770 32.6864   5
  -1  -3  39 252.843 24.5266  74
   1   3  39 290.701 30.1787  76
   1   3  39 265.630 27.5110  14
  -1   3 -39 299.659 32.0118  16
   1   3  40 375.003 29.8587   5
   1   3  40 383.271 29.3312  76
  -1   3 -40 354.006 29.4716  16
   1   3  40 343.158 25.3116  14
   1   4 -39 68.9673 13.7813  82
   1  -4  39 86.6296 15.5640   5
  -1   4  39 82.8776 15.3366   5
   1   4 -39 92.8613 14.8373  16
  -1   4  38 133.354 21.8191   5
   1  -4  38 114.941 20.0462   5
  -1   4  38 104.016 17.9710  74
   1   4 -38 115.390 19.2946  16
   1   4 -38 111.538 20.2388  82
   1   4 -37 377.304 38.0325  82
  -1   4  37 373.496 35.6066  74
  -1   4  37 434.672 40.1879   5
   1   4 -37 448.751 39.1782  16
   1   4 -37 350.325 31.1023  98
   1   4 -36 2.25454 15.1231 111
   1   4 -36 4.55173 14.3480  16
  -1   4  36 2.51124 17.2609   5
   1   4 -36 2.40893 15.3295  82
  -1   4  36 3.36841 13.7507  74
   1  -4  36 1.06965 12.4276  69
   1   4 -36-1.88388 13.5514  98
   1   4 -36 1.09005 13.2154  12
   1   4 -35 942.427 66.6311  82
  -1   4  35 833.575 61.0724  74
   1  -4  35 880.642 60.8027  69
   1   4 -35 950.036 65.5655  16
   1   4 -35 940.424 66.2307 111
  -1   4  35 1049.30 72.1940   5
   1   4 -35 869.136 57.4637  98
   1   4 -35 706.852 62.0490  12
   1   4 -34 210.973 36.5580  82
  -1   4  34 203.657 29.2335  76
   1  -4  34 193.216 32.6950  69
  -1   4  34 184.622 33.8551  74
   1   4 -34 243.332 37.8780  16
   1   4 -34 167.896 35.7800 111
  -1   4  34 215.338 39.9007   5
   1   4 -34 195.816 32.5704  98
  -1  -4 -34 213.954 89.4376  94
   1   4 -34 167.925 32.1504  12
   1   4 -33 571.890 59.0272  82
   1   4 -33 526.620 57.0750  77
   1  -4  33 576.783 45.4926  74
  -1   4  33 614.373 60.6666  74
  -1   4  33 537.506 48.8945  76
   1   4 -33 636.999 59.6778  16
  -1  -4 -33 562.576 44.7649 109
   1   4 -33 537.303 59.1688 111
   1   4 -33 544.112 51.4659  98
  -1  -4 -33 366.802 140.818  97
  -1   4  33 698.241 70.0417   5
  -1   4  33 482.785 44.4017  14
   1   4 -33 572.946 56.5058  12
  -1   4  32 232.320 35.2783  76
   1  -4  32 255.084 34.9620  74
  -1   4  32 206.854 40.3564  74
  -1   4  32 332.450 55.1299   5
  -1  -4 -32 99.7527 117.128  97
   1   4 -32 197.633 34.1627  98
  -1  -4 -32 184.380 89.6535  94
   1   4 -32 186.843 31.9990 104
   1   4 -32 191.969 41.4551 111
  -1  -4 -32 214.839 31.6725 109
   1   4 -32 219.396 40.4952  77
   1   4 -32 238.324 43.5097  82
  -1   4  32 239.039 34.7521  14
  -1   4  31 113.216 40.2375   5
  -1  -4 -31 100.006 121.721  97
  -1  -4 -31 156.916 94.7860  94
   1   4 -31 95.0326 26.7460  98
   1   4 -31 113.341 35.9453 111
  -1  -4 -31 109.711 25.9214 109
  -1   4  31 107.763 27.2125  14
  -1   4  31 130.051 29.8280  76
   1   4 -31 107.994 33.6522  77
   1  -4  31 87.3175 24.3451  73
  -1   4  31 118.270 34.8427  74
  -1   4  30 36.1252 27.5443  74
   1  -4  30 31.0295 18.6205  73
  -1   4  30 19.8253 18.7328  76
   1   4 -30 31.7013 25.4520  77
  -1   4  30 10.7762 27.2096   5
  -1  -4 -30 110.786 82.2294  94
   1   4 -30 29.6640 18.5016  98
  -1  -4 -30 9.43509 102.703  97
   1   4 -30 53.5504 28.9775 111
  -1  -4 -30 26.4937 17.7755 109
  -1  -4 -30 26.5350 14.0349  78
  -1   4  30 42.9553 20.8348  14
  -1   4  29 181.122 43.3545  74
  -1   4  29 118.513 31.7770  76
   1  -4  29 135.321 29.8055  73
   1   4 -29 111.002 33.6358  77
  -1   4  29 212.684 53.6825   5
  -1  -4 -29 58.1128 99.6112  97
  -1  -4 -29-3.48056 71.3493  94
   1   4 -29 153.879 32.9247  98
  -1  -4 -29 153.531 29.8337 109
   1   4 -29 145.530 38.4304 111
  -1   4  29 151.752 33.5614  14
  -1  -4 -29 159.155 26.6783  78
   1  -4  28 49.0343 21.1359  73
  -1   4  28 81.3759 28.2602  76
  -1   4  28 73.6758 32.6832  74
  -1   4  28 126.249 45.6807   5
  -1  -4 -28 51.7185 20.7632  39
   1  -4  28 84.7141 29.1639  42
   1   4 -28 62.4202 29.4368 111
  -1  -4 -28 70.6296 22.9534 109
  -1  -4 -28 83.8700 102.895  97
   1   4 -28 61.3062 23.9038  98
  -1  -4 -28 32.1199 70.4812  94
  -1  -4 -28 98.2969 23.3217  78
  -1  -4 -27 755.900 57.1655  78
  -1   4  27 765.254 82.7250  74
   1  -4  27 745.977 65.6521  73
  -1   4  27 788.173 79.0424  76
  -1   4  27 901.971 104.891   5
   1   4 -27 759.314 68.0626  88
  -1  -4 -27 752.128 61.6905 109
  -1  -4 -27 744.348 62.6426  39
   1  -4  27 726.269 73.8328  42
  -1  -4 -27-4.98997 98.1374  97
  -1  -4 -27 32.7640 68.7148  94
   1   4 -27 717.462 65.4245  98
   1   4 -26 282.717 43.9636  98
  -1  -4 -26 285.031 37.0507  78
  -1   4  26 263.287 51.3054  76
  -1   4  26 261.353 52.4045  74
   1  -4  26 282.373 42.9866  73
  -1   4  26 379.767 76.0221   5
   1   4 -26 292.934 45.5994  85
   1   4 -26 291.436 46.2463  88
  -1  -4 -26 246.439 38.0193  39
   1  -4  26 276.532 49.0634  42
   1   4 -26 257.878 44.1973  25
   1   4 -25 2565.62 124.876  98
   1   4 -25 2156.09 120.929  85
   1   4 -25 2418.78 127.559  88
  -1  -4 -25 2596.28 108.907  78
   1  -4  25 2759.74 127.177  73
  -1   4  25 2563.23 146.637  76
  -1   4  25 2465.01 153.417  74
  -1  -4 -25 2382.13 113.318  48
   1   4 -25 2337.44 127.803  25
  -1  -4 -25 2552.75 116.140  39
   1  -4  25 2742.73 143.587  42
   1   4 -24 328.717 48.7203   6
   1   4 -24 488.213 57.3363  98
   1   4 -24 320.160 50.1830  85
  -1  -4 -24 406.824 44.7975  78
  -1   4  24 425.476 70.3340  74
  -1  -4 -24 385.011 60.0733  71
  -1   4  24 425.563 64.2755  76
   1   4 -24 368.258 53.3130  75
  -1   4  24 468.367 87.6704   5
  -1  -4 -24 361.097 45.2212 106
  -1  -4 -24 407.404 49.7277  48
   1   4 -24 446.111 58.1485  25
   1  -4  24 406.500 59.5968  42
  -1  -4 -24 429.302 48.7516  39
   1   4 -23 1786.11 112.667   6
   1   4 -23 2411.90 152.649  13
   1   4 -23 2176.55 115.675  98
   1   4 -23 1787.43 114.769  85
   1   4 -23 2190.04 131.457  79
  -1  -4 -23 2176.88 101.437  78
  -1   4  23 2000.40 133.430  76
  -1  -4 -23 2071.22 129.497  71
   1   4 -23 2130.05 123.588  75
  -1   4  23 1881.31 138.878  74
   1   4 -23 2165.24 128.272  77
  -1   4  23 2323.27 179.840   5
  -1  -4 -23 1928.35 99.2224 106
  -1  -4 -23 1836.32 105.605  48
   1  -4  23 2155.93 118.435  45
   1   4 -23 2201.63 127.185  25
   1  -4  23 2432.59 136.530  42
  -1  -4 -23 2101.71 106.217  39
  -1  -4 -22 835.923 64.2101 106
   1  -4  22 827.414 74.8973  45
  -1  -4 -22 708.992 67.6472  48
  -1   4  22 784.921 109.241   5
   1   4 -22 793.824 71.7090  98
   1   4 -22 598.926 67.9207  85
  -1  -4 -22 830.421 63.6601  78
   1   4 -22 892.460 84.0312  79
  -1  -4 -22 840.118 83.1400  71
  -1   4  22 833.172 80.0797  73
   1   4 -22 804.627 80.7326  77
  -1   4  22 616.168 82.7724  74
   1   4 -22 759.930 75.2238  75
   1   4 -22 886.948 81.5826  25
   1   4 -22 660.737 69.7666   6
   1   4 -22 909.593 95.9281  13
   1   4 -21 753.535 74.9232   6
   1   4 -21 1157.61 106.624  13
  -1  -4 -21 1065.21 72.7654 106
   1  -4  21 1157.48 87.7809  45
  -1  -4 -21 758.756 69.0928  48
  -1   4  21 860.333 111.597   5
   1   4 -21 1161.98 84.9205  98
  -1  -4 -21 11.0824 77.1279  94
   1   4 -21 790.853 78.2501  85
   1   4 -21 564.588 70.8955  86
   1   4 -21 1214.20 96.8880  79
  -1  -4 -21 1193.86 75.6524  78
  -1   4  21 815.683 94.0351  74
  -1   4  21 1080.48 90.3975  73
   1   4 -21 964.721 82.9501  75
  -1  -4 -21 1027.81 92.1664  71
   1   4 -21 1275.49 97.2547  77
  -1  -4 -21 1152.64 94.8343  60
   1   4 -21 1147.18 94.6917  25
  -1  -4 -21 1075.67 60.3244  34
   1   4 -20 1878.61 134.462  13
   1   4 -20 1134.12 90.7895   6
  -1  -4 -20 1861.35 95.6499 106
   1  -4  20 1720.94 106.082  45
  -1   4  20 1592.26 145.407   5
   1   4 -20 2103.70 113.373  98
  -1  -4 -20 14.6002 71.3965  94
   1   4 -20 3103.06 153.777  86
   1   4 -20 1457.04 103.775  85
   1   4 -20 2114.98 127.083  79
  -1   4  20 1845.81 115.787  73
   1   4 -20 2133.62 125.378  77
  -1  -4 -20 1686.74 114.191  71
   1   4 -20 1527.71 101.956  75
  -1   4  20 1164.25 110.230  74
  -1  -4 -20 1870.15 119.449  60
   1   4 -20 1976.80 123.812  25
  -1  -4 -20 1938.95 83.3781  34
   1   4 -19 814.111 75.1236   6
   1   4 -19 1230.25 108.011  13
  -1   4  19 1363.92 130.471   5
  -1  -4 -19 1228.60 77.0995 106
   1  -4  19 1175.27 86.3708  45
   1   4 -19 1398.28 92.1773  98
   1   4 -19 1055.63 85.9855  85
   1   4 -19 1178.65 98.5660  86
   1   4 -19 1351.42 101.136  79
   1   4 -19 1144.72 85.5942  75
  -1   4  19 986.265 89.2504  76
  -1  -4 -19 1160.57 91.4450  71
  -1   4  19 817.720 90.0652  74
   1   4 -19 1388.60 101.626  77
  -1  -4 -19 1275.96 96.5249  60
   1   4 -19 1301.99 100.418  25
   1  -4  19 1205.47 84.5851  32
  -1  -4 -19 1294.76 69.7286  34
  -1  -4 -19 1366.29 82.4695  39
   1   4 -18 348.802 47.4957   6
  -1   4  18 469.788 61.2392   9
  -1   4  18 430.854 74.4273   5
  -1  -4 -18 442.496 47.8862 106
   1  -4  18 463.260 53.2213  45
  -1  -4 -18 343.546 57.5834  55
   1   4 -18 373.329 47.9244  18
   1   4 -18 430.904 55.3911  85
   1   4 -18 455.283 60.5257  79
  -1   4  18 439.532 58.2962  76
  -1   4  18 364.490 60.7844  74
  -1  -4 -18 389.712 54.0417  71
   1   4 -18 426.869 51.3524  75
   1   4 -18 449.059 59.5638  77
  -1  -4 -18 428.602 57.1017  60
   1   4 -18 487.129 62.1787  25
   1  -4  18 414.121 49.1067  32
  -1  -4 -18 522.786 45.4942  34
  -1  -4 -18 528.803 52.0920  39
   1   4 -17 1723.78 100.300   6
  -1   4  17 2278.83 129.278   9
  -1   4  17 2491.82 160.929   5
  -1  -4 -17 2315.98 105.865 106
   1  -4  17 2132.46 107.192  45
  -1  -4 -17 1686.74 113.251  55
   1   4 -17 1834.68 100.616  18
   1   4 -17 3120.14 158.220  86
   1   4 -17 2039.76 113.362  85
   1   4 -17 2052.22 122.247  79
  -1  -4 -17 2384.96 119.919  71
   1   4 -17 2292.24 128.665  77
   1   4 -17 2043.98 103.782  75
  -1   4  17 1756.10 122.547  74
  -1  -4 -17 3097.75 126.822  72
  -1  -4 -17 2234.17 118.747  60
  -1  -4 -17 2402.96 110.449  39
  -1  -4 -17 2305.94 98.9067  34
   1   4 -17 1921.85 121.670  25
   1  -4  17 2080.62 102.352  32
  -1  -4 -16 1040.66 71.4883 106
   1  -4  16 930.528 67.7256  45
  -1  -4 -16 729.686 72.6416  55
   1   4 -16 886.391 68.5355  18
  -1  -4 -16 1038.99 68.2126  34
  -1  -4 -16 1082.19 73.7041  39
   1   4 -16 720.268 74.2580  25
   1  -4  16 918.978 64.8242  32
  -1   4  16 798.349 79.8008  74
  -1  -4 -16 897.416 70.9002  71
   1   4 -16 1030.94 87.0650  77
  -1  -4 -16 996.825 77.3023  60
  -1   4  16 1273.54 110.695   5
   1   4 -16 839.239 67.5690   6
  -1   4  16 1026.37 86.4955   9
  -1  -4 -15 3708.01 132.515  72
  -1   4  15 3604.54 161.237  74
  -1  -4 -15 3754.27 145.739  60
  -1  -4 -15 4420.35 152.257  39
  -1  -4 -15 4385.69 145.161  34
   1  -4  15 3893.76 132.083  45
  -1  -4 -15 2973.11 139.076  55
   1   4 -15 2652.31 141.109  25
   1  -4  15 3789.63 126.425  32
   1   4 -15 3495.83 135.678   6
  -1   4  15 3373.53 157.606   9
  -1  -4 -14 3024.14 114.283  72
  -1  -4 -14 2460.91 110.672  60
   1  -4  14 2740.99 103.197  45
  -1  -4 -14 2254.01 107.195  55
   1  -4  14 2407.06 74.1360  44
   1   4 -14 2371.82 105.232   6
  -1   4  14 2069.28 120.320   9
   1  -4  14 2649.56 97.9015  32
   1   4 -14 2024.27 117.455  25
  -1  -4 -14 3016.62 124.813  39
  -1  -4 -14 2637.65 113.869  34
   1   4 -13 4579.77 178.342  25
   1  -4  13 5473.16 142.671  32
  -1   4  13 5951.24 196.783   2
   1  -4  13 5286.37 119.739  44
   1  -4  13 5918.63 151.254  45
  -1  -4 -13 5366.59 158.585  55
  -1  -4 -13 5374.46 157.861  72
  -1   4  13 4957.48 183.766   9
   1   4 -13 5348.88 159.248   6
  -1  -4 -13 5959.00 184.129  39
  -1  -4 -13 5526.33 173.740  34
   1   4 -12 2686.40 80.0096  28
   1  -4  12 3272.29 99.3021  32
   1   4 -12 2765.36 127.732  25
  -1   4  12 3505.38 150.135   2
   1   4 -12 3208.28 113.003   6
  -1  -4 -12 3010.16 110.083  55
   1  -4  12 3089.92 84.5438  44
  -1  -4 -12 3612.72 138.301  39
  -1  -4 -12 3006.26 123.235  34
  -1   4  12 3042.74 135.353   9
  -1   4  11 2729.32 119.911   9
  -1  -4 -11 2499.41 94.6924  64
  -1   4  11 2723.21 135.675   2
   1   4 -11 2502.86 95.0255   6
  -1  -4 -11 2135.67 89.4183  55
   1  -4  11 2609.74 74.8648  44
   1   4 -11 2300.20 108.930  25
   1   4 -11 2270.75 69.2334  28
  -1  -4 -11 2629.38 115.931  39
  -1   4  11 3266.53 121.841  36
  -1  -4 -11 2201.52 105.598  34
  -1  -4 -10 4482.99 128.625  64
  -1  -4 -10 4356.49 153.865  39
  -1  -4 -10 4141.66 147.385  34
   1  -4  10 4705.44 108.897  44
   1   4 -10 4550.67 148.449  25
   1   4 -10 4260.16 100.888  28
  -1  -4  -9 5194.19 138.054  64
  -1   4   9 5982.56 219.295   2
  -1  -4  -9 4792.42 160.940  39
  -1  -4  -9 5018.78 161.809  34
  -1   4   9 6183.36 183.258  36
   1  -4   9 5793.55 118.662  34
   1  -4   9 5444.96 120.817  44
   1   4  -9 5323.41 153.609  25
   1   4  -9 4995.51 111.258  28
  -1  -4  -8 3400.77 104.536  64
  -1   4   8 3821.54 178.941   2
  -1  -4  -8 3312.72 99.7440  57
  -1  -4  -8 3329.16 123.844  39
  -1   4   8 3958.97 145.011  36
  -1  -4  -8 3499.66 127.093  34
   1  -4   8 3492.18 89.4477  34
   1   4  -8 3405.48 112.095  25
   1   4  -8 3282.87 83.3508  28
  -1  -4  -7 5717.95 142.373  64
  -1   4   7 6915.95 256.057   2
  -1  -4  -7 5660.20 137.425  57
  -1   4   7 5890.29 186.058  36
   1  -4   7 6733.66 133.580  34
   1  -4   7 5941.90 122.375  41
  -1  -4  -7 5833.04 166.113  39
  -1  -4  -7 6148.15 171.752  34
   1   4  -7 6032.97 148.115  25
   1   4  -7 5769.31 120.732  28
  -1  -4  -6 3379.51 101.783  64
  -1   4   6 4172.29 203.548   2
  -1  -4  -6 3434.95 98.1665  57
   1  -4   6 3813.24 95.0773  34
  -1   4   6 2705.31 124.048  36
   1  -4   6 3342.66 87.0694  41
  -1  -4  -6 3469.50 116.619  39
   1   4  -6 3587.15 102.269  25
   1   4  -6 3282.02 83.4018  28
  -1   4   5 10194.3 344.209   2
  -1   4   5 6723.63 209.466  36
  -1  -4  -5 9181.57 193.173  39
   1  -4   5 8726.88 167.847  34
   1  -4   5 9023.57 201.768  43
   1  -4   5 8201.35 164.123  41
  -1  -4  -5 8430.02 172.968  57
  -1  -4  -5 7557.08 173.291  64
   1   4  -5 8567.23 172.047  25
   1   4  -5 8345.57 155.776  28
  -1   4   4 5679.73 264.482   2
   1  -4   4 5342.81 124.483  41
  -1   4   4 4254.03 157.295  36
  -1  -4  -4 5398.14 132.542  39
   1  -4   4 5116.94 119.353  34
   1  -4   4 5821.31 169.499  43
  -1  -4  -4 4959.07 123.255  57
   1   4  -4 5212.51 119.768  25
   1   4  -4 4950.65 129.128  31
   1   4  -4 4988.10 110.496  28
  -1   4   3 8777.49 345.952   2
  -1  -4  -3 8800.45 174.263  39
  -1  -4  -3 8986.37 192.384  34
   1  -4   3 8714.53 181.839  41
   1  -4   3 9929.97 245.659  43
  -1   4   3 7569.26 213.600  36
  -1  -4  -3 8412.64 174.815  57
   1   4  -3 8137.84 173.410  31
   1   4  -3 8238.91 159.666  28
   1   4  -3 8883.65 165.734  25
   1   4  -2 6469.69 98.1482   9
  -1   4   2 5840.36 290.705   2
   1  -4   2 6702.05 158.624  41
  -1  -4  -2 6809.24 158.308  34
   1  -4   2 6944.34 212.436  43
  -1  -4  -2 6675.92 137.012  39
  -1   4   2 6341.63 183.081  36
  -1  -4  -2 6236.15 144.985  57
   1   4  -2 6566.11 134.582  28
   1   4  -2 6797.68 133.969  25
   1   4  -2 6255.76 140.368  31
   1   4  -1 4459.39 84.0597   9
  -1   4   1 4613.42 146.540  36
  -1  -4  -1 4673.12 103.092  39
   1  -4   1 4619.95 134.680  41
  -1  -4  -1 4634.15 122.684  34
   1  -4   1 4795.95 179.822  43
   1   4  -1 4714.77 110.602  28
  -1   4   1 4750.24 116.400  25
   1   4  -1 4387.21 108.384  31
   1   4   0 4616.52 94.4925   9
  -1  -4   0 4392.49 119.139  34
  -1  -4   0 4367.45 95.6764  39
   1  -4   0 4644.58 140.695  41
   1  -4   0 4597.66 181.835  43
  -1   4   0 4844.70 116.893  25
   1   4   0 3979.33 101.546  31
   1   4   0 5207.86 100.101  25
   1   4   1 4925.92 110.002   9
   1   4   1 4681.48 123.536   8
  -1   4  -1 5119.10 120.965  25
   1   4   1 4249.95 103.308  31
   1   4   1 5063.49 96.8207  25
   1  -4  -1 4561.59 148.870  41
  -1  -4   1 4658.80 94.4764  39
  -1  -4   1 4608.29 120.457  34
   1  -4  -1 4907.96 190.746  43
   1   4   2 6895.52 150.749   9
   1   4   2 6330.43 152.655   8
   1   4   2 6439.65 115.818  25
   1   4   2 5997.36 127.899  31
  -1   4  -2 7196.45 149.671  25
   1   4   2 6547.54 147.245  26
   1  -4  -2 5968.52 183.992  41
  -1  -4   2 6462.27 146.042  34
  -1  -4   2 6492.82 114.500  39
   1  -4  -2 6768.39 228.596  43
   1   4   3 7770.62 177.775   8
   1   4   3 8934.96 194.532   9
  -1  -4   3 7862.13 166.192  34
   1  -4  -3 7987.76 223.349  41
  -1  -4   3 7670.17 163.376  44
   1  -4  -3 8463.92 258.405  43
   1   4   3 7688.09 171.670  26
   1   4   3 7303.14 146.042  31
  -1   4  -3 8543.75 168.659  25
  -1   4  -3 8549.78 333.971   2
   1   4   4 5180.23 138.249   8
   1   4   4 5771.89 164.395   9
   1  -4  -4 4782.86 172.951  41
   1  -4  -4 5407.22 201.386  43
  -1  -4   4 5251.26 126.707  44
   1   4   4 4900.81 109.020  31
  -1   4  -4 5490.04 129.546  25
   1   4   4 5346.15 137.607  26
  -1   4  -4 5651.56 254.787   2
   1   4   5 8485.58 192.676   8
   1   4   5 8855.47 231.106   9
  -1   4  -5 9458.20 322.930   2
   1  -4  -5 8964.90 271.066  43
  -1  -4   5 8830.15 177.075  44
   1  -4  -5 8131.18 238.318  41
   1   4   5 8654.53 193.113  26
   1   4   5 8316.75 157.373  31
  -1   4  -5 8995.25 181.924  25
   1   4   6 3354.04 142.381   9
   1   4   6 3565.43 163.393  61
  -1   4  -6 3655.18 186.154   2
  -1  -4   6 3323.65 98.3078  44
   1  -4  -6 3323.24 157.155  43
   1  -4  -6 3529.57 148.126  41
   1   4   6 3395.99 113.443  26
  -1   4  -6 3513.85 103.751  25
   1   4   7 5517.81 195.655   9
  -1   4  -7 6027.42 233.712   2
  -1  -4   7 5889.05 138.650  44
  -1  -4   7 5947.09 144.929  51
   1  -4  -7 6239.12 221.146  43
   1  -4  -7 6224.51 204.661  41
   1   4   7 5854.35 160.953  26
  -1   4  -7 5851.03 145.165  25
   1   4   7 5289.91 118.843  29
   1   4   8 4089.93 167.119   9
   1   4   8 4435.28 181.459  61
   1   4   8 3832.29 157.798  58
  -1   4  -8 3648.71 173.236   2
  -1  -4   8 3913.96 107.807  44
   1  -4  -8 3119.54 103.636  55
  -1  -4   8 3804.22 91.4528  46
   1  -4  -8 4095.05 174.014  43
   1  -4  -8 4177.95 160.343  41
   1   4   8 3641.68 127.003  26
  -1   4  -8 3506.92 112.366  25
   1  -4  -8 4296.64 147.462  33
   1   4   8 3334.85 88.8065  29
   1   4   9 6911.29 222.377   9
  -1  -4   9 5727.45 146.222  69
   1   4   9 6913.09 217.472  58
   1   4   9 6809.67 225.416  61
  -1   4  -9 5544.04 210.048   2
  -1  -4   9 5739.07 140.512  44
   1  -4  -9 5440.66 145.802  55
  -1  -4   9 5851.85 118.959  46
   1  -4  -9 6295.35 200.289  41
   1  -4  -9 6281.74 218.256  43
   1   4   9 5174.12 165.036  26
   1   4   9 4985.81 119.148  29
   1  -4  -9 6548.75 187.372  33
  -1   4  -9 5297.64 150.694  25
   1   4  10 6098.01 207.090   9
   1   4  10 5614.23 187.276  67
  -1  -4  10 4953.70 139.554  69
   1   4  10 5844.04 204.303  61
   1   4  10 5728.15 197.318  58
  -1   4 -10 4991.87 192.762   2
  -1  -4  10 4829.71 129.376  44
   1  -4 -10 4744.98 139.751  55
  -1  -4  10 4809.83 103.702  46
   1  -4 -10 5472.22 201.595  43
   1   4  10 4309.30 109.502  29
   1  -4 -10 5623.80 171.680  33
  -1   4 -10 4510.31 144.223  25
  -1  -4  10 4674.52 108.131  27
   1   4  10 4410.66 153.120  26
   1   4  11 2014.32 103.643  26
  -1  -4  11 2237.92 85.2177  32
   1  -4 -11 2693.19 115.745  33
   1   4  11 2034.40 72.4890  29
  -1  -4  11 2178.06 69.3131  27
  -1   4 -11 2167.82 100.716  25
  -1  -4  11 2405.44 97.5736  69
   1  -4 -11 3388.32 99.7036  72
   1   4  11 2771.82 136.349  61
   1   4  11 2835.84 134.549  58
   1   4  11 2716.35 128.880  67
  -1   4 -11 2254.77 124.331   2
  -1  -4  11 2190.21 85.5119  44
  -1  -4  11 2202.41 61.6110  46
   1  -4 -11 2391.97 97.6649  55
   1  -4 -11 2553.87 136.639  43
   1   4  11 3068.20 144.270   9
  -1  -4  12 3203.66 108.190  32
   1   4  12 2890.65 92.7365  29
  -1  -4  12 3015.36 87.9644  27
  -1   4 -12 2999.16 127.621  25
   1   4  12 2903.06 129.925  26
   1  -4 -12 3599.00 136.992  33
  -1  -4  12 3380.49 125.125  69
   1   4  12 3928.16 159.063  58
   1   4  12 4071.06 159.946  67
   1   4  12 3787.77 157.900  61
  -1   4 -12 3184.71 148.040   2
  -1  -4  12 3320.40 109.187  44
   1  -4 -12 3294.36 122.713  55
   1  -4 -12 3719.89 146.337  41
   1  -4 -12 3703.25 166.326  43
   1   4  12 4271.06 169.282   9
   1   4  13 4993.78 133.209  29
  -1   4 -13 5059.57 177.499  25
   1   4  13 4610.51 173.329  26
  -1  -4  13 5115.70 125.580  27
   1  -4 -13 6283.49 185.807  33
  -1  -4  13 5477.86 153.100  32
   1  -4 -13 4293.34 136.399  72
  -1  -4  13 5855.49 178.810  69
   1   4  13 6744.14 209.165  58
   1   4  13 6383.62 206.129  61
   1   4  13 7101.83 214.784  67
  -1   4 -13 5716.27 199.357   2
  -1  -4  13 5757.49 151.253  44
   1  -4 -13 5795.67 174.922  55
   1  -4 -13 6543.69 194.963  41
  -1  -4  13 5601.33 132.823  38
   1   4  13 7170.86 223.183   9
   1  -4 -14 2577.49 120.468  71
  -1  -4  14 2645.61 122.754  69
   1   4  14 2873.26 133.264  58
   1   4  14 3246.86 142.538  67
   1   4  14 2858.57 133.395  61
  -1  -4  14 2596.05 104.597  32
   1   4  14 2178.74 86.7383  29
   1  -4 -14 2940.90 121.994  33
   1   4  14 2030.50 114.157  26
  -1   4 -14 2219.18 119.966  25
   1  -4 -14 2652.37 119.872  55
  -1  -4  14 2634.42 105.480  45
  -1  -4  14 2688.13 101.239  44
  -1  -4  14 2446.07 83.0753  38
   1  -4 -14 3130.32 129.986  41
   1   4  14 3381.10 147.672   9
  -1   4 -15 3252.13 122.114  92
  -1   4 -15 3171.43 158.305  85
   1   4  15 2931.68 107.274  29
  -1   4 -15 2590.14 139.030  25
  -1  -4  15 3502.32 128.207  32
   1  -4 -15 3920.92 141.518  33
   1  -4 -15 3210.22 152.502  71
  -1   4 -15 3404.05 133.340  75
   1   4  15 3981.05 158.411  58
   1   4  15 4221.10 163.003  67
  -1  -4  15 3494.67 129.748  45
  -1  -4  15 3553.77 120.923  44
   1  -4 -15 3518.87 145.862  55
   1  -4 -15 3488.76 140.110   7
   1   4  15 4302.81 166.438   9
   1  -4 -15 4169.51 149.313  41
  -1  -4  15 3206.56 97.6988  38
   1   4  16 869.481 88.9862   5
  -1   4 -16 923.009 92.0172 111
  -1  -4  16 765.118 62.0710  45
  -1  -4  16 750.369 54.0374  44
   1   4  16 760.813 76.6880 102
  -1   4 -16 680.165 75.6522  85
  -1   4 -16 755.942 59.6559  92
  -1   4 -16 782.193 74.9273  88
  -1  -4  16 740.894 60.0243  32
   1   4  16 625.615 49.3064  29
   1  -4 -16 799.965 62.7664  33
  -1   4 -16 625.497 69.1045  25
  -1   4 -16 730.914 77.7542  77
  -1   4 -16 716.822 62.9055  75
   1  -4 -16 665.226 71.9344  71
   1   4  16 700.163 68.5276  74
  -1  -4  16 772.479 65.8501  73
   1   4  16 790.050 75.1478  76
   1   4  16 950.156 75.6356  58
   1   4  16 1046.15 79.1136  67
   1  -4 -16 775.473 67.5440   7
   1   4  16 1002.75 80.0408   9
   1  -4 -16 847.237 65.6340  41
   1   4  17 2274.44 148.383   5
  -1   4 -17 2261.36 141.957 111
  -1  -4  17 1827.89 103.060  45
  -1  -4  17 1939.64 90.0248  44
  -1   4 -17 1775.83 127.776  16
   1  -4 -17 2124.09 103.495  96
   1   4  17 2022.37 128.150 102
  -1   4 -17 1723.16 122.368  85
  -1   4 -17 1931.64 100.197  92
  -1   4 -17 2098.26 118.198  88
   1   4  17 1627.38 84.6001  29
  -1  -4  17 1827.90 101.391  32
  -1   4 -17 1933.66 117.804  24
  -1   4 -17 1320.61 104.994  25
   1  -4 -17 2060.05 103.222  33
   1  -4 -17 1710.80 119.979  71
  -1  -4  17 1812.88 105.239  73
  -1   4 -17 1823.35 121.510  77
  -1   4 -17 1800.35 105.009  75
   1   4  17 1795.26 112.685  74
   1   4  17 1761.33 117.430  76
   1   4  17 2353.68 120.549  67
   1   4  17 2217.14 115.130  58
   1   4  17 2294.52 121.530   9
   1  -4 -17 1900.88 111.087   7
   1  -4 -17 2142.26 103.700  41
   1   4  18 520.478 77.1875   5
  -1   4 -18 312.244 47.1475 110
  -1  -4  18 389.520 40.8968  44
  -1  -4  18 433.028 53.4291  45
  -1   4 -18 371.185 63.8398  16
   1  -4 -18 437.419 47.7971  96
   1   4  18 404.198 63.2019 102
  -1   4 -18 281.399 51.3816  98
  -1   4 -18 363.228 59.9203  85
  -1   4 -18 519.256 59.3694  88
  -1   4 -18 427.761 50.0070  92
   1   4  18 294.348 37.9196  29
  -1   4 -18 448.886 59.4204  24
   1  -4 -18 422.125 47.0470  33
  -1  -4  18 451.020 53.3729  32
   1  -4 -18 509.947 1476.42  71
  -1  -4  18 363.667 49.6250  73
  -1   4 -18 457.866 55.2249  75
   1   4  18 376.930 58.6207  76
  -1   4 -18 428.776 61.1355  77
   1   4  18 376.512 54.7270  74
   1   4  18 503.789 56.1707  58
   1   4  18 526.795 58.0965  67
   1   4  18 531.871 58.5280   9
   1  -4 -18 409.328 54.5047   7
   1  -4 -18 439.846 46.9895  41
   1   4  19 1116.95 112.577   5
  -1   4 -19 952.399 78.1499 110
  -1  -4  19 927.551 80.8037  45
  -1  -4  19 924.495 63.0484  44
  -1   4 -19 1077.23 106.031  16
   1  -4 -19 1076.30 73.9543  96
  -1   4 -19 628.207 76.6693  98
  -1   4 -19 1140.62 86.5098  88
  -1   4 -19 936.731 94.1993  85
  -1   4 -19 939.342 75.7488  92
  -1  -4  19 988.670 80.4013  32
  -1   4 -19 1236.64 95.5038  24
   1  -4 -19 1078.90 74.6622  33
  -1   4 -19 905.445 80.9225  75
   1   4  19 788.835 80.8236  74
  -1  -4  19 806.936 75.3830  73
   1  -4 -19 806.420 90.3664  71
  -1   4 -19 1118.83 95.0265  77
   1   4  19 961.659 94.2199  76
   1   4  19 1055.59 80.1993  58
   1   4  19 1214.21 85.9790  67
   1   4  19 1229.71 87.3761   9
   1  -4 -19 964.100 82.8238   7
  -1   4 -19 1217.51 89.1575  12
   1  -4 -19 1166.77 74.7646  41
   1   4  20 2251.79 120.898   9
   1  -4 -20 1769.30 111.215   7
  -1   4 -20 1978.03 114.808  12
   1   4  20 1687.31 142.752   5
  -1   4 -20 1812.79 104.699 110
   1  -4 -20 1364.67 100.701  48
  -1  -4  20 1643.52 109.383  45
  -1   4 -20 1976.53 144.939  16
  -1   4 -20 1415.20 116.466  98
   1  -4 -20 2004.06 101.391  96
  -1   4 -20 1911.55 111.021  88
  -1   4 -20 1837.55 132.545  85
  -1   4 -20 1946.58 124.759  77
  -1   4 -20 1582.68 110.067  75
   1   4  20 1475.62 119.503  76
  -1  -4  20 1609.72 108.846  73
   1   4  20 1241.78 104.490  74
   1  -4 -20 1338.09 122.237  71
   1   4  20 2020.71 111.537  58
   1   4  20 2173.19 117.043  67
   1  -4 -20 1920.62 101.295  33
  -1   4 -20 2151.66 126.181  24
  -1  -4  20 1648.58 106.862  32
   1  -4 -20 1950.47 97.8093  41
   1   4  21 994.183 81.1037   9
   1  -4 -21 952.650 83.4228   7
  -1   4 -21 1082.95 84.8316  12
   1   4  21 689.403 95.0333   5
  -1   4 -21 1001.93 92.5886 111
   1  -4 -21 838.633 70.9832 106
   1  -4 -21 804.132 79.2729  48
  -1  -4  21 680.193 72.1573  45
  -1   4 -21 1058.45 108.320  16
  -1   4 -21 823.911 89.3028  98
   1  -4 -21 979.860 71.9755  96
  -1   4 -21 921.172 94.8569  85
  -1   4 -21 922.211 78.6047  88
  -1   4 -21 933.041 87.7902  77
   1   4  21 678.712 84.9602  76
  -1  -4  21 890.895 83.0749  73
  -1   4 -21 748.619 77.1177  75
   1  -4 -21 961.580 90.8575  71
   1   4  21 737.578 82.3027  74
   1   4  21 1054.42 82.1041  67
   1   4  21 944.469 76.9278  58
   1  -4 -21 980.298 71.9516  33
   1  -4 -21 1014.02 69.6684  41
   1  -4 -22 864.173 78.4536   7
  -1   4 -22 772.016 73.2058  12
   1   4  22 785.920 103.025   5
  -1   4 -22 871.689 86.7662 111
   1  -4 -22 769.444 76.6836  48
  -1  -4  22 770.409 77.4054  45
  -1   4 -22 1068.31 108.302  16
  -1   4 -22 713.567 84.2992  98
   1  -4 -22 866.813 67.7228  96
  -1   4 -22 810.321 73.3897  88
  -1   4 -22 830.740 90.2687  85
  -1   4 -22 877.152 85.7949  77
   1  -4 -22 860.859 87.1547  71
   1   4  22 640.764 82.7852  76
  -1   4 -22 700.732 76.9630  75
  -1  -4  22 861.643 81.7038  73
   1   4  22 660.091 78.8633  74
   1   4  22 856.625 73.5965  58
   1   4  22 840.723 74.5299  67
  -1   4 -22 800.216 85.1846  25
   1  -4 -22 847.664 68.6837  33
   1  -4 -22 869.255 64.0513  41
   1  -4 -23 2110.94 120.613   7
  -1   4 -23 2067.47 119.547  12
   1   4  23 2345.47 173.769   5
  -1   4 -23 1938.16 126.369 111
   1  -4 -23 1991.63 119.490  48
  -1  -4  23 1828.85 118.298  45
  -1   4 -23 2445.62 160.692  16
  -1   4 -23 1837.25 131.996  98
   1   4  23 1876.06 138.321 102
   1  -4 -23 2056.83 104.610  96
  -1   4 -23 2143.70 139.932  85
  -1   4 -23 2080.16 115.371  88
  -1   4 -23 1987.94 116.831  82
  -1   4 -23 1897.43 123.057  77
   1   4  23 1856.72 128.893  74
  -1   4 -23 1725.92 119.889  75
  -1  -4  23 2237.63 130.413  73
   1   4  23 1723.58 135.479  76
   1   4  23 2133.96 119.135  67
   1   4  23 1960.66 112.035  58
   1  -4 -23 2108.38 108.555  33
  -1   4 -23 1982.64 131.092  25
   1  -4 -23 2020.20 98.2564  41
  -1   4 -24 410.257 54.6657  12
   1  -4 -24 347.445 50.1121   7
   1   4  24 480.052 84.9926   5
  -1   4 -24 354.406 57.3479 111
   1  -4 -24 361.196 53.1717  48
   1   4  24 62.7359 164.892  52
  -1  -4  24 357.298 54.2422  45
  -1   4 -24 454.970 72.7625  16
   1  -4 -24 361.810 46.5236  96
   1   4  24 397.056 66.5932 102
  -1   4 -24 367.121 61.5872  98
  -1   4 -24 414.728 54.1153  88
  -1   4 -24 430.757 64.3735  85
  -1   4 -24 409.434 55.5022  82
  -1   4 -24 386.009 58.0075  77
  -1  -4  24 403.683 63.1744  69
   1   4  24 343.051 57.7602  74
   1   4  24 372.652 65.5072  76
  -1  -4  24 376.791 56.5586  73
  -1   4 -24 390.562 60.0008  75
   1  -4 -24 314.656 45.2193  66
   1   4  24 376.980 51.7547  67
   1  -4 -24 366.203 47.6650  33
  -1   4 -24 467.075 62.9858  25
   1  -4 -24 403.150 43.7556  41
  -1   4 -25 2352.87 128.101  12
   1   4  25 3176.31 197.591   5
  -1   4 -25 2378.77 137.779 111
   1  -4 -25 2399.65 126.956  48
  -1  -4  25 2395.15 131.735  45
  -1   4 -25 3233.15 176.803  16
  -1   4 -25 2381.86 146.203  98
   1   4  25 2474.95 153.538 102
  -1   4 -25 2431.31 123.329  88
  -1   4 -25 2604.33 148.253  85
  -1   4 -25 2445.28 128.867  82
  -1   4 -25 2322.60 134.990  77
   1   4  25 2307.75 153.341  76
  -1  -4  25 2525.11 148.333  69
   1   4  25 2485.55 145.415  74
  -1   4 -25 2359.77 134.601  75
  -1  -4  25 2656.51 140.709  73
   1   4  25 2537.69 129.570  67
   1  -4 -25 2355.94 113.489  66
  -1   4 -25 2344.19 136.321  25
   1  -4 -25 2355.55 117.770  33
   1  -4 -25 2535.68 121.014  39
   1   4  26 224.924 39.7995   9
  -1   4 -26 240.077 43.0376  12
   1   4  26 283.604 65.0450   5
   1  -4 -26 257.404 41.3863 106
  -1   4 -26 245.613 48.6178 111
   1  -4 -26 243.655 41.4747  48
   1   4  26 62.8090 150.297  52
  -1   4 -26 266.993 56.6620  16
  -1   4 -26 213.011 47.4385  98
   1   4  26 232.268 50.1725 102
  -1   4 -26 243.093 41.4502  88
  -1   4 -26 233.402 47.5344  85
  -1   4 -26 198.691 39.9440  82
  -1  -4  26 228.829 43.7921  73
  -1  -4  26 271.646 51.6283  69
   1   4  26 188.451 48.5136  76
   1   4  26 237.925 48.6304  74
   1   4  26 270.565 45.1452  67
   1  -4 -26 218.172 35.7695  66
  -1   4 -26 211.904 43.0486  25
   1  -4 -26 211.565 36.4414  39
   1   4  27 682.127 65.9239   9
  -1   4 -27 658.621 67.6995  12
   1   4  27 1001.27 108.446   5
   1  -4 -27 737.139 64.6255 106
  -1   4 -27 600.396 70.0374 111
   1  -4 -27 619.077 60.5802  48
  -1   4 -27 700.962 80.4238  16
   1   4  27 757.729 82.0734 102
  -1   4 -27 653.335 72.4397  98
  -1   4 -27 615.656 60.5792  88
  -1   4 -27 617.993 69.8153  85
  -1   4 -27 556.871 61.5781  82
  -1  -4  27 761.308 78.5353  69
  -1  -4  27 645.987 68.3249  73
   1   4  27 690.778 73.7439  74
   1   4  27 632.310 76.8014  76
   1  -4 -27 547.955 51.7941  66
   1   4  27 704.781 68.4319  67
  -1   4 -27 537.864 61.4307  25
   1  -4 -27 688.025 62.5656  39
   1   4  28 88.8452 37.6807   5
  -1   4 -28 59.4917 30.1873 104
  -1   4 -28 39.4996 26.6116 111
   1  -4 -28 76.2785 25.2996 106
   1  -4 -28 82.5412 26.5194  48
  -1   4 -28 60.3609 29.7473  98
   1   4  28 52.5799 27.7746 102
   1  -4 -28 37.9030 18.7622  39
  -1   4 -28 38.8565 24.0308  85
  -1   4 -28 63.4651 26.2346  82
  -1   4 -28 54.3506 22.5607  25
   1   4  28 53.8182 24.2430  67
  -1  -4  28 25.4905 22.3547  69
  -1   4 -28 57.0310 25.2674  12
   1   4  28 37.9444 19.8019   9
  -1   4 -28 72.2386 33.9762  16
   1   4  28 28.6135 25.0916  76
  -1  -4  28 39.6746 22.7984  73
   1   4  28 27.9677 23.2775  74
   1   4  29 79.1287 31.4094 102
  -1   4 -29 74.1979 29.3914  98
   1  -4 -29 89.3778 21.7449  78
  -1   4 -29 76.6972 27.1268  85
  -1   4 -29 87.8575 28.6122  82
   1   4  29 93.7543 31.1110  74
   1   4  29 80.0589 30.8940  76
  -1  -4  29 85.6663 27.3884  73
   1   4  29 64.4583 25.6659  67
  -1  -4  29 75.0797 30.1324  69
  -1   4 -29 90.1261 29.5373  12
  -1   4 -29 74.5961 31.5502  16
  -1   4 -29 89.2516 30.3677 111
  -1   4 -29 86.8033 31.6866 104
   1  -4 -29 82.1280 25.6233 106
   1   4  29 75.8383 35.4312   5
   1   4  30 36.1210 22.7938 102
  -1   4 -30 19.6378 20.6920  98
   1  -4 -30 34.6006 14.9864  78
  -1   4 -30 33.7838 20.6905  85
  -1   4 -30 28.8513 21.4140  82
   1   4  30 11.2056 21.9604  76
  -1  -4  30 27.6205 19.3800  73
   1   4  30 23.7751 19.7845  74
   1   4  30 66.3335 24.7225  67
  -1  -4  30 16.5841 20.9386  69
  -1   4 -30 31.5786 21.5850  12
  -1   4 -30 23.9460 24.7264  16
   1  -4 -30 22.4315 17.5136 106
  -1   4 -30 44.3683 26.1412 104
  -1   4 -30 40.9127 27.6738 111
   1   4  30 28.5510 31.7892   5
   1   4  31 54.4230 24.1447 102
  -1   4 -31 54.0927 24.4013  98
   1  -4 -31 88.4112 77.9206  94
  -1   4 -31 41.1917 21.0320  82
   1   4  31 36.8077 23.7692  76
   1   4  31 59.8809 24.7928  74
  -1  -4  31 67.4478 25.8633  69
   1  -4 -31 65.2666 24.8085  68
  -1   4 -31 72.8520 27.0146  12
  -1   4 -31 88.4200 28.9199  16
  -1   4 -31 42.8029 26.3281 111
   1  -4 -31 57.6624 21.7828 106
  -1   4 -31 66.4125 27.4949 104
   1   4  31 57.0638 33.4627   5
   1  -4 -32 68.8673 74.8541  94
  -1   4 -32 247.784 41.1769  98
  -1   4 -32 232.264 39.8728  12
  -1   4 -32 218.214 37.9947  82
   1   4  32 276.208 44.7079  76
   1   4  32 243.608 38.3676  74
   1  -4 -32 240.889 38.4451  68
  -1  -4  32 284.890 43.7194  69
  -1   4 -32 255.841 43.1145  16
   1   4  32 313.045 51.9017   5
   1   4  32 205.590 36.5766 102
  -1   4 -32 260.712 41.0325 104
  -1   4 -32 224.836 42.9367 111
   1  -4 -32 232.372 33.2438 106
   1  -4 -33 490.585 43.6223 106
   1  -4 -33 536.832 43.7987 109
  -1   4 -33 520.935 51.8308 104
   1   4  33 468.630 49.0338 102
  -1  -4  33 522.919 56.1558  51
  -1   4 -33 581.548 59.7572  16
  -1   4 -33 494.855 51.2709  82
   1   4  33 549.023 56.5314  76
   1   4  33 543.607 50.1141  74
  -1  -4  33 503.361 54.0069  69
   1  -4 -33 553.124 52.0195  68
   1   4  33 584.965 62.6919   5
  -1   4 -33 421.662 48.5294  98
   1  -4 -34 253.484 117.665  97
  -1   4 -34 175.974 32.1799  98
   1  -4 -34 138.896 80.2262  94
   1   4  34 179.960 32.4843  14
  -1   4 -34 176.777 32.7301  82
  -1  -4  34 192.558 31.0633  74
   1   4  34 199.283 29.6649  74
   1   4  34 231.247 36.2537  76
   1  -4 -34 220.716 33.3194  68
  -1  -4  34 182.911 33.1644  69
  -1   4 -34 224.383 38.5910  16
  -1  -4  34 196.953 33.9561  51
   1   4  34 249.663 41.8681   5
   1   4  34 207.104 32.5472 102
  -1   4 -34 172.322 30.4936 104
  -1   4 -35 851.111 58.0830  98
   1  -4 -35 73.4730 97.0517  97
   1  -4 -35 171.939 74.6692  94
   1   4  35 1013.39 64.6394  14
  -1   4 -35 902.867 61.2282  82
  -1  -4  35 969.748 58.7732  74
   1   4  35 957.100 65.2346  76
  -1  -4  35 882.820 62.8751  69
   1  -4 -35 911.821 59.1249  68
  -1   4 -35 916.511 66.3431  16
  -1  -4  35 908.560 64.9866  51
   1   4  35 862.717 55.9562 102
  -1   4 -35 841.746 52.9373 104
   1   4  35 1106.67 73.0814   5
   1   4  36-2.04378 14.5948  14
   1   4  36-4.83267 18.1216   5
   1   4  36 9.90904 13.6180  76
  -1  -4  36 6.22195 12.1217  74
   1  -4 -36 2.94195 12.3649  68
  -1  -4  36 1.11787 11.7770  69
  -1   4 -36 8.20091 15.4531  16
  -1  -4  36 9.47485 14.5046  51
   1   4  37 433.710 39.1797   5
   1   4  37 374.891 34.8312  76
  -1  -4  37 373.364 31.7073  74
  -1   4 -37 416.346 38.5444  16
   1  -4 -37 35.1540 48.9270  94
   1  -4 -37 55.3119 68.5913  97
  -1  -4  37 407.428 38.1607  51
   1   4  37 411.117 35.2628  14
  -1   4 -37 406.016 36.6731 108
  -1  -4  38 126.350 21.0481   5
   1   4  38 115.183 20.6350   5
  -1  -4  38 95.6127 15.5902  74
   1   4  38 88.7376 17.0861  76
   1  -4 -38 35.9254 39.6850  94
  -1   4 -38 99.0788 19.4896  16
   1   4  38 103.401 17.8321  14
  -1   4 -38 85.6724 16.4998 108
  -1   4 -38 95.7923 18.4843  89
  -1   4 -39 112.590 16.2129  89
   1   4  39 73.2358 13.4516  76
   1   4  39 83.1569 14.9121   5
  -1  -4  39 101.707 16.9062   5
  -1   5  37 831.634 44.0573   5
   1  -5  37 931.924 46.0138   5
  -1   5  36 206.147 26.0225   5
   1   5 -36 178.596 22.8912  82
   1   5 -35 1597.80 71.7470  82
  -1   5  35 1783.19 80.3863   5
  -1  -5 -35 1539.29 68.7550  68
   1   5 -35 1711.03 69.9352  16
   1   5 -35 1700.87 81.7492 111
   1   5 -35 1691.58 78.1909  12
   1   5 -34 672.875 52.9931  12
   1   5 -34 591.076 47.7997  82
  -1   5  34 665.866 52.5887  74
  -1  -5 -34 639.666 47.2902  68
   1   5 -34 672.300 47.7205  16
  -1   5  34 592.283 37.5136  17
   1  -5  34 555.746 45.1485  51
  -1   5  34 732.133 56.2618   5
   1   5 -34 630.166 54.3795 111
   1   5 -33 3063.39 118.250  12
   1   5 -33 2918.12 110.067  82
  -1   5  33 2748.76 113.076  74
  -1  -5 -33 2788.72 103.701  68
  -1   5  33 3060.23 122.550   5
   1   5 -33 3009.12 107.683  16
  -1   5  33 2688.42 88.5408  17
   1   5 -33 2584.25 92.2240 104
   1   5 -33 3125.50 123.895 111
  -1  -5 -33 2995.10 95.5509 109
   1   5 -32 242.591 39.2304  12
   1   5 -32 264.246 38.2172  82
  -1   5  32 283.442 41.9625  74
   1  -5  32 237.295 32.5449  69
  -1   5  32 252.285 42.1856   5
   1   5 -32 269.222 42.5984 111
   1   5 -32 238.654 34.9471 104
  -1  -5 -32 277.271 33.3601 109
   1   5 -32 245.523 36.4272  16
  -1   5  32 291.268 33.4230  17
   1   5 -31 2686.77 115.754  82
   1  -5  31 2591.81 106.671  69
  -1   5  31 2567.96 122.080  74
   1   5 -31 2919.97 118.342  16
  -1   5  31 2853.97 103.702  17
  -1  -5 -31 2910.95 106.250 109
   1   5 -31 2870.36 130.161 111
  -1   5  31 3095.65 141.295   5
   1   5 -31 2901.60 128.177  12
  -1   5  31 2582.15 100.462  14
  -1  -5 -31-2.58452 64.6585  94
  -1  -5 -31-7.59554 90.7998  97
  -1  -5 -30 440.597 40.1813  78
   1   5 -30 433.535 54.7631  77
   1  -5  30 449.715 48.1095  69
  -1   5  30 438.788 56.7934  74
   1   5 -30 487.792 53.6537  16
  -1  -5 -30 479.853 47.7424 109
   1   5 -30 404.466 53.7227 111
  -1   5  30 412.965 59.3054   5
  -1  -5 -30 4.05659 85.3329  97
  -1  -5 -30-14.0527 63.2943  94
   1   5 -30 561.188 61.0495  12
  -1   5  30 426.760 46.0306  14
   1   5 -29 2689.36 113.540  88
   1   5 -29 2506.19 125.415  77
  -1  -5 -29 2812.30 102.520  78
  -1   5  29 2310.73 107.753  76
   1  -5  29 2661.63 118.866  69
  -1   5  29 2480.16 133.257  74
   1   5 -29 2962.31 131.629  16
  -1  -5 -29 2696.80 111.441 109
   1   5 -29 2732.32 136.111 111
  -1   5  29 2896.44 152.663   5
   1   5 -29 2341.17 105.570  98
  -1  -5 -29-75.5271 69.4017  94
  -1  -5 -29-4.27447 98.3419  97
   1   5 -29 2723.02 135.253  12
  -1   5  29 2529.20 114.473  14
   1   5 -28 889.661 70.7919  88
   1   5 -28 748.515 61.7464  85
  -1  -5 -28 916.600 61.9779  78
  -1   5  28 818.661 68.6216  76
  -1   5  28 819.304 82.0778  74
   1   5 -28 822.903 74.6147  77
   1   5 -28 999.849 81.9059  16
  -1  -5 -28 906.505 67.2737 109
   1   5 -28 843.775 79.1518 111
  -1   5  28 916.280 92.4276   5
   1   5 -28 713.460 61.9265  98
  -1  -5 -28-9.62474 66.6297  94
  -1  -5 -28-13.3983 99.1902  97
  -1   5  28 854.396 71.6848  14
   1   5 -28 922.580 83.3244  12
   1   5 -27 2617.05 121.349  85
   1   5 -27 2928.83 133.388  88
  -1  -5 -27 3004.42 115.310  78
   1   5 -27 2732.85 136.041  77
  -1   5  27 2587.58 127.330  76
  -1   5  27 2842.63 154.856  74
   1   5 -27 3550.98 154.597  16
   1   5 -27 2979.85 148.735 111
  -1  -5 -27 2900.68 122.863 109
   1   5 -27 2816.53 124.415  98
  -1  -5 -27-4.62578 96.5054  97
  -1  -5 -27 6.74819 72.3073  94
  -1   5  27 3173.76 174.223   5
  -1   5  27 2740.33 133.705  14
   1   5 -27 3308.59 159.938  12
   1   5 -26 556.642 62.8004  88
   1   5 -26 434.362 54.0898  85
  -1  -5 -26 506.541 49.8304  78
  -1   5  26 531.641 73.2627  74
  -1   5  26 466.344 58.8953  76
   1   5 -26 436.016 58.5324  77
  -1   5  26 548.014 81.3870   5
  -1  -5 -26-4.75098 93.6267  97
   1   5 -26 557.497 58.8726  98
  -1  -5 -26-17.6072 72.8952  94
  -1  -5 -26 516.196 54.3943 109
   1   5 -26 473.553 64.2580 111
   1   5 -26 478.653 59.1351  25
  -1   5  26 435.770 58.3315  14
  -1   5  25 3978.57 175.679  14
  -1  -5 -25-4.85295 100.261  97
   1   5 -25 4299.41 161.446  98
  -1  -5 -25 7.28503 83.1738  94
   1   5 -25 3630.08 154.636  85
   1   5 -25 4524.24 176.360  88
  -1  -5 -25 4518.21 148.662  78
  -1   5  25 3511.75 159.590  76
  -1   5  25 3993.01 197.139  74
   1   5 -25 4092.93 160.314  75
   1   5 -25 3881.85 165.841  77
  -1   5  25 4204.26 217.779   5
  -1  -5 -25 3799.60 136.917 106
   1   5 -25 4074.93 174.098  25
   1  -5  25 4480.48 183.257  42
  -1   5  24 1654.85 118.303  14
  -1  -5 -24-22.4411 86.3861  94
  -1  -5 -24-19.7216 104.063  97
   1   5 -24 2033.94 114.214  98
   1   5 -24 2131.73 125.264  88
   1   5 -24 1542.12 106.495  85
  -1  -5 -24 2168.13 104.521  78
  -1   5  24 1476.17 107.636  76
  -1  -5 -24 1908.96 123.033  71
   1   5 -24 1801.21 114.983  77
   1   5 -24 1940.87 114.888  75
  -1   5  24 1999.45 144.667  74
  -1   5  24 1801.95 148.948   5
  -1  -5 -24 1827.41 95.8647 106
  -1  -5 -24 1769.85 100.383  48
   1  -5  24 1971.18 112.139  45
   1   5 -24 1970.33 124.650  25
   1   5 -24 2032.54 139.945  24
   1  -5  24 2407.09 136.241  42
  -1   5  23 5240.66 216.906  14
   1   5 -23 7639.28 226.036  98
   1   5 -23 5461.28 204.075  85
  -1  -5 -23 7167.59 193.758  78
  -1   5  23 4559.69 192.524  76
  -1  -5 -23 6084.25 221.299  71
   1   5 -23 6256.99 210.863  75
  -1   5  23 5907.16 251.413  74
   1   5 -23 6677.35 222.829  77
  -1   5  23 5747.83 265.756   5
  -1  -5 -23 6303.14 183.368 106
  -1  -5 -23 5439.52 184.549  48
   1  -5  23 6458.47 209.796  45
   1   5 -23 6592.78 254.344  24
   1   5 -23 6546.08 234.546  25
  -1  -5 -23 6903.23 194.680  39
  -1   5  22 2559.62 154.310  14
  -1  -5 -22 3811.48 141.168 106
   1  -5  22 3708.49 160.802  45
  -1  -5 -22 2451.52 124.310  48
  -1   5  22 2500.49 177.412   5
   1   5 -22 2834.82 149.429  85
  -1  -5 -22 4298.16 151.026  78
   1   5 -22 3228.25 151.767  75
   1   5 -22 3940.66 171.745  77
  -1   5  22 3102.51 185.102  74
  -1  -5 -22 3154.61 161.710  71
  -1   5  22 2220.42 134.610  76
   1   5 -22 3853.25 182.000  25
   1   5 -22 3643.43 189.141  24
  -1  -5 -22 3735.05 145.720  39
  -1   5  21 4663.22 211.656  14
  -1  -5 -21 8258.65 212.368 106
   1  -5  21 7531.03 233.758  45
  -1   5  21 5866.76 270.379   5
   1   5 -21 6337.84 225.768  85
  -1  -5 -21 9296.62 227.682  78
   1   5 -21 8411.16 244.813  79
  -1   5  21 5362.21 244.765  74
  -1   5  21 5381.15 210.324  76
   1   5 -21 9121.62 261.927  77
   1   5 -21 6708.97 220.481  75
  -1  -5 -21 7115.70 239.632  71
  -1  -5 -21 9400.18 267.050  60
   1   5 -21 8193.41 271.324  25
   1   5 -21 7115.20 265.993  24
  -1  -5 -21 8272.07 189.194  34
  -1  -5 -21 8658.75 221.512  39
  -1   5  20 843.639 88.2289  14
  -1   5  20 931.154 109.154   5
  -1  -5 -20 1296.09 84.0744 106
   1  -5  20 1050.92 86.7897  45
   1   5 -20 1054.50 92.8694  85
   1   5 -20 1293.00 97.0356  79
   1   5 -20 1448.34 106.134  77
  -1  -5 -20 1116.37 94.6082  71
  -1   5  20 810.327 96.2649  74
   1   5 -20 1139.21 89.1872  75
  -1  -5 -20 1304.12 94.7981  72
  -1   5  20 791.816 80.7096  76
  -1  -5 -20 1222.02 98.2754  60
   1   5 -20 1315.00 109.480  25
   1   5 -20 1095.05 105.092  24
  -1  -5 -20 1340.60 77.0342  34
  -1  -5 -20 1212.00 82.8892  39
   1   5 -19 6478.22 263.450  13
  -1   5  19 4943.60 208.523  14
  -1   5  19 6157.48 262.741   5
  -1  -5 -19 6830.77 193.786 106
   1  -5  19 6216.54 205.738  45
   1   5 -19 5362.93 190.441  18
   1   5 -19 5831.79 212.602  85
   1   5 -19 7333.28 228.601  79
  -1   5  19 4860.95 192.489  76
  -1   5  19 4665.89 223.354  74
   1   5 -19 7463.56 239.599  77
  -1  -5 -19 6396.31 216.488  71
  -1  -5 -19 7558.63 217.476  72
   1   5 -19 6066.80 199.600  75
  -1  -5 -19 6504.93 222.196  60
   1  -5  19 6155.99 197.638  32
   1   5 -19 6740.88 249.714  24
   1   5 -19 5600.22 229.497  25
  -1  -5 -19 7506.69 207.265  39
  -1  -5 -19 7185.79 185.321  34
  -1   5  18 2690.62 169.402   5
  -1  -5 -18 2658.05 121.567 106
   1  -5  18 2437.04 124.675  45
  -1  -5 -18 1786.42 130.002  55
   1   5 -18 2157.34 120.526  18
  -1  -5 -18 2746.60 118.266  34
  -1  -5 -18 2725.46 125.906  39
   1   5 -18 2374.82 134.725  85
   1   5 -18 2668.95 139.494  79
   1   5 -18 2435.11 122.235  75
  -1  -5 -18 2512.30 123.945  72
  -1  -5 -18 2489.10 133.218  71
  -1   5  18 2042.73 120.714  76
   1   5 -18 2785.28 147.232  77
  -1   5  18 2154.44 147.891  74
  -1  -5 -18 2653.80 139.836  60
   1   5 -18 2586.92 151.902  24
   1  -5  18 2401.62 119.683  32
   1   5 -18 1922.04 134.162  25
   1   5 -18 2378.53 157.766  13
  -1   5  18 2517.76 116.928  11
  -1   5  18 2088.03 132.379  14
  -1   5  17 3664.22 190.353   5
  -1  -5 -17 3549.39 143.836 106
  -1  -5 -17 2377.51 148.453  55
   1  -5  17 3337.56 141.970  45
   1   5 -17 3118.42 143.507  18
  -1  -5 -17 3849.50 153.725  39
  -1  -5 -17 3795.22 145.198  34
   1   5 -17 3536.40 162.625  85
   1   5 -17 3658.30 164.052  79
   1   5 -17 4060.31 180.799  77
   1   5 -17 3202.54 136.577  75
  -1   5  17 3047.28 143.737  76
  -1   5  17 2892.63 167.488  74
  -1  -5 -17 3365.69 149.613  71
  -1  -5 -17 3815.24 163.859  60
   1  -5  17 3211.79 133.608  32
   1   5 -17 3691.29 178.619  24
   1   5 -17 2216.40 144.103  25
   1   5 -17 2820.70 171.003  13
  -1   5  17 2986.94 153.609  14
  -1   5  17 3307.76 138.316  11
   1   5 -16 1260.18 98.1494   2
  -1   5  16 1262.60 103.817   5
  -1  -5 -16 1136.90 80.3482 106
  -1  -5 -16 811.213 80.9485  55
   1  -5  16 1124.00 77.1799  45
   1   5 -16 1087.84 81.7166  18
  -1  -5 -16 1369.76 89.5245  39
  -1  -5 -16 1220.28 82.4173  34
   1   5 -16 1067.78 88.1075  85
   1   5 -16 1130.77 90.7656  79
  -1   5  16 938.919 74.2896  76
   1   5 -16 1067.60 73.8033  75
  -1   5  16 1031.07 94.4206  74
   1   5 -16 1302.02 103.723  77
  -1  -5 -16 1120.76 85.9840  60
   1   5 -16 722.925 79.1796  25
   1  -5  16 1148.45 74.1314  32
   1   5 -16 1357.31 103.186  24
  -1   5  16 995.534 75.7464  11
  -1   5  16 950.209 83.4450  14
   1   5 -16 951.975 98.0248  13
   1   5 -15 7271.50 243.077   2
  -1   5  15 7283.23 248.195   5
  -1  -5 -15 6872.80 208.649 106
  -1  -5 -15 5058.46 199.269  55
   1  -5  15 6790.20 191.199  45
   1   5 -15 6426.85 205.088  18
   1   5 -15 6765.03 228.258  22
  -1  -5 -15 7257.28 216.273  34
  -1  -5 -15 7254.91 220.023  39
   1   5 -15 6045.13 202.538  92
   1   5 -15 6464.37 220.009  85
   1   5 -15 6384.41 222.630  79
   1   5 -15 7784.54 261.634  77
   1   5 -15 6309.36 185.245  75
  -1   5  15 6478.93 235.965  74
  -1  -5 -15 6721.10 211.560  60
   1  -5  15 6797.17 185.809  32
   1   5 -15 4827.96 207.681  25
  -1   5  15 5055.36 185.194  11
   1   5 -15 5964.51 242.947  13
  -1   5  15 6200.13 211.174  14
  -1   5  14 2264.60 128.348   5
  -1   5  14 2262.69 131.296   2
   1   5 -14 2358.49 136.137   2
  -1  -5 -14 2252.88 114.457 106
   1  -5  14 2215.15 97.5936  45
   1  -5  14 1837.22 71.5482  44
   1   5 -14 2045.96 107.453  18
   1   5 -14 2110.82 119.532  22
  -1  -5 -14 2430.43 120.570  34
  -1  -5 -14 2257.34 118.087  39
   1   5 -14 1971.81 106.899  92
   1   5 -14 1912.62 116.926  79
  -1   5  14 1967.60 121.281  74
   1   5 -14 2114.86 96.2054  75
   1   5 -14 2595.45 149.860  77
  -1  -5 -14 2068.33 108.050  60
  -1   5  14 2045.16 111.137  14
   1   5 -14 1945.81 130.084  13
  -1   5  14 1352.45 91.3886  11
   1   5 -14 1760.29 113.651  25
   1  -5  14 1963.66 89.8491  32
  -1  -5 -13 14992.8 329.331 106
  -1  -5 -13 11603.3 305.144  55
   1  -5  13 14145.1 251.036  44
   1   5 -13 14099.0 311.750  92
   1   5 -13 12994.5 330.337  25
   1  -5  13 14346.1 278.051  32
  -1  -5 -13 10437.1 274.884  72
   1   5 -13 18819.9 432.326  77
   1   5 -13 14197.2 336.706  22
   1   5 -13 14592.2 316.462  18
  -1  -5 -13 15817.1 346.226  39
  -1  -5 -13 15769.8 349.007  34
  -1   5  13 15761.1 381.627   2
  -1   5  13 16854.9 367.030   5
   1   5 -13 13621.2 366.276  13
  -1   5  13 8720.32 277.031  11
  -1   5  13 14231.7 319.473  14
  -1  -5 -12 9897.12 237.919 106
   1  -5  12 9687.20 166.963  44
  -1  -5 -12 7865.57 207.726  55
   1   5 -12 10499.1 252.048  22
   1   5 -12 9737.53 222.604  18
   1   5 -12 9692.91 216.681  92
   1  -5  12 9750.61 185.172  32
   1   5 -12 9390.80 237.277  25
  -1   5  12 10081.9 227.826  14
   1   5 -12 9652.93 268.424  13
  -1   5  12 6740.07 200.801  11
  -1   5  12 11046.3 257.325   5
  -1   5  12 11021.0 300.272   2
  -1  -5 -12 9977.61 252.764  34
  -1  -5 -12 10654.8 252.794  39
  -1  -5 -11 13118.5 316.773  39
  -1  -5 -11 11910.6 316.328  34
   1   5 -11 13512.4 306.228  25
  -1   5  11 15375.4 328.466   5
  -1   5  11 14868.7 388.635   2
  -1  -5 -11 14106.8 286.151  64
   1   5 -11 13569.7 287.828  92
   1   5 -11 14879.2 325.756  22
   1   5 -11 14227.6 300.280  18
   1   5 -11 13230.3 338.211  13
   1  -5  11 13451.2 247.522  44
  -1  -5 -11 9966.20 273.727  55
  -1   5  10 10041.5 249.369   5
  -1   5  10 10197.9 322.288   2
  -1  -5 -10 8935.07 213.680  64
   1   5 -10 8862.88 226.998  25
   1   5 -10 9156.77 211.636  14
   1   5 -10 10265.9 252.392  22
  -1  -5 -10 7830.69 244.381  34
  -1  -5 -10 7878.90 234.966  39
   1  -5  10 9412.45 190.739  44
   1   5  -9 9011.96 220.538  25
  -1   5   9 10443.1 337.371   2
  -1  -5  -9 8731.78 239.697  39
   1  -5   9 9791.67 197.983  44
  -1  -5  -9 9194.89 256.477  34
   1  -5   9 9718.51 190.793  34
  -1  -5  -9 9250.26 214.110  64
   1   5  -8 893.339 56.6865  25
  -1   5   8 969.830 104.364   2
  -1  -5  -8 851.976 71.6202  34
  -1  -5  -8 799.455 63.0836  39
   1  -5   8 1007.67 50.7331  34
  -1  -5  -8 818.139 55.4430  64
  -1  -5  -7 8216.35 193.579  64
   1  -5   7 8462.05 177.100  34
  -1  -5  -7 8167.96 210.930  39
  -1  -5  -7 8209.18 187.121  57
  -1  -5  -6 3803.43 121.901  64
   1   5  -6 3614.13 114.807  26
   1   5  -6 3609.41 109.953  25
  -1  -5  -6 3899.50 128.632  39
   1  -5   6 3866.83 110.050  34
  -1  -5  -6 3676.51 114.352  57
  -1  -5  -5 7906.79 191.640  64
   1   5  -5 7884.77 172.328  25
   1   5  -5 7936.21 188.530  26
  -1  -5  -5 8302.37 193.184  39
   1  -5   5 7872.98 172.621  41
  -1  -5  -5 8131.33 184.766  57
  -1  -5  -4 855.877 51.9427  57
  -1  -5  -4 685.467 49.7013  64
  -1   5   4 945.599 131.584   2
   1   5  -4 1002.13 48.5431  25
   1   5  -4 822.182 54.2831  26
   1  -5   4 866.243 50.2334  34
  -1  -5  -4 800.975 49.3944  39
   1  -5   4 799.166 47.8123  41
  -1  -5  -4 800.040 59.5457  34
   1   5  -4 762.929 53.1898   8
   1   5  -3 8588.58 205.596   8
  -1  -5  -3 8994.50 198.666  57
  -1   5   3 9443.61 416.850   2
   1   5  -3 9643.46 181.562  25
   1   5  -3 9075.75 211.090  26
  -1  -5  -3 8959.12 186.115  39
   1  -5   3 9127.42 195.387  34
  -1  -5  -3 9155.78 219.492  34
   1  -5   3 8630.24 195.591  41
  -1  -5  -3 8860.02 185.958  56
   1   5  -2 7253.98 184.954   8
  -1  -5  -2 7947.81 182.533  57
  -1   5   2 7106.74 376.118   2
   1   5  -2 8121.72 158.656  25
   1   5  -2 8110.61 195.772  26
  -1  -5  -2 7503.80 157.563  39
   1  -5   2 7278.02 181.988  41
   1  -5   2 7341.86 174.774  34
  -1  -5  -2 7623.49 193.228  34
  -1  -5  -2 7661.67 168.640  56
   1   5  -1 17128.5 335.235   8
  -1  -5  -1 18129.3 329.923  57
   1   5  -1 19907.2 297.258  25
   1   5  -1 18836.4 350.991  26
  -1  -5  -1 17788.1 290.947  39
   1  -5   1 17159.9 323.050  34
  -1  -5  -1 18500.0 340.989  34
   1  -5   1 17640.6 341.870  41
  -1  -5  -1 18464.2 316.848  56
   1   5   0 20559.1 379.973   8
  -1  -5   0 19143.4 365.537  57
  -1   5   0 21233.6 364.743  25
   1   5   0 20969.7 363.310  31
   1   5   0 23155.7 336.513  25
   1   5   0 22203.9 399.556  26
  -1  -5   0 21743.7 361.536  56
  -1  -5   0 21785.5 357.205  54
  -1  -5   0 20646.4 325.152  39
  -1  -5   0 22280.1 382.039  34
   1  -5   0 21576.8 400.940  41
   1   5   1 18539.5 349.111   8
   1   5   1 17683.0 319.844  31
   1   5   1 18574.7 294.852  25
   1   5   1 20305.2 373.515  26
  -1   5  -1 18657.8 331.888  25
  -1  -5   1 18975.4 330.733  56
  -1  -5   1 19665.2 328.862  54
  -1  -5   1 18757.9 342.200  34
   1  -5  -1 19675.1 381.784  41
   1   5   2 6854.45 159.580  31
   1   5   2 8219.52 210.381  26
  -1   5  -2 7428.94 174.719  25
   1  -5  -2 8284.33 224.322  41
  -1  -5   2 7368.14 175.600  44
  -1  -5   2 7901.44 182.909  34
   1  -5  -2 9173.03 303.440  43
   1   5   2 7488.93 190.663   8
   1   5   2 7505.63 144.908   9
  -1  -5   2 7653.93 175.456  56
  -1  -5   2 7943.84 175.757  54
  -1   5  -3 11090.1 223.254  25
   1   5   3 11270.6 263.354  26
  -1  -5   3 10834.6 221.558  44
   1  -5  -3 11356.2 283.607  41
   1   5   3 10462.6 198.883   9
   1   5   3 10287.9 237.474   8
  -1  -5   3 10951.3 221.734  54
   1   5   4 924.457 62.4137   8
   1   5   4 1001.86 53.2828   9
   1   5   4 1024.01 72.1263  26
   1   5   4 829.435 43.3859  31
  -1   5  -4 1010.29 56.2466  25
  -1  -5   4 961.856 55.6125  54
  -1  -5   4 1021.35 56.4808  44
   1  -5  -4 1040.78 81.2741  41
  -1   5  -4 1061.34 129.958   2
   1   5   5 9280.06 211.732   9
   1   5   5 8778.82 224.299   8
   1   5   5 9389.34 245.300  26
  -1   5  -5 9780.76 207.406  25
  -1  -5   5 9115.30 202.567  44
  -1  -5   5 8824.01 202.351  54
   1  -5  -5 9235.52 270.967  41
  -1   5  -5 10241.8 389.468   2
   1   5   6 4068.45 138.168   9
   1   5   6 4222.67 143.920   8
   1   5   6 4167.61 156.098  26
   1  -5  -6 3698.02 125.129  33
  -1   5  -6 4112.80 123.399  25
  -1  -5   6 3867.72 121.137  44
  -1  -5   6 3585.24 120.193  54
   1  -5  -6 4130.66 173.328  41
  -1   5  -6 4431.24 240.137   2
   1   5   7 8669.03 231.185   9
   1   5   7 8913.82 226.322   8
  -1   5  -7 9303.81 338.446   2
   1   5   7 8197.32 237.822  26
  -1   5  -7 8687.80 200.289  25
   1  -5  -7 9247.30 273.030  41
  -1  -5   7 9015.81 178.275  46
  -1  -5   7 8478.38 195.707  44
   1   5   8 975.938 75.7497   9
   1   5   8 852.032 67.9853  58
  -1   5  -8 1068.19 106.717   2
   1  -5  -8 1031.67 68.8317  33
  -1   5  -8 1046.12 63.3966  25
   1   5   8 1011.05 78.5403  26
   1  -5  -8 1217.28 94.6067  41
   1  -5  -8 937.232 60.0784  55
  -1  -5   8 1063.60 60.9379  44
  -1  -5   8 1129.88 51.0135  46
   1   5   9 8380.40 259.364   9
  -1   5  -9 9899.53 228.739  25
   1   5   9 8759.65 257.376  26
   1  -5  -9 10056.6 244.965  33
  -1   5  -9 10046.4 329.202   2
   1   5   9 7038.23 233.334  58
   1  -5  -9 9511.27 224.148  55
  -1  -5   9 10064.9 186.492  46
  -1  -5   9 10124.6 219.327  51
  -1  -5   9 9934.05 216.790  44
   1  -5  -9 11870.8 308.793  41
   1  -5 -10 12155.2 306.998  41
  -1   5 -10 8745.11 200.875  92
   1   5  10 8159.57 252.568  26
   1  -5 -10 10104.2 246.223  33
  -1   5 -10 10023.6 236.064  25
  -1   5 -10 9420.69 308.700   2
   1   5  10 9872.08 240.778   5
   1   5  10 6481.72 230.760  58
   1   5  10 8766.89 231.132  17
  -1  -5  10 9689.87 221.256  51
   1  -5 -10 9638.09 227.378  55
  -1  -5  10 9888.56 215.877  44
   1   5  10 7348.48 251.111   9
   1   5  10 8910.35 228.291  14
  -1   5 -10 8816.65 228.303 107
   1   5  11 13892.4 367.217   9
  -1   5 -11 14781.0 288.699  92
   1   5  11 12503.8 336.450  26
   1  -5 -11 15975.1 333.594  33
  -1   5 -11 15695.6 329.550  25
   1   5  11 14229.5 317.748  76
   1   5  11 12093.3 336.743  58
   1   5  11 13747.5 320.022  17
  -1  -5  11 16005.9 315.222  51
  -1  -5  11 15828.2 299.593  44
   1  -5 -11 15763.5 320.638  55
  -1   5 -11 15229.9 402.390   2
   1   5  11 16049.2 337.133   5
  -1   5 -11 14406.2 316.982 107
   1   5  12 10454.4 303.485   9
  -1   5 -12 10084.6 221.148  92
  -1   5 -12 12357.0 357.191  88
   1  -5 -12 11289.7 261.753  33
  -1   5 -12 10527.7 261.776  25
   1   5  12 8068.62 258.764  26
  -1  -5  12 10200.7 223.000  32
   1   5  12 9817.59 250.754  76
   1  -5 -12 4357.72 170.500  72
   1   5  12 11100.4 271.407  74
   1   5  12 7047.72 231.868  67
   1   5  12 9761.16 279.037  58
  -1   5 -12 10719.9 225.134  18
   1   5  12 9482.34 252.833  17
  -1  -5  12 10526.1 247.859  51
   1  -5 -12 11039.3 255.961  55
  -1  -5  12 10543.6 227.827  44
   1   5  12 11125.8 269.023   5
  -1   5 -12 10669.2 315.394   2
  -1   5 -12 9867.73 246.250 107
   1   5  12 10955.6 271.286 102
  -1   5 -12 6880.76 275.551 111
  -1   5 -13 18560.2 435.234  13
   1   5  13 18503.8 422.950   9
  -1   5 -13 16287.0 399.794  85
  -1   5 -13 16355.1 318.459  92
  -1   5 -13 20077.4 466.527  88
   1   5  13 14150.4 363.706  26
  -1   5 -13 16255.7 365.622  25
  -1  -5  13 16382.9 320.564  32
   1  -5 -13 18173.7 358.673  33
   1   5  13 15775.5 354.764  76
   1  -5 -13 10504.2 282.458  72
   1   5  13 16406.0 366.600  74
   1   5  13 16954.3 396.391  58
   1   5  13 12272.8 337.179  67
   1   5  13 14521.6 348.630  17
  -1   5 -13 17127.7 317.924  18
  -1  -5  13 17671.7 358.876  51
   1  -5 -13 17188.8 358.944  55
  -1  -5  13 17385.0 324.591  44
  -1   5 -13 17597.9 421.377   2
   1   5  13 18167.7 383.257   5
   1   5  13 16957.2 374.711 102
  -1   5 -13 11063.4 382.181 111
  -1   5 -13 16515.1 349.402 107
   1   5  14 2708.30 136.231   5
  -1   5 -14 1971.24 145.878 111
   1   5  14 2480.99 131.056 102
  -1   5 -14 2423.58 116.099 107
  -1  -5  14 2535.51 123.826  51
  -1  -5  14 2440.64 102.263  44
   1  -5 -14 2515.29 124.325  55
  -1   5 -14 2455.53 100.463  18
   1   5  14 2038.49 115.120  17
  -1   5 -14 2538.66 126.149  16
  -1  -5  14 2397.43 85.5188  38
   1  -5 -14 3055.51 141.239  41
  -1   5 -14 2354.98 102.863  92
  -1   5 -14 2437.11 143.474  85
  -1   5 -14 2993.42 163.039  88
  -1   5 -14 1333.07 111.378  77
   1   5  14 2253.92 119.138  76
   1  -5 -14 1996.03 120.915  71
  -1   5 -14 2308.76 108.494  75
   1  -5 -14 1283.20 78.4180  72
   1   5  14 2288.61 124.115  74
  -1  -5  14 2550.40 114.699  69
   1   5  14 2074.07 119.839  67
   1   5  14 2667.29 139.614  58
  -1   5 -14 2183.91 124.467  25
  -1  -5  14 2313.30 103.919  32
   1  -5 -14 2718.44 121.501  33
   1   5  14 2280.71 128.455  26
  -1   5 -14 1921.45 117.820  24
  -1   5 -14 2625.35 149.494  13
   1   5  14 2883.00 151.678   9
   1   5  15 8881.13 269.466   5
   1   5  15 9456.37 281.139   2
  -1   5 -15 7936.98 302.493 111
   1   5  15 8277.54 262.849 102
  -1   5 -15 8337.48 235.917 107
   1  -5 -15 8565.00 253.298  55
  -1  -5  15 8307.10 210.905  44
  -1  -5  15 8231.01 219.883  45
  -1   5 -15 8412.58 207.988  18
  -1   5 -15 8547.98 261.109  16
   1   5  15 6483.51 227.685  17
   1  -5 -15 9496.36 260.482  41
  -1   5 -15 9678.67 299.286  88
  -1   5 -15 8141.22 281.861  85
  -1   5 -15 5781.38 244.708  77
   1   5  15 8068.37 249.758  76
   1  -5 -15 7243.52 254.762  71
  -1   5 -15 8351.82 231.064  75
   1  -5 -15 12624.3 256.847  72
   1   5  15 7763.65 251.099  74
  -1  -5  15 8778.33 240.243  69
   1   5  15 7961.18 251.650  67
   1   5  15 9170.96 271.397  58
  -1   5 -15 7274.87 253.204  25
   1   5  15 8058.93 254.093  26
  -1  -5  15 8156.74 218.169  32
  -1   5 -15 6411.45 236.017  24
   1  -5 -15 9045.59 238.568  33
   1   5  15 9766.67 290.859   9
   1   5  16 1431.43 106.542   5
  -1   5 -16 1310.51 119.700 111
   1   5  16 1383.50 105.577 102
  -1  -5  16 1406.22 87.3687  45
  -1  -5  16 1324.94 75.9969  44
   1  -5 -16 1307.75 97.8657  55
  -1   5 -16 1302.55 74.5624  18
  -1   5 -16 1333.26 103.399  16
   1   5  16 944.937 82.1421  17
   1  -5 -16 1586.84 98.1700  41
  -1   5 -16 1238.26 108.824  85
  -1   5 -16 1423.38 109.140  88
  -1   5 -16 1052.32 101.060  77
  -1   5 -16 1237.53 85.3358  75
   1  -5 -16 1180.90 99.3757  71
   1   5  16 1177.73 95.5684  74
   1   5  16 1228.46 95.4178  76
   1   5  16 1471.28 101.625  67
  -1  -5  16 1435.46 94.7086  69
   1   5  16 1491.94 103.635  58
  -1  -5  16 1303.31 82.3883  32
   1   5  16 1384.46 101.318  26
  -1   5 -16 1071.33 95.7953  25
   1  -5 -16 1441.59 88.2605  33
  -1   5 -16 1002.89 90.3210  24
   1   5  16 1575.60 109.923   9
   1  -5 -16 1324.28 92.0865   7
   1  -5 -17 4549.25 182.326   7
   1   5  17 5418.31 207.675   9
   1   5  17 4577.84 202.540   5
   1   5  17 4257.01 195.862 102
  -1   5 -17 4833.75 228.623 111
  -1  -5  17 4367.37 148.101  44
  -1  -5  17 4125.42 162.219  45
  -1   5 -17 4214.37 142.660  18
   1   5  17 2980.15 154.135  17
  -1   5 -17 4265.36 198.277  16
   1  -5 -17 4874.15 162.569  96
  -1   5 -17 4369.34 209.540  85
  -1   5 -17 4912.24 201.931  88
  -1   5 -17 4376.38 204.177  77
  -1   5 -17 4255.85 170.186  75
   1  -5 -17 4862.13 196.780  71
   1   5  17 3734.40 178.513  74
   1   5  17 4045.68 184.804  76
  -1  -5  17 4615.46 182.446  69
   1   5  17 4801.27 189.403  58
   1   5  17 5200.17 195.049  67
  -1   5 -17 3645.35 184.805  25
   1  -5 -17 5192.19 172.413  33
  -1   5 -17 4477.17 190.725  24
  -1  -5  17 4455.81 165.226  32
   1  -5 -17 4901.34 178.310  41
   1   5  18 3545.27 163.572   9
  -1   5 -18 3206.84 147.683  12
   1  -5 -18 2703.10 143.539   7
   1   5  18 2894.88 167.775   5
  -1   5 -18 3250.29 183.790 111
   1   5  18 2299.60 147.647 102
  -1  -5  18 2472.65 127.261  45
  -1  -5  18 2691.48 113.365  44
  -1   5 -18 2575.57 109.210  18
  -1   5 -18 2496.01 156.131  16
   1   5  18 2085.67 125.382  17
   1  -5 -18 3032.94 124.803  96
  -1   5 -18 2365.84 158.162  85
  -1   5 -18 3030.56 154.596  88
  -1   5 -18 2777.44 160.118  77
   1   5  18 2166.69 138.689  74
   1   5  18 2446.29 146.622  76
   1  -5 -18 2570.25 155.651  71
  -1   5 -18 2741.59 137.892  75
  -1  -5  18 2775.48 144.742  69
   1   5  18 3273.49 152.260  67
  -1   5 -18 1955.42 137.425  25
  -1   5 -18 2810.78 151.247  24
  -1  -5  18 2841.29 132.705  32
   1  -5 -18 3266.53 134.939  33
   1  -5 -18 3165.72 137.722  41
   1  -5 -19 6603.28 235.180   7
  -1   5 -19 7699.03 235.455  12
   1   5  19 8450.55 257.015   9
   1   5  19 6392.78 264.885   5
   1  -5 -19 7007.87 214.922 106
  -1   5 -19 8396.18 296.086 111
   1   5  19 5555.09 241.673 102
  -1  -5  19 6028.98 180.668  44
  -1  -5  19 6489.40 219.984  45
   1   5  19 5913.49 217.194  17
  -1   5 -19 6044.64 179.130  18
  -1   5 -19 5148.46 239.179  16
   1  -5 -19 7757.09 206.943  96
  -1   5 -19 4848.95 210.554  98
  -1   5 -19 6271.75 262.713  85
  -1   5 -19 7208.01 242.759  88
  -1   5 -19 7408.95 265.914  77
   1   5  19 5849.18 240.450  76
   1  -5 -19 6835.76 249.837  71
   1   5  19 4757.69 219.350  74
  -1   5 -19 6284.31 222.754  75
  -1  -5  19 6792.33 240.212  69
   1   5  19 8452.53 250.009  67
  -1  -5  19 6565.42 219.215  32
   1  -5 -19 7619.22 215.607  33
  -1   5 -19 7878.64 257.751  24
  -1   5 -19 5351.30 237.681  25
   1  -5 -19 8244.66 227.318  41
   1  -5 -20 1363.76 103.236   7
   1   5  20 1723.91 111.410   9
  -1   5 -20 1441.48 98.4550  12
   1   5  20 1223.12 116.565   5
  -1   5 -20 1510.16 124.018 111
   1  -5 -20 1480.99 94.4326 106
   1   5  20 1021.70 104.770 102
  -1  -5  20 1214.24 94.8068  45
  -1   5 -20 871.798 99.0703  16
   1   5  20 1368.84 98.8124  17
  -1   5 -20 1086.89 70.2792  18
   1  -5 -20 1448.43 84.7397  96
  -1   5 -20 819.760 87.3684  98
  -1   5 -20 1501.93 106.367  88
  -1   5 -20 1285.52 117.101  85
  -1   5 -20 1528.13 117.782  77
  -1   5 -20 1182.11 96.1239  75
   1   5  20 914.374 93.7352  74
   1   5  20 1079.11 102.803  76
   1  -5 -20 1331.52 108.910  71
  -1  -5  20 1251.19 102.765  69
   1   5  20 1635.92 106.907  67
  -1   5 -20 1257.64 111.275  25
   1  -5 -20 1650.58 94.7939  33
  -1  -5  20 1194.87 91.9065  32
  -1   5 -20 1656.02 114.210  24
   1  -5 -20 1573.68 94.6804  41
   1   5  21 5903.90 263.917  14
  -1   5 -21 9065.87 257.497  12
   1  -5 -21 7922.61 259.202   7
   1   5  21 10431.6 283.182   9
   1   5  21 6651.10 286.151   5
   1   5  21 5310.11 250.075 102
  -1   5 -21 9551.84 312.674 111
   1  -5 -21 9093.58 244.690 106
   1  -5 -21 6728.43 243.937  48
  -1  -5  21 6865.37 241.738  45
  -1   5 -21 7003.22 286.951  16
   1   5  21 8888.54 258.622  17
  -1   5 -21 5716.33 240.787  98
   1  -5 -21 9112.18 228.539  96
  -1   5 -21 8914.01 312.870  85
  -1   5 -21 9224.75 270.210  88
  -1   5 -21 9471.98 262.380  82
  -1   5 -21 9340.37 294.510  77
   1   5  21 5048.54 235.704  74
   1  -5 -21 8643.78 288.176  71
  -1   5 -21 7013.30 249.700  75
   1   5  21 6051.79 259.489  76
  -1  -5  21 8251.47 276.165  69
   1   5  21 10149.6 275.157  67
  -1  -5  21 6857.87 238.289  32
  -1   5 -21 7903.54 288.066  25
   1  -5 -21 9916.20 250.318  33
   1  -5 -21 9349.97 243.027  41
  -1   5 -22 4046.72 164.460  12
   1   5  22 2994.08 180.598  14
   1  -5 -22 3846.10 173.875   7
   1   5  22 4341.10 177.420   9
   1   5  22 2675.35 179.701   5
   1   5  22 2678.34 169.233 102
   1  -5 -22 4000.52 155.080 106
   1  -5 -22 3367.12 163.630  48
  -1  -5  22 2894.37 151.409  45
   1   5  22 4065.51 163.715  17
  -1   5 -22 3847.73 203.787  16
  -1   5 -22 3058.25 166.907  98
  -1   5 -22 3942.63 202.340  85
  -1   5 -22 4176.05 173.470  88
  -1   5 -22 4029.17 164.969  82
  -1   5 -22 2891.35 154.977  75
   1  -5 -22 4048.77 191.589  71
   1   5  22 2706.15 164.178  74
   1   5  22 2448.63 162.140  76
   1   5  22 4459.61 175.289  67
  -1  -5  22 3896.76 183.633  69
   1  -5 -22 3991.96 152.845  33
   1  -5 -22 3967.31 150.405  41
   1   5  23 6301.09 277.890   5
   1   5  23 6159.12 258.252 102
   1  -5 -23 7667.27 220.980 106
   1  -5 -23 7204.68 241.836  48
  -1  -5  23 6062.07 226.696  45
  -1   5 -23 8006.38 298.127  16
   1   5  23 7736.18 229.406  17
  -1   5 -23 6164.45 244.135  98
  -1   5 -23 7659.41 280.722  85
  -1   5 -23 7680.97 243.152  88
  -1   5 -23 7898.16 237.362  82
   1   5  23 5549.07 248.841  76
  -1   5 -23 6173.73 234.804  75
   1   5  23 6064.25 249.248  74
   1  -5 -23 8342.84 275.752  71
  -1  -5  23 7711.51 265.078  69
   1   5  23 8425.43 248.463  67
   1  -5 -23 7297.59 241.723   7
   1   5  23 6458.18 269.052  14
  -1   5 -23 7655.59 234.028  12
   1   5  23 8302.17 249.682   9
   1  -5 -23 7305.77 203.425  34
   1   5  24 1900.64 147.338   5
   1   5  24 1801.25 133.118 102
   1  -5 -24 2101.05 109.506 106
  -1  -5  24 1797.09 115.027  45
   1  -5 -24 2073.21 121.894  48
  -1   5 -24 2301.17 153.721  16
   1   5  24 2165.62 112.068  17
  -1   5 -24 1818.73 124.979  98
  -1   5 -24 2215.90 123.507  88
  -1   5 -24 2352.43 148.875  85
  -1   5 -24 2093.45 115.467  82
   1   5  24 1664.57 130.195  76
  -1   5 -24 1722.88 117.143  75
   1   5  24 1793.53 128.890  74
   1   5  24 2649.66 131.608  67
  -1  -5  24 2247.55 137.633  69
   1  -5 -24 2120.51 121.482   7
  -1   5 -24 2012.00 115.200  12
   1   5  24 2068.16 117.944   9
   1   5  24 2020.46 141.405  14
   1  -5 -24 1911.71 95.2287  34
   1  -5 -25 4950.80 170.556 106
   1   5  25 4470.63 204.373 102
   1  -5 -25 4608.21 179.753  48
  -1  -5  25 4406.11 180.512  45
  -1   5 -25 5691.90 234.902  16
   1   5  25 4929.46 168.030  17
  -1   5 -25 4774.80 200.212  98
  -1   5 -25 5174.86 215.935  85
  -1   5 -25 4982.81 185.748  88
  -1   5 -25 4787.01 177.093  82
   1   5  25 4353.04 207.081  76
  -1   5 -25 4281.93 184.535  75
   1   5  25 4455.32 199.963  74
   1   5  25 5133.53 186.586  67
   1  -5 -25 4154.99 157.893  66
  -1  -5  25 5255.73 208.732  69
   1   5  25 4939.26 233.801   5
   1  -5 -25 4760.98 182.895   7
  -1   5 -25 4715.00 177.858  12
   1   5  25 5160.50 189.344   9
   1   5  25 4992.97 219.936  14
   1   5  26 660.596 84.5639   5
   1   5  26 528.790 68.9455 102
  -1   5 -26 565.969 68.7782 111
   1  -5 -26 604.569 57.1928 106
  -1  -5  26 724.115 79.6637  51
   1  -5 -26 639.233 63.2890  48
   1   5  26 636.701 55.8757  17
  -1   5 -26 755.727 84.2143  16
  -1   5 -26 560.737 67.3814  98
  -1   5 -26 694.934 77.0775  85
  -1   5 -26 608.846 63.4653  88
  -1   5 -26 664.353 63.3765  82
   1   5  26 598.240 74.8592  76
   1   5  26 588.927 70.8074  74
  -1   5 -26 619.224 67.5671  75
  -1  -5  26 598.019 69.2201  69
   1  -5 -26 541.526 52.5463  66
  -1   5 -26 628.918 70.4338  25
   1   5  26 682.590 78.6270  14
  -1   5 -26 665.309 64.5640  12
   1   5  26 634.465 64.7374   9
  -1   5 -27 3331.71 160.322 111
   1   5  27 3521.50 165.485 102
   1  -5 -27 3090.50 134.488  48
  -1  -5  27 3611.21 170.273  51
   1   5  27 3331.07 123.788  17
  -1   5 -27 3815.24 179.011  16
  -1   5 -27 3231.07 151.858  98
  -1   5 -27 3548.97 147.389  88
  -1   5 -27 3578.02 163.433  85
  -1   5 -27 3240.08 138.769  82
   1   5  27 3544.52 164.216  74
   1   5  27 3416.03 170.083  76
  -1  -5  27 3620.40 162.957  69
   1   5  27 3767.81 186.374   5
   1   5  27 3502.69 170.846  14
  -1   5 -27 3400.16 144.891  12
  -1   5 -28 954.773 85.9929 104
  -1   5 -28 871.034 81.2975 111
   1   5  28 921.106 80.2589 102
  -1  -5  28 992.940 85.8565  51
   1  -5 -28 831.670 65.5162  48
  -1   5 -28 1103.25 91.2796  16
  -1   5 -28 779.099 71.8171  98
  -1   5 -28 898.979 78.4661  85
  -1   5 -28 870.836 69.0451  82
   1  -5 -28 995.715 65.8616  78
   1   5  28 975.886 88.1561  76
   1   5  28 992.806 83.1035  74
  -1  -5  28 1028.18 83.2267  69
   1   5  28 1164.13 99.9332   5
   1   5  28 1027.11 87.5945  14
  -1   5 -28 921.788 72.9723  12
   1   5  29 2792.70 130.418 102
  -1   5 -29 3151.50 148.164 104
  -1   5 -29 3037.57 142.356 111
   1  -5 -29 2532.13 107.919  48
  -1  -5  29 2849.72 137.718  51
  -1   5 -29 3240.58 148.504  16
  -1   5 -29 2617.29 122.306  98
  -1   5 -29 2603.32 124.419  85
  -1   5 -29 2692.29 116.742  82
   1  -5 -29 3062.08 107.850  78
   1   5  29 2844.69 140.081  76
   1   5  29 3049.28 136.080  74
  -1  -5  29 2818.88 131.096  69
   1   5  29 3208.14 156.492   5
   1   5  29 3136.15 143.932  14
  -1   5 -29 2842.21 124.658  12
   1   5  30 488.000 52.4575 102
  -1   5 -30 509.331 60.2767 104
  -1   5 -30 542.394 60.2626 111
  -1  -5  30 532.228 58.6049  51
  -1   5 -30 494.700 57.9860  16
  -1   5 -30 434.254 48.9763  98
  -1   5 -30 498.621 52.7793  85
  -1   5 -30 442.098 46.7057  82
   1  -5 -30 524.000 42.1974  78
   1   5  30 509.022 58.6706  76
  -1  -5  30 542.118 56.1198  69
   1   5  30 600.521 67.5976   5
  -1   5 -30 497.411 51.5949  12
   1   5  30 513.120 57.5804  14
  -1   5 -31 2987.14 133.125 111
  -1   5 -31 2882.70 128.651 104
   1   5  31 2820.12 115.043 102
  -1  -5  31 2776.07 124.283  51
  -1   5 -31 2941.62 128.125  16
  -1   5 -31 2544.11 107.657  85
  -1   5 -31 2650.28 106.245  82
   1   5  31 2552.14 120.133  76
  -1  -5  31 2758.35 117.404  69
   1  -5 -31 3101.24 121.540  68
  -1   5 -31 2837.89 116.757  12
   1   5  31 2919.88 125.446  14
   1   5  31 3196.95 139.119   5
   1   5  32 272.559 38.9583  14
   1   5  32 353.768 46.9206   5
   1   5  32 285.206 40.6477  76
  -1  -5  32 309.439 38.6603  69
   1  -5 -32 340.997 40.1694  68
  -1   5 -32 377.750 45.3900  16
  -1  -5  32 300.214 40.6129  51
   1  -5 -32 361.834 38.0661 106
   1   5  32 315.972 37.6907 102
  -1   5 -32 321.497 44.1258 104
   1  -5 -32 339.872 37.1809 109
   1   5  33 2884.20 108.211  14
   1   5  33 3175.49 121.751   5
   1   5  33 2677.82 105.860  76
   1  -5 -33 3128.82 107.894  68
  -1  -5  33 2682.17 101.262  69
  -1   5 -33 2990.80 112.692  16
  -1  -5  33 2715.66 108.035  51
   1  -5 -33 3073.22 96.1886 109
  -1   5 -33 3033.75 113.016 104
   1  -5 -33-8.51217 62.4973  94
   1  -5 -33-9.87893 86.6523  97
   1   5  34 661.574 49.3674  14
   1   5  34 694.786 53.6579   5
   1   5  34 618.878 48.4311  76
  -1  -5  34 699.804 47.6964  74
   1  -5 -34 671.534 47.6009  68
  -1  -5  34 542.088 43.1654  69
  -1   5 -34 692.361 51.7493  16
  -1  -5  34 619.276 49.5155  51
   1  -5 -34-11.2917 51.9342  94
   1  -5 -34 20.5155 73.9093  97
   1  -5 -34 689.246 41.6907 109
  -1   5 -34 668.379 49.1750 104
  -1   5 -35 1672.34 65.7230 104
   1   5  35 1930.77 80.6309   5
  -1  -5  35 1847.80 69.9626  74
   1   5  35 1753.70 71.5998  76
  -1   5 -35 1771.13 74.3825  16
  -1   5 -35 1736.15 69.6840  89
   1   5  35 1804.83 72.1356  14
   1  -5 -35 17.8162 64.0837  97
   1  -5 -35-4.82948 50.7912  94
  -1   5 -36 215.645 27.9859 108
   1   5  36 227.374 26.6985   5
   1  -5 -36 10.4781 38.9734  94
   1  -5 -36 12.8330 56.8398  97
  -1  -5  36 192.224 21.8928  74
   1   5  36 213.035 23.6486  76
  -1   5 -36 231.012 23.5953  89
   1   5  36 200.309 23.1617  14
   1   5  37 763.157 36.0578  76
  -1  -5  37 845.577 36.4679  74
   1   5  37 885.833 43.0465   5
  -1   5 -37 848.415 43.8371 108
   1   5  37 823.711 38.0187  14
  -1   6  35 56.6478 13.6676   5
  -1   6  34 130.578 21.0588   5
   1   6 -34 113.871 19.1732  12
  -1  -6 -34 116.318 15.6989 109
  -1   6  33 8.70052 14.4033   5
   1   6 -33 3.65870 10.8609  12
  -1   6  33 6.86491 8.23185  17
   1   6 -33 8.71527 11.1096 104
  -1  -6 -33 7.57593 10.0514 109
   1   6 -33 11.8104 15.5584 111
  -1   6  32 50.8317 19.6544   5
   1   6 -32 69.8701 19.3642  12
  -1   6  32 89.6050 17.0830  17
   1   6 -32 50.5139 20.7040 111
  -1  -6 -32 60.3827 17.5690 109
   1   6 -32 51.0213 17.8411 104
  -1   6  31 44.1197 19.9846   5
   1   6 -31 39.6017 19.0570  12
  -1   6  31 40.0927 14.7983  17
   1   6 -31 34.4538 21.8816 111
   1   6 -31 38.1110 19.5208 104
  -1  -6 -31 32.1207 17.1159 109
  -1  -6 -30 128.306 25.3226 109
  -1   6  30 143.094 32.0368   5
  -1   6  30 133.063 24.0374  17
   1   6 -30 144.023 29.3079  12
  -1  -6 -30 119.925 22.3843  78
   1   6 -30 117.647 23.8465  88
  -1  -6 -29 93.9343 24.7488 109
  -1   6  29 99.6309 30.7298   5
  -1   6  29 78.2689 21.3662  17
   1   6 -29 63.8759 24.4527  12
   1   6 -29 68.1474 22.1784  88
   1   6 -29 65.7695 18.6046  85
  -1  -6 -29 74.3220 20.2815  78
   1   6 -28 119.145 29.8206  88
   1   6 -28 96.7071 24.1079  85
   1   6 -28 117.303 25.9842  82
  -1  -6 -28 110.762 24.0220  78
  -1   6  28 120.482 35.5763  74
   1   6 -28 108.644 30.2823  77
  -1   6  28 142.253 28.3167  17
  -1  -6 -28 25.2022 53.5540  94
  -1   6  28 163.609 38.8013   5
  -1  -6 -28 137.652 29.4083 109
  -1   6  28 131.932 28.8025  14
   1   6 -28 124.170 31.7872  12
   1   6 -27 789.437 64.5082  85
   1   6 -27 939.590 73.5346  88
  -1  -6 -27 874.673 60.3713  78
   1   6 -27 868.445 70.3866  77
  -1   6  27 889.611 83.9712  74
  -1   6  27 956.053 69.4809  17
  -1  -6 -27 15.2316 56.8912  94
  -1  -6 -27 3.76837 79.6702  97
  -1   6  27 940.595 87.8523   5
  -1  -6 -27 990.478 69.5173 109
  -1   6  27 851.526 68.2131  14
   1   6 -27 997.633 80.2577  12
   1   6 -26 166.814 38.1670  88
  -1  -6 -26 207.304 33.9406  78
   1   6 -26 132.694 32.6257  85
  -1   6  26 147.002 43.7191  74
   1   6 -26 139.367 34.3744  77
  -1   6  26 144.078 33.2659  17
  -1  -6 -26-8.02069 82.7902  97
  -1   6  26 110.108 41.1612   5
   1   6 -26 201.951 42.6886 111
  -1  -6 -26 150.993 32.3010 109
   1   6 -26 177.202 40.5752  12
  -1   6  26 135.166 33.6879  14
   1   6 -25 621.621 71.9240 111
  -1   6  25 584.487 78.2902   5
   1   6 -25 518.579 60.4750  85
   1   6 -25 664.748 68.2895  88
  -1  -6 -25 705.368 59.2457  78
   1   6 -25 535.502 60.0753  77
  -1   6  25 538.093 73.5632  74
   1   6 -25 643.942 62.5187  75
   1   6 -25 696.126 68.0049  16
  -1   6  25 663.415 65.5387  17
   1   6 -25 656.208 75.0165  24
   1   6 -25 727.932 74.5103  12
  -1   6  25 589.973 65.9531  14
   1   6 -24 200.633 46.4745 111
  -1   6  24 115.854 44.2336   5
   1   6 -24 192.623 42.4951  88
  -1  -6 -24 193.779 35.2637  78
   1   6 -24 164.860 39.8212  85
  -1  -6 -24 196.696 42.6406  71
  -1   6  24 176.534 49.4839  74
   1   6 -24 173.713 39.1930  77
   1   6 -24 190.338 38.4651  75
   1   6 -24 157.344 37.5006  16
  -1  -6 -24 8.81439 92.2568  97
   1   6 -24 209.937 47.8175  24
  -1   6  24 152.001 39.5373  14
   1   6 -23 234.747 50.1619 111
  -1   6  23 147.170 48.6761   5
  -1  -6 -23-22.8394 99.7843  97
   1   6 -23 170.510 42.5957  88
   1   6 -23 152.632 39.2859  85
  -1  -6 -23 241.024 38.7825  78
  -1   6  23 155.575 48.6184  74
   1   6 -23 178.440 39.4622  75
   1   6 -23 225.050 43.7088  77
  -1  -6 -23 148.223 41.4174  71
   1   6 -23 201.670 43.1804  16
   1   6 -23 216.119 50.7578  24
  -1   6  23 141.915 39.0771  14
  -1  -6 -22 65.7794 29.1492   7
   1   6 -22 122.003 43.1293  13
  -1   6  22 45.6660 28.6943  14
  -1  -6 -22 4.69982 101.345  97
   1   6 -22 85.3579 34.8447  88
  -1  -6 -22 98.5669 27.8926  78
   1   6 -22 82.2152 32.0137  85
   1   6 -22 82.8627 28.7554  75
   1   6 -22 64.1870 28.7185  77
  -1  -6 -22 58.2305 30.0238  71
  -1   6  22 33.0783 28.6599  74
  -1  -6 -22 97.3314 29.6813 109
  -1  -6 -22 96.0046 27.1012 106
   1   6 -22 84.3300 34.2955 111
  -1  -6 -22 58.9469 25.3399  48
  -1  -6 -22 87.6614 27.1372  39
   1   6 -22 77.3508 37.5229  24
   1   6 -22 65.3890 29.8584  25
  -1   6  22 39.4860 31.2283   5
  -1   6  21 417.792 71.6599   5
   1   6 -21 560.715 71.1131  85
  -1  -6 -21 757.820 67.1033  78
   1   6 -21 594.575 66.3015  75
  -1  -6 -21 578.217 70.5986  71
  -1   6  21 364.965 68.1648  74
   1   6 -21 721.155 75.0266  77
  -1  -6 -21 684.498 61.3509 106
   1   6 -21 834.728 89.0420 111
  -1  -6 -21 592.009 60.3104  39
   1   6 -21 609.153 81.6176  24
   1   6 -21 585.508 75.9945  25
  -1   6  21 439.520 66.8322  14
  -1  -6 -21 486.793 63.6217   7
   1   6 -21 851.482 94.2994  13
  -1   6  20 403.014 70.9283   5
  -1  -6 -20 571.568 60.2761  39
  -1  -6 -20 516.518 52.1202  34
   1   6 -20 441.808 64.5571  85
  -1  -6 -20 625.380 62.6453  78
   1   6 -20 366.930 62.4980  25
   1   6 -20 440.092 71.5882  24
  -1  -6 -20 493.428 65.4191  71
   1   6 -20 460.851 58.4231  75
   1   6 -20 564.087 68.4730  77
  -1   6  20 348.578 66.0916  74
   1  -6  20 372.803 54.8478  45
  -1  -6 -20 547.547 56.7817 106
  -1  -6 -20 447.524 59.8685   7
  -1   6  20 289.854 56.3469  14
   1   6 -20 633.288 83.8259  13
  -1  -6 -19 1061.82 77.5843 106
   1  -6  19 859.343 79.5511  45
   1   6 -19 945.584 91.8996  85
   1  -6  19 876.848 77.0474  32
   1   6 -19 955.946 100.105  24
   1   6 -19 587.493 77.3933  25
   1   6 -19 924.469 78.8586  75
  -1  -6 -19 891.839 84.1484  71
  -1   6  19 628.464 86.3644  74
   1   6 -19 974.421 89.2989  77
  -1  -6 -19 227.246 45.2541  72
   1   6 -19 760.607 75.1738  18
  -1  -6 -19 1055.57 82.0198  39
  -1  -6 -19 1008.28 73.5682  34
  -1   6  19 852.622 97.3510   5
   1   6 -19 990.474 103.726  13
  -1   6  19 715.686 82.8552  14
  -1  -6 -19 924.935 82.5458   7
  -1  -6 -18 278.687 43.4809 106
   1  -6  18 242.320 43.6991  45
  -1  -6 -18 250.940 49.6494  55
   1   6 -18 273.737 47.7048  18
  -1  -6 -18 301.850 43.4072  34
  -1  -6 -18 331.828 48.7123  39
   1   6 -18 317.439 57.7583  85
   1   6 -18 316.491 60.9304  24
   1   6 -18 140.581 41.4222  25
   1  -6  18 306.808 46.1021  32
  -1  -6 -18 209.313 45.7585  71
  -1   6  18 256.958 56.2913  74
   1   6 -18 322.863 55.9275  77
   1   6 -18 226.715 40.7680  75
  -1   6  18 264.866 58.1054   5
   1   6 -18 264.061 59.7029  13
  -1   6  18 183.803 44.5484  14
  -1  -6 -18 234.935 42.9738   7
  -1   6  18 290.911 41.0594  11
  -1   6  17 740.561 86.3648   5
  -1  -6 -17 770.524 68.4344 106
   1  -6  17 755.126 70.1435  45
  -1  -6 -17 812.266 78.5655  55
   1   6 -17 720.359 71.8340  18
  -1  -6 -17 830.289 71.4820  34
  -1  -6 -17 850.878 74.7579  39
   1   6 -17 853.998 85.7011  85
   1   6 -17 810.667 73.6893  79
  -1  -6 -17 784.462 75.7961  71
   1   6 -17 737.382 66.9349  75
  -1   6  17 669.967 84.8240  74
   1   6 -17 909.448 88.6958  77
  -1  -6 -17 918.893 82.7377  60
   1  -6  17 763.975 67.3603  32
   1   6 -17 902.029 94.4772  24
   1   6 -17 534.188 70.8330  25
   1   6 -17 662.133 85.6892  13
  -1   6  17 643.175 75.6335  14
  -1   6  17 847.955 70.1020  11
  -1  -6 -16 55.6446 26.0201 106
  -1  -6 -16 58.9461 29.8802  55
   1  -6  16 65.6492 24.7856  45
   1   6 -16 51.7472 25.1047  18
  -1  -6 -16 49.7018 24.1132  39
  -1  -6 -16 57.7056 26.2561  34
   1   6 -16 46.4728 33.5177  13
  -1   6  16 76.7627 26.6822  11
  -1   6  16 53.6936 27.7277  14
   1   6 -16 55.4082 31.1592  85
   1   6 -16 45.2575 22.4986  75
   1   6 -16 60.8576 32.7349  77
  -1   6  16 51.8969 33.1307  74
  -1  -6 -16 55.0433 27.1302  71
  -1  -6 -16 72.2288 28.9797  60
  -1   6  16 10.8316 33.5006   5
   1  -6  16 40.5030 20.8218  32
   1   6 -16 23.2895 21.0336  25
   1   6 -16 48.6375 29.6067  24
  -1  -6 -15 2705.43 128.475 106
   1  -6  15 2964.38 125.627  45
  -1  -6 -15 2848.79 133.365  55
   1   6 -15 2729.59 135.237  18
  -1  -6 -15 3177.89 147.576  34
  -1  -6 -15 2997.82 140.634  39
   1   6 -15 2495.81 130.148  92
   1   6 -15 2959.37 155.601  85
   1   6 -15 2204.46 132.170  25
   1  -6  15 2820.44 118.177  32
   1   6 -15 2728.04 120.038  75
  -1   6  15 2858.06 159.238  74
   1   6 -15 3443.97 174.320  77
  -1  -6 -15 2854.28 137.297  60
   1   6 -15 2126.93 146.063  13
  -1   6  15 2596.76 140.046  14
  -1   6  15 2387.41 123.172  11
   1   6 -15 3020.73 163.980   2
  -1   6  15 2971.96 159.450   5
  -1  -6 -14 211.862 39.5390 106
   1  -6  14 247.573 36.6190  45
  -1  -6 -14 269.190 44.1346  55
   1   6 -14 223.848 40.4986  18
   1   6 -14 265.956 49.4637  22
  -1  -6 -14 256.888 45.7343  34
  -1  -6 -14 220.018 41.3293  39
   1   6 -14 195.306 38.6994  92
   1   6 -14 283.683 50.2383  85
   1  -6  14 219.460 33.9024  32
   1   6 -14 243.462 43.6878  25
   1   6 -14 198.802 33.7809  75
  -1   6  14 261.827 51.3125  74
   1   6 -14 229.600 51.1832  77
  -1  -6 -14 269.009 43.3873  60
   1   6 -14 162.447 46.4202  13
  -1   6  14 170.027 36.1099  11
  -1   6  14 217.995 42.0654  14
  -1   6  14 213.219 46.4073   5
   1   6 -14 214.620 48.4026   2
  -1   6  13 2421.26 131.893   5
  -1   6  13 2500.13 155.374   2
   1   6 -13 2221.05 147.273   2
  -1  -6 -13 2044.48 111.580 106
  -1  -6 -13 1689.78 115.803  55
   1   6 -13 2313.72 133.093  22
   1   6 -13 2233.97 117.470  18
   1   6 -13 2283.21 130.886  99
   1   6 -13 2075.01 112.388  92
   1  -6  13 2157.57 97.2648  32
   1   6 -13 1848.79 108.763  25
  -1  -6 -13 1042.99 80.8929  72
   1   6 -13 2557.22 156.346  77
  -1  -6 -13 2157.50 112.905  60
  -1   6  13 1448.74 99.7022  11
  -1   6  13 2091.17 117.571  14
   1   6 -13 1837.30 131.707  13
  -1  -6 -13 2230.96 122.185  39
  -1  -6 -13 2327.25 133.503  34
  -1   6  12 4.06078 17.5828   5
   1   6 -12 3.09020 25.6677   2
  -1   6  12 15.3691 24.3963   2
   1   6 -12 6.31644 17.1042  99
   1   6 -12-1.65701 16.4862  92
   1   6 -12-1.69982 12.4905  25
   1  -6  12 7.23487 10.6490  32
   1   6 -12-2.91378 28.5475  77
  -1  -6 -12 24.4328 19.1167 106
  -1  -6 -12 1.63330 16.2503  55
   1   6 -12 26.5507 19.8677  18
   1   6 -12 8.72658 22.9838  22
  -1  -6 -12 9.29324 18.4398  34
  -1  -6 -12 29.3985 21.9987  39
   1  -6  12-1.98020 9.70063  44
   1   6 -12 13.2118 22.4200  13
  -1   6  12 7.43387 15.7689  14
  -1   6  12 5.91062 18.0563  11
  -1  -6 -11 1494.03 93.0403 106
   1  -6  11 1984.14 82.1487  44
  -1  -6 -11 1373.82 98.2206  55
   1   6 -11 1922.69 116.237  22
   1   6 -11 2050.29 116.853  99
   1   6 -11 1745.86 95.6457  92
  -1   6  11 1374.34 95.6640  11
   1   6 -11 1792.25 122.786  13
  -1   6  11 1861.76 104.683  14
   1   6 -11 1765.34 95.2732  25
  -1   6  11 1930.25 111.840   5
   1   6 -11 2099.78 151.286   2
  -1   6  11 2235.46 156.111   2
  -1  -6 -11 1625.40 113.730  34
  -1  -6 -11 1623.29 102.827  39
  -1  -6 -10 192.016 34.4765 106
   1  -6  10 243.724 29.8170  44
  -1  -6 -10 131.314 32.9678  55
   1   6 -10 221.743 40.8716  22
   1   6 -10 278.607 44.2430  99
   1   6 -10 238.325 36.7581  92
  -1   6  10 160.328 34.3671  11
  -1   6  10 254.733 39.2223  14
   1   6 -10 165.178 33.8902   8
   1   6 -10 206.220 44.0333  13
   1   6 -10 223.531 33.2745  25
  -1  -6 -10 269.253 37.3525  64
  -1   6  10 218.555 58.3019   2
  -1   6  10 214.537 39.2579   5
  -1  -6 -10 200.023 37.4701  39
  -1  -6 -10 197.759 42.1543  34
  -1   6   9 4024.99 169.734 107
   1  -6   9 4324.03 129.750  44
   1   6  -9 4409.34 148.299  14
   1   6  -9 4189.56 142.669  92
   1   6  -9 4071.35 178.635  13
  -1   6   9 3468.71 151.207  11
  -1   6   9 4287.16 154.946  14
   1   6  -9 3531.77 151.948   8
   1   6  -9 4180.87 136.573  25
  -1  -6  -9 4444.92 148.012  64
   1   6  -9 4438.57 167.609  99
  -1   6   9 3800.53 138.749  95
  -1   6   9 4900.46 250.489   2
  -1   6   9 4234.65 161.292   5
  -1  -6  -9 3988.04 154.099  39
  -1  -6  -9 4175.99 180.445  34
  -1   6   8 757.874 74.7341 107
   1   6  -8 995.355 67.9917  14
   1   6  -8 1064.79 66.2024  15
   1   6  -8 944.557 68.6866  18
  -1   6   8 996.322 74.7311  17
   1   6  -8 963.970 63.7567  92
  -1   6   8 979.987 70.5725  14
  -1   6   8 831.034 70.8460  11
   1   6  -8 906.101 74.2916   8
   1   6  -8 920.680 82.8417  13
   1   6  -8 986.804 59.9696  25
  -1  -6  -8 965.676 66.6338  64
   1   6  -8 1016.48 77.0037  99
  -1   6   8 852.923 62.0652  95
  -1   6   8 1156.40 130.354   2
  -1   6   8 950.526 72.9189   5
  -1  -6  -8 908.184 68.5736  39
   1  -6   8 1000.36 57.2863  34
   1  -6   8 979.344 59.1138  44
  -1  -6  -8 894.042 81.8012  34
  -1   6   7 2394.24 135.614 107
   1   6  -7 3556.52 122.640  15
   1   6  -7 3527.12 130.252  14
   1   6  -7 3194.34 126.897  18
  -1   6   7 3508.07 137.492  17
   1   6  -7 3401.76 140.477  99
  -1   6   7 2760.26 114.157  95
   1   6  -7 3210.33 116.129  92
  -1   6   7 3237.95 129.332  14
   1   6  -7 2956.97 144.752  13
  -1   6   7 3022.45 132.928  11
   1   6  -7 3159.00 140.359   8
   1   6  -7 3201.55 108.599  25
  -1  -6  -7 3487.07 127.207  64
  -1   6   7 3984.03 251.511   2
  -1   6   7 3375.23 137.756   5
   1  -6   7 3600.49 117.202  44
  -1  -6  -7 3230.34 124.787  39
   1  -6   7 3477.18 112.347  34
  -1   6   6 688.331 72.6066 107
  -1  -6  -6 1155.12 67.4765  57
   1   6  -6 1243.63 69.9817  15
   1   6  -6 1229.67 75.4838  14
   1   6  -6 1088.41 71.6051  18
  -1   6   6 1096.47 73.8779  17
   1   6  -6 1175.13 79.7397  99
  -1   6   6 929.436 62.6740  95
   1   6  -6 1063.24 62.7729  92
   1   6  -6 991.159 76.2541   8
  -1   6   6 1170.20 75.3508  14
   1   6  -6 1048.57 82.5096  13
  -1   6   6 1024.52 74.4553  11
   1   6  -6 1104.17 59.0506  25
  -1  -6  -6 1137.88 71.4313  64
  -1   6   6 1257.10 81.8352   5
  -1   6   6 1517.09 163.598   2
  -1  -6  -6 1136.09 68.7190  39
   1  -6   6 1181.58 63.7055  34
  -1   6   5 2786.98 146.262 107
  -1  -6  -5 3837.26 127.561  57
   1   6  -5 3770.50 147.558  22
   1   6  -5 3914.31 137.803  14
   1   6  -5 3520.71 131.196  18
   1   6  -5 3726.00 125.619  15
  -1   6   5 3432.74 131.958  17
   1   6  -5 3743.41 143.818  99
  -1   6   5 3206.78 120.876  95
   1   6  -5 3446.97 114.879  92
   1   6  -5 3502.87 148.100  13
  -1   6   5 3657.10 140.573  11
   1   6  -5 3493.23 144.123   8
  -1   6   5 3528.13 132.497  14
   1   6  -5 3395.37 106.408  25
  -1  -6  -5 3715.11 134.114  64
  -1   6   5 4869.20 309.024   2
  -1   6   5 3756.98 142.272   5
  -1  -6  -5 3770.29 121.511  39
   1  -6   5 3627.09 118.327  34
  -1  -6  -5 3682.49 153.579  34
  -1   6   4 558.998 65.0793 107
  -1  -6  -4 774.486 56.1526  57
   1   6  -4 749.393 58.3804  18
  -1   6   4 752.135 58.5239  17
   1   6  -4 782.461 55.2987  15
   1   6  -4 767.992 64.7832  22
   1   6  -4 682.145 47.8769  92
  -1   6   4 671.796 56.6023  14
   1   6  -4 805.033 61.8119  14
  -1   6   4 744.297 60.8664  11
   1   6  -4 745.086 65.1135   8
   1   6  -4 651.935 62.1001  13
   1   6  -4 770.765 45.6620  25
  -1  -6  -4 669.390 56.7859  64
  -1   6   4 662.960 52.4280  95
   1   6  -4 887.632 63.3964   5
  -1   6   4 1079.96 159.428   2
  -1   6   4 816.783 64.2472   5
  -1  -6  -4 809.183 67.1786  34
  -1  -6  -4 748.936 48.6071  39
   1  -6   4 762.294 52.3958  34
  -1   6   3 3526.53 161.530 107
   1   6  -3 4197.79 143.818  18
  -1   6   3 4300.67 143.327  17
   1   6  -3 4260.11 133.959  15
   1   6  -3 3971.66 149.442  22
   1   6  -3 3842.48 118.840  92
   1   6  -3 4003.32 154.635   8
   1   6  -3 4434.55 149.078  14
  -1   6   3 4061.86 142.191  14
  -1   6   3 4102.20 145.230  11
   1   6  -3 4137.49 113.651  25
  -1  -6  -3 4048.10 141.926  64
  -1  -6  -3 4250.77 135.944  57
  -1  -6  -3 4041.50 114.699  39
   1  -6   3 4107.69 131.198  34
  -1  -6  -3 4376.24 157.495  34
  -1   6   3 4486.54 154.729   5
   1   6  -3 4730.22 150.006   5
  -1   6   3 5026.31 348.891   2
  -1   6   3 4133.91 135.154  95
   1   6  -2 197.031 34.8641   8
  -1   6   2 193.897 31.9575  14
   1   6  -2 222.569 35.1721  14
  -1   6   2 204.712 32.5097  11
   1   6  -2 212.199 34.9954   5
  -1   6   2 214.857 89.3560   2
  -1   6   2 238.183 36.6272   5
  -1  -6  -2 189.553 29.6315  57
   1  -6   2 204.536 29.9148  41
   1  -6   2 204.907 29.6825  34
  -1  -6  -2 244.843 37.1547  34
  -1   6   2 226.372 32.6268  17
   1   6  -2 196.791 32.2451  18
   1   6  -2 160.094 31.2382  22
   1   6  -2 211.453 30.1609  15
  -1   6   2 154.221 36.8000 107
  -1   6   2 176.766 28.7634  95
  -1   6   1 4291.72 138.051  95
   1  -6   1 4415.12 141.188  34
  -1  -6  -1 4543.28 154.517  34
   1  -6   1 4443.95 147.067  41
  -1   6   1 4535.84 150.074  14
  -1   6   1 4607.08 150.551  11
   1   6  -1 4510.02 161.735   8
   1   6  -1 4771.61 157.023  14
   1   6  -1 4738.45 229.906  26
  -1  -6  -1 4636.60 145.464  57
   1   6  -1 4144.15 151.654  22
   1   6  -1 4439.16 138.306  15
  -1   6   1 4845.25 149.480  17
   1   6  -1 4273.66 147.785  18
  -1   6   1 3804.40 325.868   2
   1   6  -1 5062.81 157.961   5
  -1   6   1 5076.00 163.891   5
   1   6  -1 5301.56 255.340 107
  -1   6   1 3917.91 166.126 107
  -1   6   0 144.194 26.2071  95
   1  -6   0 138.378 26.4121  34
  -1  -6   0 145.613 26.0631  44
  -1  -6   0 130.759 26.9577  34
   1  -6   0 156.874 29.3935  41
   1   6   0 125.467 28.2787   8
  -1   6   0 163.383 30.1174  14
   1   6   0 131.631 28.3412  14
  -1   6   0 149.731 28.2871  11
   1   6   0 145.695 46.9772  26
  -1  -6   0 130.117 26.5300  57
  -1   6   0 192.251 29.8914  17
   1   6   0 171.779 27.5727  15
   1   6   0 120.508 28.2840  22
   1   6   0 150.074 29.1359  18
  -1  -6   0 125.848 23.0850  56
  -1   6   0 132.802 30.6447   5
  -1   6   0 83.2748 74.9647   2
   1   6   0 129.536 29.7393   5
  -1   6   0 126.843 33.6225 107
   1   6   0 164.808 56.7448 107
  -1   6  -1 4015.64 162.867 107
   1   6   1 4766.26 252.453 107
  -1  -6   1 4523.70 134.275  56
   1   6   1 4475.11 139.324  15
   1   6   1 4369.07 154.483  22
  -1   6  -1 4906.97 147.663  17
  -1   6  -1 4418.75 141.865  15
   1   6   1 4404.68 152.430  18
  -1   6  -1 4704.81 143.185  95
  -1   6  -1 4084.20 180.847  88
  -1   6  -1 4557.71 151.595  14
   1   6   1 4551.95 153.746  14
   1   6   1 4286.69 159.487   8
   1   6   1 5429.75 242.662  26
  -1  -6   1 4466.61 144.896  57
   1   6   1 4866.58 158.288   5
  -1   6  -1 4015.49 328.047   2
  -1   6  -1 5429.76 167.343   5
  -1  -6   1 4492.38 143.426  44
   1  -6  -1 4532.10 150.027  34
   1  -6  -1 4785.77 165.407  41
   1   6   2 200.944 62.2215 107
  -1   6  -2 187.152 36.1876 107
  -1  -6   2 196.702 27.8648  56
  -1   6  -2 162.849 34.1283  22
  -1   6  -2 238.782 31.8972  17
   1   6   2 202.230 34.1816  18
   1   6   2 180.955 29.1075  15
   1   6   2 202.462 35.4434  22
  -1   6  -2 218.739 31.0927  15
  -1   6  -2 180.050 31.2966  14
  -1   6  -2 240.393 32.4954  95
  -1   6  -2 185.805 44.5435  88
   1   6   2 192.596 33.3031  14
   1   6   2 201.511 35.4761   8
   1   6   2 229.862 53.9526  26
  -1   6  -2 167.793 26.3495  25
  -1  -6   2 212.353 33.2050  57
  -1   6  -2 226.060 37.2069   5
   1   6   2 183.996 32.3090   5
  -1  -6   2 200.292 30.1370  44
   1  -6  -2 202.139 33.4087  34
   1  -6  -2 218.766 37.4342  41
   1   6   3 4492.39 152.200  14
   1   6   3 4426.90 162.311   8
  -1   6  -3 4149.01 159.934 107
   1   6   3 4673.79 247.873 107
  -1  -6   3 4405.45 134.505  56
   1   6   3 4724.61 156.406   5
  -1   6  -3 5159.43 160.820   5
  -1   6  -3 4619.06 140.812  95
  -1   6  -3 3968.67 202.472  88
  -1   6  -3 3690.61 191.628  83
   1   6   3 4708.60 157.635  76
  -1   6  -3 4553.63 150.891  14
   1   6   3 4512.16 146.975  17
  -1   6  -3 3926.48 156.977  22
   1   6   3 3914.28 132.341  15
  -1   6  -3 4697.11 143.396  15
   1   6   3 4003.78 149.104  18
   1   6   3 4655.31 219.880  26
  -1   6  -3 3991.07 131.958  25
   1  -6  -3 4458.96 175.315  41
  -1  -6   3 4377.05 140.115  44
   1  -6  -3 4546.01 158.106  34
   1   6   4 831.194 69.0937   8
   1   6   4 782.319 61.4407  14
   1   6   4 821.238 103.407 107
  -1   6  -4 696.610 63.7465 107
  -1  -6   4 830.589 54.1362  54
  -1  -6   4 762.512 53.7124  56
  -1  -6   4 765.522 55.4277  44
  -1   6  -4 923.126 66.2265   5
   1   6   4 845.342 63.8765   5
  -1   6  -4 917.017 142.743   2
  -1   6  -4 782.568 55.7960  95
  -1   6  -4 635.820 89.1321  88
  -1   6  -4 588.092 78.0470  83
   1   6   4 784.717 63.0451  76
   1   6   4 829.846 61.0771  17
  -1   6  -4 703.917 66.3534  22
  -1   6  -4 858.636 58.3149  15
  -1   6  -4 877.704 64.1284  14
   1   6   4 726.998 61.9203  18
   1   6   4 872.241 93.1381  26
  -1   6  -4 764.379 54.7482  25
   1  -6  -4 754.613 74.3506  41
   1  -6  -4 738.093 63.9866  34
   1   6   5 3660.56 137.200  14
   1   6   5 4755.80 228.574 107
  -1   6  -5 3463.56 142.770 107
  -1  -6   5 3689.23 121.225  54
  -1  -6   5 3427.59 120.658  56
  -1  -6   5 3665.42 126.465  44
  -1   6  -5 4423.83 286.853   2
   1   6   5 3694.75 139.487   5
  -1   6  -5 3220.83 129.389  99
  -1   6  -5 3908.79 129.457  95
  -1   6  -5 3249.57 202.768  88
  -1   6  -5 2575.16 161.525  83
   1   6   5 3738.09 139.996  76
  -1   6  -5 3992.47 128.354  15
   1   6   5 3747.09 136.022  17
   1   6   5 3341.56 137.510  18
  -1   6  -5 4041.85 141.638  14
  -1   6  -5 3321.93 147.137  22
  -1   6  -5 3368.88 120.918  25
   1   6   5 3835.20 193.185  26
   1  -6  -5 3754.02 171.890  41
   1  -6  -5 3541.89 148.788  34
   1   6   6 1143.97 75.3257  14
  -1   6  -6 1091.20 79.1503 107
  -1   6  -6 1009.87 72.0770  99
  -1   6  -6 916.974 115.435  88
  -1   6  -6 942.862 96.8992  83
   1   6   6 1209.87 77.5517  76
  -1   6  -6 1335.65 80.3380  14
   1   6   6 1225.40 77.0490  17
  -1   6  -6 1296.52 70.8002  15
  -1   6  -6 1012.12 81.8200  22
  -1  -6   6 1090.21 64.9720  54
  -1  -6   6 1191.13 69.5730  44
   1   6   6 1202.48 78.1995   5
  -1   6  -6 1444.78 156.833   2
   1   6   6 1120.05 104.305  26
  -1   6  -6 1209.34 70.3056  25
[truncated: 1,680,364 more chars]
