# Supplementary material for: Computational and Experimental Investigation of Chiral and Achiral Two‐Dimensional Organic Lead Bromide Perovskites: Octahedral Distortions and Electronic and Optical Properties
Source: Chemphyschem. 2025 Oct 27;26(24):e202500423. doi: 10.1002/cphc.202500423 (PMC12710165; doi:10.1002/cphc.202500423)
Supplement: Supplementary file 1 — Supplementary Material [file CPHC-26-e202500423-s001.zip › XRD_S-FMBA.cif]

data_s-fmbapbbr-longrun-rt_auto
_audit_creation_date               2023-05-03
_audit_creation_method
;
Olex2 1.5-ac5-024
(compiled 2022.04.12 svn.rca3783a0 for Rigaku Oxford Diffraction, GUI svn.r6498)
;
_shelx_SHELXL_version_number       '2018/3'
_audit_contact_author_address      ?
_audit_contact_author_email        ?
_audit_contact_author_name         ''
_audit_contact_author_phone        ?
_publ_contact_author_id_orcid      ?
_publ_section_references
;
Dolomanov, O.V., Bourhis, L.J., Gildea, R.J, Howard, J.A.K. & Puschmann, H.
 (2009), J. Appl. Cryst. 42, 339-341.

Sheldrick, G.M. (2015). Acta Cryst. A71, 3-8.

Sheldrick, G.M. (2015). Acta Cryst. C71, 3-8.
;
_chemical_name_common              ?
_chemical_name_systematic          ?
_chemical_formula_moiety           'Br4 Pb, 2(C8 H11 F N)'
_chemical_formula_sum              'C16 H22 Br4 F2 N2 Pb'
_chemical_formula_weight           807.18
_chemical_absolute_configuration   rm
_chemical_melting_point            ?
_chemical_oxdiff_formula           'C H N F Pb Br'
_chemical_oxdiff_usercomment       RT
loop_
  _atom_type_symbol
  _atom_type_description
  _atom_type_scat_dispersion_real
  _atom_type_scat_dispersion_imag
  _atom_type_scat_source
 'C' 'C' 0.0181 0.0091 'International Tables Vol C Tables 4.2.6.8 and 6.1.1.4'
 'H' 'H' 0.0000 0.0000 'International Tables Vol C Tables 4.2.6.8 and 6.1.1.4'
 'Br' 'Br' -0.6763 1.2805
 'International Tables Vol C Tables 4.2.6.8 and 6.1.1.4'
 'F' 'F' 0.0727 0.0534 'International Tables Vol C Tables 4.2.6.8 and 6.1.1.4'
 'N' 'N' 0.0311 0.0180 'International Tables Vol C Tables 4.2.6.8 and 6.1.1.4'
 'Pb' 'Pb' -4.0753 8.5060
 'International Tables Vol C Tables 4.2.6.8 and 6.1.1.4'

_shelx_space_group_comment
;
The symmetry employed for this shelxl refinement is uniquely defined
by the following loop, which should always be used as a source of
symmetry information in preference to the above space-group names.
They are only intended as comments.
;
_space_group_crystal_system        'orthorhombic'
_space_group_IT_number             19
_space_group_name_H-M_alt          'P 21 21 21'
_space_group_name_Hall             'P 2ac 2ab'
loop_
  _space_group_symop_operation_xyz
 'x, y, z'
 '-x+1/2, -y, z+1/2'
 '-x, y+1/2, -z+1/2'
 'x+1/2, -y+1/2, -z'

_cell_length_a                     7.88175(4)
_cell_length_b                     8.82647(6)
_cell_length_c                     33.80797(18)
_cell_angle_alpha                  90
_cell_angle_beta                   90
_cell_angle_gamma                  90
_cell_volume                       2351.95(2)
_cell_formula_units_Z              4
_cell_measurement_reflns_used      52133
_cell_measurement_temperature      297.5(8)
_cell_measurement_theta_max        77.2180
_cell_measurement_theta_min        5.0010
_shelx_estimated_absorpt_T_max     0.557
_shelx_estimated_absorpt_T_min     0.096
_exptl_absorpt_coefficient_mu      22.074
_exptl_absorpt_correction_T_max    1.00000
_exptl_absorpt_correction_T_min    0.29241
_exptl_absorpt_correction_type     multi-scan
_exptl_absorpt_process_details
;
CrysAlisPro 1.171.42.84a (Rigaku Oxford Diffraction, 2023)
Empirical absorption correction using spherical harmonics,
implemented in SCALE3 ABSPACK scaling algorithm.
;
_exptl_absorpt_special_details     ?
_exptl_crystal_colour              'clear whiteish colourless'
_exptl_crystal_colour_lustre       clear
_exptl_crystal_colour_modifier     whiteish
_exptl_crystal_colour_primary      colourless
_exptl_crystal_density_diffrn      2.280
_exptl_crystal_density_meas        ?
_exptl_crystal_density_method      ?
_exptl_crystal_description         irregular
_exptl_crystal_F_000               1488
_exptl_crystal_size_max            0.2
_exptl_crystal_size_mid            0.123
_exptl_crystal_size_min            0.03
_exptl_transmission_factor_max     ?
_exptl_transmission_factor_min     ?
_diffrn_reflns_av_R_equivalents    0.0659
_diffrn_reflns_av_unetI/netI       0.0201
_diffrn_reflns_Laue_measured_fraction_full  0.999
_diffrn_reflns_Laue_measured_fraction_max  0.997
_diffrn_reflns_limit_h_max         9
_diffrn_reflns_limit_h_min         -9
_diffrn_reflns_limit_k_max         11
_diffrn_reflns_limit_k_min         -10
_diffrn_reflns_limit_l_max         42
_diffrn_reflns_limit_l_min         -42
_diffrn_reflns_number              67076
_diffrn_reflns_point_group_measured_fraction_full  0.999
_diffrn_reflns_point_group_measured_fraction_max  0.994
_diffrn_reflns_theta_full          67.684
_diffrn_reflns_theta_max           77.496
_diffrn_reflns_theta_min           5.179
_diffrn_ambient_environment        air
_diffrn_ambient_temperature        297.5(8)
_diffrn_detector                   'Hybrid Pixel Array Detector'
_diffrn_detector_area_resol_mean   10.0000
_diffrn_detector_type              HyPix
_diffrn_measured_fraction_theta_full  0.999
_diffrn_measured_fraction_theta_max  0.997
_diffrn_measurement_details
;
List of Runs (angles in degrees, time in seconds):

  # Type    Start    End  Width  t~exp~   \w     \q     \k     \f   Frames
--------------------------------------------------------------------------
  1  \w   -120.00 -38.00   0.50    0.36    --  -48.09 -41.00 114.00  164
  2  \w    -20.00  23.00   0.50    0.36    --  -48.09  41.00 -92.00   86
  3  \w   -153.00 -87.00   0.50    1.43    --  -86.25 -96.00 -94.00  132
  4  \w    119.00 178.00   0.50    1.43    --  107.75  94.00 114.00  118
  5  \w    109.00 176.00   0.50    1.43    --  107.75  41.00 -92.00  134
  6  \w      1.00  27.00   0.50    0.36    --  -48.09  19.00-120.00   52
  7  \w      1.00  26.00   0.50    0.36    --  -48.09  19.00 -60.00   50
  8  \w   -116.00 -89.00   0.50    0.36    --  -48.09-125.00 -60.00   54
  9  \w      1.00  26.00   0.50    0.36    --  -48.09  19.00  30.00   50
 10  \w     38.00  64.00   0.50    1.43    --  107.75 -45.00  90.00   52
 11  \w    148.00 174.00   0.50    1.43    --  107.75  45.00 -30.00   52
 12  \w    113.00 156.00   0.50    1.43    --  107.75 125.00 150.00   86
 13  \w     92.00 125.00   0.50    1.43    --  107.75   0.00 -90.00   66
 14  \w     42.00  68.00   0.50    1.43    --  107.75 -45.00-120.00   52
 15  \w     54.00  85.00   0.50    1.43    --  107.75   0.00 -90.00   62
 16  \w     62.00 110.00   0.50    1.43    --  107.75-125.00   0.00   96
 17  \w     96.00 131.00   0.50    1.43    --  107.75  45.00 -30.00   70
 18  \w     42.00  67.00   0.50    1.43    --  107.75 -45.00  60.00   50
 19  \w     38.00  71.00   0.50    1.43    --  107.75 -45.00 -30.00   66
 20  \w     39.00  66.00   0.50    1.43    --  107.75 -41.00 114.00   54
 21  \w     65.00  91.00   0.50    1.43    --  107.75 -94.00   3.00   52
 22  \w    102.00 131.00   0.50    1.43    --  107.75  45.00-150.00   58
 23  \w    138.00 176.00   0.50    1.43    --  107.75  45.00-150.00   76
 24  \w     99.00 124.00   0.50    1.43    --  107.75  61.00  60.00   50
 25  \w    152.00 177.00   0.50    1.43    --  107.75  61.00  60.00   50
 26  \w     39.00  68.00   0.50    1.43    --  107.75 -45.00  30.00   58
 27  \w    -62.00 -37.00   0.50    0.36    --  -48.09 -48.00 169.46   50
 28  \w    -70.00 -19.00   0.50    0.36    --  -48.09  77.00-180.00  102
 29  \w    -44.00  20.00   0.50    0.36    --  -48.09  57.00  90.00  128
 30  \w   -113.00 -67.00   0.50    0.36    --  -48.09 -19.00 -90.00   92
 31  \w     -7.00  22.00   0.50    0.36    --  -48.09  77.00-180.00   58
 32  \w    -63.00 -36.00   0.50    0.36    --  -48.09 -19.00 -90.00   54
 33  \w     34.00  60.00   0.50    0.36    --   48.09  55.00 148.78   52
 34  \w     35.00  72.00   0.50    0.36    --   48.09  50.00-108.46   74
 35  \w     95.00 121.00   0.50    0.36    --   48.09  55.00 117.12   52
 36  \w     34.00  97.00   0.50    0.36    --   48.09  53.00 -63.79  126
 37  \w     41.00  93.00   0.50    0.36    --   48.09-125.00 -60.00  104
 38  \w     80.00 108.00   0.50    0.36    --   48.09  54.00 -15.16   56
 39  \w     36.00  62.00   0.50    0.36    --   48.09  55.00  98.19   52
 40  \w     34.00  61.00   0.50    0.36    --   48.09  54.00 -15.16   54
 41  \w     35.00  61.00   0.50    0.36    --   48.09  55.00 117.12   52
 42  \w     34.00  97.00   0.50    0.36    --   48.09  54.00-174.79  126
 43  \w     34.00  60.00   0.50    0.36    --   48.09  56.00  68.91   52
 44  \w     34.00  66.00   0.50    0.36    --   48.09  53.00   3.99   64
 45  \w     34.00  60.00   0.50    0.36    --   48.09  56.00  37.62   52
 46  \w    -98.00 -72.00   0.50    1.43    --  -86.25 -55.00-124.94   52
 47  \w    -98.00 -72.00   0.50    1.43    --  -86.25 -54.00 -10.41   52
 48  \w    -99.00 -72.00   0.50    1.43    --  -86.25 -55.00  55.50   54
 49  \w    -98.00 -72.00   0.50    1.43    --  -86.25 -53.00-149.28   52
 50  \w    -97.00 -72.00   0.50    1.43    --  -86.25 -53.00-114.26   50
 51  \w   -151.00-126.00   0.50    1.43    --  -86.25 -55.00 115.65   50
 52  \w    -97.00 -72.00   0.50    1.43    --  -86.25 -55.00 115.65   50
 53  \w    -98.00 -73.00   0.50    1.43    --  -86.25 -50.00 -92.97   50
 54  \w    -97.00 -72.00   0.50    1.43    --  -86.25 -54.00 168.72   50
 55  \w    -98.00 -73.00   0.50    1.43    --  -86.25 -49.00  62.78   50
 56  \w   -159.00-132.00   0.50    1.43    --  -86.25 -49.00  62.78   54
 57  \w    -97.00 -72.00   0.50    1.43    --  -86.25 -55.00 145.09   50
 58  \w   -105.00 -79.00   0.50    1.43    --  -86.25 -56.00 164.33   52
 59  \w    -99.00 -73.00   0.50    1.43    --  -86.25 -51.00 -98.71   52
 60  \w    -97.00 -72.00   0.50    1.43    --  -86.25 -54.00  92.49   50
 61  \w    -98.00 -73.00   0.50    1.43    --  -86.25 -50.00  24.89   50
 62  \w   -105.00 -72.00   0.50    1.43    --  -86.25 -54.00-162.80   66
 63  \w    -98.00 -72.00   0.50    1.43    --  -86.25 -53.00 -77.36   52
 64  \w    -98.00 -72.00   0.50    1.43    --  -86.25 -53.00-179.52   52
 65  \w    -98.00 -72.00   0.50    1.43    --  -86.25 -55.00 -23.21   52
 66  \w    -99.00 -73.00   0.50    1.43    --  -86.25 -55.00 -56.72   52
 67  \w    -98.00 -73.00   0.50    1.43    --  -86.25 -47.00  -5.35   50
 68  \w    -98.00 -72.00   0.50    1.43    --  -86.25 -55.00 -43.40   52
 69  \w    -97.00 -72.00   0.50    1.43    --  -86.25 -54.00 131.14   50
 70  \w    -98.00 -72.00   0.50    1.43    --  -86.25 -53.00 -33.57   52
 71  \w    -97.00 -72.00   0.50    1.43    --  -86.25 -54.00  23.33   50
 72  \w     48.00  96.00   0.50    1.43    --  107.75 -94.00  60.00   96
 73  \w     72.00 106.00   0.50    1.43    --  107.75 -94.00 -90.00   68
 74  \w    139.00 173.00   0.50    1.43    --  107.75  45.00   0.00   68
 75  \w    103.00 129.00   0.50    1.43    --  107.75  45.00   0.00   52
 76  \w     75.00 106.00   0.50    1.43    --  107.75 -94.00  30.00   62
 77  \w    137.00 162.00   0.50    1.43    --  107.75  61.00 -60.00   50
 78  \w     92.00 122.00   0.50    1.43    --  107.75  61.00 -60.00   60
 79  \w     81.00 106.00   0.50    1.43    --  107.75 -94.00-180.00   50
 80  \w     48.00  73.00   0.50    1.43    --  107.75 -94.00-180.00   50
 81  \w     93.00 130.00   0.50    1.43    --  107.75  62.00-158.17   74
 82  \w     91.00 124.00   0.50    1.43    --  107.75  61.00 120.00   66
 83  \w     99.00 156.00   0.50    1.43    --  107.75  45.00  30.00  114
 84  \w     43.00  69.00   0.50    1.43    --  107.75 -94.00 -90.00   52
 85  \w    140.00 177.00   0.50    1.43    --  107.75  61.00   0.00   74
 86  \w     91.00 131.00   0.50    1.43    --  107.75  61.00   0.00   80
 87  \w     91.00 117.00   0.50    1.43    --  107.75  61.00 -90.00   52
 88  \w     37.00 106.00   0.50    1.43    --  107.75 -94.00  90.00  138
 89  \w     40.00 106.00   0.50    1.43    --  107.75 -94.00 150.00  132
 90  \w     39.00  98.00   0.50    1.43    --  107.75 -94.00-120.00  118
 91  \w     51.00  77.00   0.50    1.43    --  107.75 -61.00-180.00   52
 92  \w    132.00 167.00   0.50    1.43    --  107.75 125.00  60.00   70
 93  \w     37.00  65.00   0.50    1.43    --  107.75 -45.00 150.00   56
 94  \w    133.00 169.00   0.50    1.43    --  107.75  60.00 -74.44   72
 95  \w     92.00 155.00   0.50    1.43    --  107.75  61.00  30.00  126
 96  \w    153.00 178.00   0.50    1.43    --  107.75  45.00  90.00   50
 97  \w     91.00 154.00   0.50    1.43    --  107.75  61.00 -30.00  126
 98  \w     93.00 119.00   0.50    1.43    --  107.75  60.00 -74.44   52
 99  \w     92.00 118.00   0.50    1.43    --  107.75  61.00-180.00   52
100  \w    153.00 178.00   0.50    1.43    --  107.75  45.00 150.00   50
101  \w     49.00 105.00   0.50    1.43    --  107.75 -94.00 120.00  112
102  \w     80.00 106.00   0.50    1.43    --  107.75 -98.00  -9.67   52
103  \w     99.00 125.00   0.50    1.43    --  107.75  45.00 150.00   52
104  \w     95.00 127.00   0.50    1.43    --  107.75  45.00  90.00   64
105  \w    133.00 177.00   0.50    1.43    --  107.75  61.00-120.00   88
106  \w     43.00 106.00   0.50    1.43    --  107.75 -94.00-150.00  126
107  \w     91.00 116.00   0.50    1.43    --  107.75  61.00  60.00   50
108  \w    135.00 161.00   0.50    1.43    --  107.75  61.00  60.00   52
109  \w     91.00 119.00   0.50    1.43    --  107.75  61.00-120.00   56
110  \w    129.00 174.00   0.50    1.43    --  107.75  62.00 102.22   90
111  \w     91.00 176.00   0.50    1.43    --  107.75  61.00  90.00  170
112  \w     36.00  71.00   0.50    1.43    --  107.75 -45.00-150.00   70
113  \w     94.00 124.00   0.50    1.43    --  107.75  62.00 102.22   60
114  \w     98.00 126.00   0.50    1.43    --  107.75  45.00-180.00   56
115  \w     36.00  70.00   0.50    1.43    --  107.75 -45.00  60.00   68
116  \w     92.00 129.00   0.50    1.43    --  107.75  61.00 150.00   74
;
_diffrn_measurement_device         'four-circle diffractometer'
_diffrn_measurement_device_type    'XtaLAB Synergy, Dualflex, HyPix'
_diffrn_measurement_method         '\w scans'
_diffrn_orient_matrix_type        
 'CrysAlisPro convention (1999,Acta A55,543-557)'
_diffrn_orient_matrix_UB_11        -0.0930744000
_diffrn_orient_matrix_UB_12        0.0875137000
_diffrn_orient_matrix_UB_13        -0.0329221000
_diffrn_orient_matrix_UB_21        -0.1558186000
_diffrn_orient_matrix_UB_22        0.0175205000
_diffrn_orient_matrix_UB_23        0.0271204000
_diffrn_orient_matrix_UB_31        0.0725189000
_diffrn_orient_matrix_UB_32        0.1499852000
_diffrn_orient_matrix_UB_33        0.0160443000
_diffrn_radiation_monochromator    mirror
_diffrn_radiation_probe            x-ray
_diffrn_radiation_type             'Cu K\a'
_diffrn_radiation_wavelength       1.54184
_diffrn_source                     'micro-focus sealed X-ray tube'
_diffrn_source_type                'PhotonJet (Cu) X-ray Source'
_reflns_Friedel_coverage           0.729
_reflns_Friedel_fraction_full      1.000
_reflns_Friedel_fraction_max       0.989
_reflns_number_gt                  4862
_reflns_number_total               4952
_reflns_special_details
;
 Reflections were merged by SHELXL according to the crystal
 class for the calculation of statistics and refinement.
 
 _reflns_Friedel_fraction is defined as the number of unique
 Friedel pairs measured divided by the number that would be
 possible theoretically, ignoring centric projections and
 systematic absences.
;
_reflns_threshold_expression       'I > 2\s(I)'
_computing_cell_refinement         'CrysAlisPro 1.171.42.84a (Rigaku OD, 2023)'
_computing_data_collection         'CrysAlisPro 1.171.42.84a (Rigaku OD, 2023)'
_computing_data_reduction          'CrysAlisPro 1.171.42.84a (Rigaku OD, 2023)'
_computing_molecular_graphics      'Olex2 1.5-ac5-024 (Dolomanov et al., 2009)'
_computing_publication_material    'Olex2 1.5-ac5-024 (Dolomanov et al., 2009)'
_computing_structure_refinement    'SHELXL 2018/3 (Sheldrick, 2015)'
_computing_structure_solution      'SHELXT 2014/4 (Sheldrick, 2014)'
_refine_diff_density_max           0.762
_refine_diff_density_min           -1.088
_refine_diff_density_rms           0.118
_refine_ls_abs_structure_details
;
 Flack x determined using 2023 quotients [(I+)-(I-)]/[(I+)+(I-)]
 (Parsons, Flack and Wagner, Acta Cryst. B69 (2013) 249-259).
;
_refine_ls_abs_structure_Flack     -0.023(3)
_refine_ls_extinction_coef         .
_refine_ls_extinction_method       none
_refine_ls_goodness_of_fit_ref     1.048
_refine_ls_hydrogen_treatment      constr
_refine_ls_matrix_type             full
_refine_ls_number_parameters       230
_refine_ls_number_reflns           4952
_refine_ls_number_restraints       0
_refine_ls_R_factor_all            0.0224
_refine_ls_R_factor_gt             0.0221
_refine_ls_restrained_S_all        1.048
_refine_ls_shift/su_max            0.003
_refine_ls_shift/su_mean           0.000
_refine_ls_structure_factor_coef   Fsqd
_refine_ls_weighting_details      
 'w=1/[\s^2^(Fo^2^)+(0.0401P)^2^+1.7304P] where P=(Fo^2^+2Fc^2^)/3'
_refine_ls_weighting_scheme        calc
_refine_ls_wR_factor_gt            0.0623
_refine_ls_wR_factor_ref           0.0625
_refine_special_details            ?
_olex2_refinement_description
;
1. Fixed Uiso
 At 1.2 times of:
  All C(H) groups, All N(H,H,H) groups
 At 1.5 times of:
  All C(H,H,H) groups
2.a Ternary CH refined with riding coordinates:
 C7(H7), C15(H15)
2.b Aromatic/amide H refined with riding coordinates:
 C2(H2), C3(H3), C5(H5), C6(H6), C10(H10), C11(H11), C13(H13), C14(H14)
2.c Idealised Me refined as rotating group:
 N1(H1A,H1B,H1C), C8(H8A,H8B,H8C), N2(H2A,H2B,H2C), C16(H16A,H16B,H16C)
;
_atom_sites_solution_hydrogens     geom
_atom_sites_solution_primary       dual
_atom_sites_solution_secondary     ?
loop_
  _atom_site_label
  _atom_site_type_symbol
  _atom_site_fract_x
  _atom_site_fract_y
  _atom_site_fract_z
  _atom_site_U_iso_or_equiv
  _atom_site_adp_type
  _atom_site_occupancy
  _atom_site_site_symmetry_order
  _atom_site_calc_flag
  _atom_site_refinement_flags_posn
  _atom_site_refinement_flags_adp
  _atom_site_refinement_flags_occupancy
  _atom_site_disorder_assembly
  _atom_site_disorder_group
 Pb1 Pb 0.25363(2) 0.94497(2) 0.25118(2) 0.03483(8) Uani 1 1 d . . . . .
 Br1 Br 0.06199(7) 0.65718(7) 0.25307(2) 0.04959(15) Uani 1 1 d . . . . .
 Br2 Br 0.22063(8) 0.92410(7) 0.33999(2) 0.04691(14) Uani 1 1 d . . . . .
 Br3 Br 0.57353(7) 0.77544(8) 0.26118(2) 0.05090(16) Uani 1 1 d . . . . .
 Br4 Br 0.28848(8) 0.89089(7) 0.16529(2) 0.04725(15) Uani 1 1 d . . . . .
 F1 F 0.2698(12) 0.6727(9) 0.51210(15) 0.128(3) Uani 1 1 d . . . . .
 N1 N 0.3226(6) 0.5581(6) 0.32731(15) 0.0473(11) Uani 1 1 d . . . . .
 H1A H 0.299759 0.533402 0.302352 0.057 Uiso 1 1 calc R U . . .
 H1B H 0.424962 0.523473 0.333806 0.057 Uiso 1 1 calc R U . . .
 H1C H 0.320616 0.658409 0.329907 0.057 Uiso 1 1 calc R U . . .
 C1 C 0.2515(16) 0.6246(11) 0.4737(2) 0.085(3) Uani 1 1 d . . . . .
 C2 C 0.3949(15) 0.6180(16) 0.4509(3) 0.097(4) Uani 1 1 d . . . . .
 H2 H 0.500593 0.643122 0.461220 0.116 Uiso 1 1 calc R U . . .
 C3 C 0.3763(12) 0.5716(15) 0.4111(3) 0.081(3) Uani 1 1 d . . . . .
 H3 H 0.471267 0.564000 0.394879 0.097 Uiso 1 1 calc R U . . .
 C4 C 0.2198(9) 0.5379(7) 0.39634(18) 0.0466(13) Uani 1 1 d . . . . .
 C5 C 0.0808(11) 0.5443(12) 0.4211(2) 0.069(2) Uani 1 1 d . . . . .
 H5 H -0.025896 0.520042 0.411196 0.082 Uiso 1 1 calc R U . . .
 C6 C 0.0969(15) 0.5857(13) 0.4602(3) 0.087(3) Uani 1 1 d . . . . .
 H6 H 0.003054 0.586759 0.476837 0.105 Uiso 1 1 calc R U . . .
 C7 C 0.1926(8) 0.4892(7) 0.35396(18) 0.0452(13) Uani 1 1 d . . . . .
 H7 H 0.080718 0.525379 0.345555 0.054 Uiso 1 1 calc R U . . .
 C8 C 0.1973(11) 0.3180(7) 0.3485(2) 0.0619(17) Uani 1 1 d . . . . .
 H8A H 0.170756 0.293460 0.321545 0.093 Uiso 1 1 calc R U . . .
 H8B H 0.115437 0.271636 0.365719 0.093 Uiso 1 1 calc R U . . .
 H8C H 0.308500 0.280898 0.354834 0.093 Uiso 1 1 calc R U . . .
 F2 F 0.2601(11) 0.8538(11) 0.00836(19) 0.143(3) Uani 1 1 d . . . . .
 N2 N 0.2124(8) 0.5039(7) 0.16909(16) 0.0546(13) Uani 1 1 d . . . . .
 H2A H 0.237256 0.601896 0.171326 0.065 Uiso 1 1 calc R U . . .
 H2B H 0.246793 0.455113 0.190679 0.065 Uiso 1 1 calc R U . . .
 H2C H 0.100749 0.492849 0.166353 0.065 Uiso 1 1 calc R U . . .
 C9 C 0.2704(15) 0.7520(13) 0.0387(2) 0.087(3) Uani 1 1 d . . . . .
 C10 C 0.4245(14) 0.7157(15) 0.0532(3) 0.090(3) Uani 1 1 d . . . . .
 H10 H 0.522782 0.758658 0.042935 0.108 Uiso 1 1 calc R U . . .
 C11 C 0.4315(11) 0.6121(11) 0.0840(2) 0.071(2) Uani 1 1 d . . . . .
 H11 H 0.536398 0.584084 0.094262 0.085 Uiso 1 1 calc R U . . .
 C12 C 0.2864(9) 0.5500(9) 0.09968(19) 0.0516(15) Uani 1 1 d . . . . .
 C13 C 0.1322(11) 0.5876(12) 0.0835(2) 0.065(2) Uani 1 1 d . . . . .
 H13 H 0.033552 0.543776 0.093340 0.078 Uiso 1 1 calc R U . . .
 C14 C 0.1225(13) 0.6905(13) 0.0525(3) 0.083(3) Uani 1 1 d . . . . .
 H14 H 0.018524 0.716881 0.041420 0.099 Uiso 1 1 calc R U . . .
 C15 C 0.3010(9) 0.4394(8) 0.1334(2) 0.0556(15) Uani 1 1 d . . . . .
 H15 H 0.421265 0.425375 0.139693 0.067 Uiso 1 1 calc R U . . .
 C16 C 0.2226(13) 0.2849(9) 0.1247(3) 0.081(2) Uani 1 1 d . . . . .
 H16A H 0.242343 0.218415 0.146734 0.122 Uiso 1 1 calc R U . . .
 H16B H 0.273334 0.242966 0.101381 0.122 Uiso 1 1 calc R U . . .
 H16C H 0.102666 0.296225 0.120712 0.122 Uiso 1 1 calc R U . . .

loop_
  _atom_site_aniso_label
  _atom_site_aniso_U_11
  _atom_site_aniso_U_22
  _atom_site_aniso_U_33
  _atom_site_aniso_U_23
  _atom_site_aniso_U_13
  _atom_site_aniso_U_12
 Pb1 0.02924(12) 0.02930(12) 0.04596(12) 0.00142(6) 0.00049(9) 0.00155(6)
 Br1 0.0424(3) 0.0492(3) 0.0572(3) 0.0045(3) -0.0066(3) -0.0170(2)
 Br2 0.0484(3) 0.0400(3) 0.0523(3) -0.0050(2) -0.0024(3) 0.0051(3)
 Br3 0.0362(3) 0.0507(3) 0.0658(4) -0.0012(3) -0.0011(3) 0.0126(2)
 Br4 0.0481(3) 0.0442(3) 0.0495(3) 0.0006(2) -0.0011(2) -0.0072(3)
 F1 0.187(7) 0.138(6) 0.059(2) -0.035(3) 0.004(4) -0.005(6)
 N1 0.045(3) 0.046(3) 0.051(3) 0.007(2) -0.002(2) 0.003(2)
 C1 0.130(9) 0.074(5) 0.052(4) -0.015(3) 0.010(5) 0.001(6)
 C2 0.087(7) 0.126(10) 0.077(5) -0.032(6) -0.013(5) -0.015(7)
 C3 0.070(5) 0.108(8) 0.066(5) -0.029(5) 0.000(4) -0.012(6)
 C4 0.048(3) 0.040(3) 0.052(3) -0.002(2) 0.001(3) 0.003(3)
 C5 0.057(4) 0.082(6) 0.067(4) 0.003(4) 0.006(3) 0.005(4)
 C6 0.099(7) 0.097(8) 0.066(5) -0.004(5) 0.025(5) 0.004(6)
 C7 0.040(3) 0.043(3) 0.053(3) 0.002(2) -0.001(2) -0.002(2)
 C8 0.075(5) 0.042(3) 0.069(4) -0.006(3) 0.001(4) -0.007(3)
 F2 0.154(7) 0.175(7) 0.098(4) 0.072(5) 0.012(4) 0.011(6)
 N2 0.059(3) 0.050(3) 0.054(3) 0.002(2) -0.005(2) -0.001(3)
 C9 0.097(7) 0.106(7) 0.056(4) 0.020(4) 0.008(4) 0.004(6)
 C10 0.083(6) 0.118(9) 0.067(5) 0.015(5) 0.009(5) -0.020(6)
 C11 0.062(4) 0.087(7) 0.064(4) 0.004(4) -0.004(4) -0.001(4)
 C12 0.049(3) 0.058(4) 0.048(3) -0.006(3) 0.000(3) 0.006(3)
 C13 0.057(4) 0.075(6) 0.063(4) 0.001(4) -0.006(3) 0.007(4)
 C14 0.076(6) 0.107(9) 0.065(5) 0.013(5) -0.008(4) 0.026(6)
 C15 0.042(3) 0.053(4) 0.072(4) 0.001(3) -0.002(3) 0.009(3)
 C16 0.093(6) 0.045(4) 0.106(6) -0.009(4) 0.006(5) 0.016(4)

_geom_special_details
;
 All esds (except the esd in the dihedral angle between two l.s. planes)
 are estimated using the full covariance matrix.  The cell esds are taken
 into account individually in the estimation of esds in distances, angles
 and torsion angles; correlations between esds in cell parameters are only
 used when they are defined by crystal symmetry.  An approximate (isotropic)
 treatment of cell esds is used for estimating esds involving l.s. planes.
;
loop_
  _geom_bond_atom_site_label_1
  _geom_bond_atom_site_label_2
  _geom_bond_distance
  _geom_bond_site_symmetry_2
  _geom_bond_publ_flag
 Pb1 Br1 2.9560(6) . ?
 Pb1 Br1 3.1173(5) 3 ?
 Pb1 Br2 3.0192(6) . ?
 Pb1 Br3 2.9514(6) . ?
 Pb1 Br4 2.9555(6) . ?
 F1 C1 1.375(8) . ?
 N1 H1A 0.8900 . ?
 N1 H1B 0.8900 . ?
 N1 H1C 0.8900 . ?
 N1 C7 1.494(8) . ?
 C1 C2 1.368(15) . ?
 C1 C6 1.346(14) . ?
 C2 H2 0.9300 . ?
 C2 C3 1.415(13) . ?
 C3 H3 0.9300 . ?
 C3 C4 1.363(11) . ?
 C4 C5 1.380(10) . ?
 C4 C7 1.511(8) . ?
 C5 H5 0.9300 . ?
 C5 C6 1.376(12) . ?
 C6 H6 0.9300 . ?
 C7 H7 0.9800 . ?
 C7 C8 1.523(9) . ?
 C8 H8A 0.9600 . ?
 C8 H8B 0.9600 . ?
 C8 H8C 0.9600 . ?
 F2 C9 1.366(10) . ?
 N2 H2A 0.8900 . ?
 N2 H2B 0.8900 . ?
 N2 H2C 0.8900 . ?
 N2 C15 1.507(9) . ?
 C9 C10 1.349(14) . ?
 C9 C14 1.367(15) . ?
 C10 H10 0.9300 . ?
 C10 C11 1.386(13) . ?
 C11 H11 0.9300 . ?
 C11 C12 1.374(11) . ?
 C12 C13 1.374(10) . ?
 C12 C15 1.504(10) . ?
 C13 H13 0.9300 . ?
 C13 C14 1.390(13) . ?
 C14 H14 0.9300 . ?
 C15 H15 0.9800 . ?
 C15 C16 1.525(11) . ?
 C16 H16A 0.9600 . ?
 C16 H16B 0.9600 . ?
 C16 H16C 0.9600 . ?

loop_
  _geom_angle_atom_site_label_1
  _geom_angle_atom_site_label_2
  _geom_angle_atom_site_label_3
  _geom_angle
  _geom_angle_site_symmetry_1
  _geom_angle_site_symmetry_3
  _geom_angle_publ_flag
 Br1 Pb1 Br1 96.292(6) . 3 ?
 Br1 Pb1 Br2 83.228(19) . . ?
 Br2 Pb1 Br1 90.792(18) . 3 ?
 Br3 Pb1 Br1 172.603(19) . 3 ?
 Br3 Pb1 Br1 89.906(19) . . ?
 Br3 Pb1 Br2 85.920(18) . . ?
 Br3 Pb1 Br4 87.200(19) . . ?
 Br4 Pb1 Br1 97.232(18) . 3 ?
 Br4 Pb1 Br1 85.983(18) . . ?
 Br4 Pb1 Br2 167.20(2) . . ?
 Pb1 Br1 Pb1 157.38(3) . 3_545 ?
 H1A N1 H1B 109.5 . . ?
 H1A N1 H1C 109.5 . . ?
 H1B N1 H1C 109.5 . . ?
 C7 N1 H1A 109.5 . . ?
 C7 N1 H1B 109.5 . . ?
 C7 N1 H1C 109.5 . . ?
 C2 C1 F1 117.3(10) . . ?
 C6 C1 F1 119.6(9) . . ?
 C6 C1 C2 123.1(8) . . ?
 C1 C2 H2 121.3 . . ?
 C1 C2 C3 117.5(10) . . ?
 C3 C2 H2 121.3 . . ?
 C2 C3 H3 119.8 . . ?
 C4 C3 C2 120.3(9) . . ?
 C4 C3 H3 119.8 . . ?
 C3 C4 C5 119.2(7) . . ?
 C3 C4 C7 122.5(6) . . ?
 C5 C4 C7 118.3(6) . . ?
 C4 C5 H5 119.3 . . ?
 C6 C5 C4 121.3(8) . . ?
 C6 C5 H5 119.3 . . ?
 C1 C6 C5 118.5(8) . . ?
 C1 C6 H6 120.8 . . ?
 C5 C6 H6 120.8 . . ?
 N1 C7 C4 111.0(5) . . ?
 N1 C7 H7 108.1 . . ?
 N1 C7 C8 108.3(6) . . ?
 C4 C7 H7 108.1 . . ?
 C4 C7 C8 113.2(6) . . ?
 C8 C7 H7 108.1 . . ?
 C7 C8 H8A 109.5 . . ?
 C7 C8 H8B 109.5 . . ?
 C7 C8 H8C 109.5 . . ?
 H8A C8 H8B 109.5 . . ?
 H8A C8 H8C 109.5 . . ?
 H8B C8 H8C 109.5 . . ?
 H2A N2 H2B 109.5 . . ?
 H2A N2 H2C 109.5 . . ?
 H2B N2 H2C 109.5 . . ?
 C15 N2 H2A 109.5 . . ?
 C15 N2 H2B 109.5 . . ?
 C15 N2 H2C 109.5 . . ?
 F2 C9 C14 117.8(10) . . ?
 C10 C9 F2 118.9(10) . . ?
 C10 C9 C14 123.3(8) . . ?
 C9 C10 H10 121.1 . . ?
 C9 C10 C11 117.8(9) . . ?
 C11 C10 H10 121.1 . . ?
 C10 C11 H11 119.4 . . ?
 C12 C11 C10 121.3(8) . . ?
 C12 C11 H11 119.4 . . ?
 C11 C12 C13 119.1(7) . . ?
 C11 C12 C15 119.2(7) . . ?
 C13 C12 C15 121.7(7) . . ?
 C12 C13 H13 119.8 . . ?
 C12 C13 C14 120.5(9) . . ?
 C14 C13 H13 119.8 . . ?
 C9 C14 C13 118.0(9) . . ?
 C9 C14 H14 121.0 . . ?
 C13 C14 H14 121.0 . . ?
 N2 C15 H15 108.7 . . ?
 N2 C15 C16 107.6(6) . . ?
 C12 C15 N2 109.0(5) . . ?
 C12 C15 H15 108.7 . . ?
 C12 C15 C16 113.9(7) . . ?
 C16 C15 H15 108.7 . . ?
 C15 C16 H16A 109.5 . . ?
 C15 C16 H16B 109.5 . . ?
 C15 C16 H16C 109.5 . . ?
 H16A C16 H16B 109.5 . . ?
 H16A C16 H16C 109.5 . . ?
 H16B C16 H16C 109.5 . . ?

loop_
  _geom_torsion_atom_site_label_1
  _geom_torsion_atom_site_label_2
  _geom_torsion_atom_site_label_3
  _geom_torsion_atom_site_label_4
  _geom_torsion
  _geom_torsion_site_symmetry_1
  _geom_torsion_site_symmetry_2
  _geom_torsion_site_symmetry_3
  _geom_torsion_site_symmetry_4
  _geom_torsion_publ_flag
 F1 C1 C2 C3 -178.7(11) . . . . ?
 F1 C1 C6 C5 177.2(10) . . . . ?
 C1 C2 C3 C4 1(2) . . . . ?
 C2 C1 C6 C5 -3.2(18) . . . . ?
 C2 C3 C4 C5 -2.4(16) . . . . ?
 C2 C3 C4 C7 179.4(10) . . . . ?
 C3 C4 C5 C6 0.8(14) . . . . ?
 C3 C4 C7 N1 -30.0(11) . . . . ?
 C3 C4 C7 C8 92.0(10) . . . . ?
 C4 C5 C6 C1 1.9(16) . . . . ?
 C5 C4 C7 N1 151.7(7) . . . . ?
 C5 C4 C7 C8 -86.2(9) . . . . ?
 C6 C1 C2 C3 2(2) . . . . ?
 C7 C4 C5 C6 179.1(9) . . . . ?
 F2 C9 C10 C11 180.0(10) . . . . ?
 F2 C9 C14 C13 -179.6(10) . . . . ?
 C9 C10 C11 C12 -1.0(16) . . . . ?
 C10 C9 C14 C13 1.2(17) . . . . ?
 C10 C11 C12 C13 2.3(13) . . . . ?
 C10 C11 C12 C15 -179.4(8) . . . . ?
 C11 C12 C13 C14 -2.0(13) . . . . ?
 C11 C12 C15 N2 117.8(8) . . . . ?
 C11 C12 C15 C16 -122.0(8) . . . . ?
 C12 C13 C14 C9 0.3(16) . . . . ?
 C13 C12 C15 N2 -64.0(9) . . . . ?
 C13 C12 C15 C16 56.3(10) . . . . ?
 C14 C9 C10 C11 -0.8(18) . . . . ?
 C15 C12 C13 C14 179.8(8) . . . . ?

_shelx_res_file
;
TITL s-fmbapbbr-longrun-rt_auto_e.res in P2(1)2(1)2(1)
    s-fmbapbbr-longrun-rt_auto.res
    created by SHELXL-2018/3 at 15:18:08 on 03-May-2023
REM Old TITL
REM SHELXT solution in P2(1)2(1)2(1)
REM R1 0.096, Rweak 0.009, Alpha 0.078, Orientation as input
REM Flack x = -0.010 ( 0.004 ) from Parsons' quotients
REM Formula found by SHELXT: C12 N4 F Br4 Pb
CELL 1.54184 7.881751 8.826468 33.807972 90 90 90
ZERR 4 0.000042 0.000056 0.000175 0 0 0
LATT -1
SYMM 0.5-X,-Y,0.5+Z
SYMM -X,0.5+Y,0.5-Z
SYMM 0.5+X,0.5-Y,-Z
SFAC C H Br F N Pb
UNIT 64 88 16 8 8 4

L.S. 10
PLAN  12
SIZE 0.03 0.123 0.2
TEMP 24.4(8)
CONF
BOND $H
LIST 6
fmap 2
ACTA
MORE -1
OMIT 0 0 6
OMIT 2 0 0
REM <olex2.extras>
REM <HklSrc "%.\\S-FMBAPbBr-longrun-RT_auto.hkl">
REM </olex2.extras>

WGHT    0.040100    1.730400
FVAR       0.15990
PB1   6    0.253626    0.944968    0.251185    11.00000    0.02924    0.02930 =
         0.04596    0.00142    0.00049    0.00155
BR1   3    0.061995    0.657180    0.253073    11.00000    0.04237    0.04922 =
         0.05719    0.00451   -0.00655   -0.01697
BR2   3    0.220632    0.924098    0.339989    11.00000    0.04838    0.04001 =
         0.05234   -0.00499   -0.00237    0.00507
BR3   3    0.573526    0.775435    0.261175    11.00000    0.03616    0.05072 =
         0.06583   -0.00122   -0.00107    0.01264
BR4   3    0.288483    0.890892    0.165295    11.00000    0.04810    0.04418 =
         0.04947    0.00060   -0.00110   -0.00722
F1    4    0.269796    0.672650    0.512104    11.00000    0.18677    0.13793 =
         0.05853   -0.03499    0.00381   -0.00496
N1    5    0.322624    0.558082    0.327314    11.00000    0.04502    0.04587 =
         0.05099    0.00721   -0.00153    0.00259
AFIX 137
H1A   2    0.299759    0.533402    0.302352    11.00000   -1.20000
H1B   2    0.424962    0.523473    0.333806    11.00000   -1.20000
H1C   2    0.320616    0.658409    0.329907    11.00000   -1.20000
AFIX   0
C1    1    0.251547    0.624556    0.473659    11.00000    0.13049    0.07411 =
         0.05152   -0.01493    0.00988    0.00072
C2    1    0.394891    0.618006    0.450902    11.00000    0.08740    0.12627 =
         0.07676   -0.03215   -0.01291   -0.01468
AFIX  43
H2    2    0.500593    0.643122    0.461220    11.00000   -1.20000
AFIX   0
C3    1    0.376276    0.571579    0.411077    11.00000    0.06968    0.10804 =
         0.06602   -0.02873   -0.00017   -0.01213
AFIX  43
H3    2    0.471267    0.564000    0.394879    11.00000   -1.20000
AFIX   0
C4    1    0.219798    0.537917    0.396345    11.00000    0.04829    0.03988 =
         0.05175   -0.00210    0.00133    0.00299
C5    1    0.080786    0.544251    0.421105    11.00000    0.05683    0.08243 =
         0.06689    0.00280    0.00582    0.00532
AFIX  43
H5    2   -0.025896    0.520042    0.411196    11.00000   -1.20000
AFIX   0
C6    1    0.096862    0.585659    0.460153    11.00000    0.09883    0.09732 =
         0.06634   -0.00441    0.02544    0.00442
AFIX  43
H6    2    0.003054    0.586759    0.476837    11.00000   -1.20000
AFIX   0
C7    1    0.192606    0.489207    0.353961    11.00000    0.03956    0.04290 =
         0.05312    0.00203   -0.00111   -0.00160
AFIX  13
H7    2    0.080718    0.525379    0.345555    11.00000   -1.20000
AFIX   0
C8    1    0.197254    0.317976    0.348511    11.00000    0.07535    0.04176 =
         0.06868   -0.00551    0.00087   -0.00671
AFIX 137
H8A   2    0.170756    0.293460    0.321545    11.00000   -1.50000
H8B   2    0.115437    0.271636    0.365719    11.00000   -1.50000
H8C   2    0.308500    0.280898    0.354834    11.00000   -1.50000
AFIX   0

F2    4    0.260069    0.853823    0.008364    11.00000    0.15437    0.17519 =
         0.09838    0.07161    0.01180    0.01057
N2    5    0.212372    0.503917    0.169086    11.00000    0.05943    0.04982 =
         0.05448    0.00172   -0.00481   -0.00078
AFIX 137
H2A   2    0.237256    0.601896    0.171326    11.00000   -1.20000
H2B   2    0.246793    0.455113    0.190679    11.00000   -1.20000
H2C   2    0.100749    0.492849    0.166353    11.00000   -1.20000
AFIX   0
C9    1    0.270354    0.751994    0.038689    11.00000    0.09735    0.10608 =
         0.05642    0.01987    0.00762    0.00369
C10   1    0.424511    0.715668    0.053224    11.00000    0.08337    0.11816 =
         0.06738    0.01454    0.00923   -0.01964
AFIX  43
H10   2    0.522782    0.758658    0.042935    11.00000   -1.20000
AFIX   0
C11   1    0.431487    0.612092    0.084014    11.00000    0.06178    0.08709 =
         0.06366    0.00359   -0.00394   -0.00062
AFIX  43
H11   2    0.536398    0.584084    0.094262    11.00000   -1.20000
AFIX   0
C12   1    0.286445    0.550029    0.099679    11.00000    0.04901    0.05784 =
         0.04789   -0.00587    0.00031    0.00639
C13   1    0.132176    0.587585    0.083479    11.00000    0.05669    0.07512 =
         0.06284    0.00122   -0.00615    0.00719
AFIX  43
H13   2    0.033552    0.543776    0.093340    11.00000   -1.20000
AFIX   0
C14   1    0.122479    0.690549    0.052470    11.00000    0.07583    0.10679 =
         0.06528    0.01309   -0.00849    0.02610
AFIX  43
H14   2    0.018524    0.716881    0.041420    11.00000   -1.20000
AFIX   0
C15   1    0.300952    0.439396    0.133359    11.00000    0.04215    0.05287 =
         0.07175    0.00113   -0.00201    0.00893
AFIX  13
H15   2    0.421265    0.425375    0.139693    11.00000   -1.20000
AFIX   0
C16   1    0.222566    0.284950    0.124749    11.00000    0.09339    0.04533 =
         0.10552   -0.00860    0.00618    0.01559
AFIX 137
H16A  2    0.242343    0.218415    0.146734    11.00000   -1.50000
H16B  2    0.273334    0.242966    0.101381    11.00000   -1.50000
H16C  2    0.102666    0.296225    0.120712    11.00000   -1.50000
AFIX   0
HKLF 4


REM  s-fmbapbbr-longrun-rt_auto_e.res in P2(1)2(1)2(1)
REM wR2 = 0.0625, GooF = S = 1.048, Restrained GooF = 1.048 for all data
REM R1 = 0.0221 for 4862 Fo > 4sig(Fo) and 0.0224 for all 4952 data
REM 230 parameters refined using 0 restraints

END

WGHT      0.0330      2.1001

REM Highest difference peak  0.762,  deepest hole -1.088,  1-sigma level  0.118
Q1    1   0.2515  0.9457  0.2151  11.00000  0.05    0.76
Q2    1   0.2580  0.9486  0.2868  11.00000  0.05    0.74
Q3    1   0.2332  0.8370  0.1970  11.00000  0.05    0.49
Q4    1   0.2268  0.9292  0.3735  11.00000  0.05    0.48
Q5    1   0.2959  0.8667  0.1974  11.00000  0.05    0.47
Q6    1   0.2453  1.0540  0.3036  11.00000  0.05    0.44
Q7    1   0.6286  0.5915  0.3076  11.00000  0.05    0.44
Q8    1  -0.0760  0.5593  0.1933  11.00000  0.05    0.44
Q9    1   0.2041  1.0236  0.3848  11.00000  0.05    0.43
Q10   1   0.2484  1.0585  0.1965  11.00000  0.05    0.43
Q11   1   0.1319  0.1029  0.3037  11.00000  0.05    0.43
Q12   1   0.5531  0.5490  0.1916  11.00000  0.05    0.42
;
_shelx_res_checksum                71923
_shelx_hkl_file
;
   0   0   3    0.57    0.43
   0   0  -3    0.30    0.43
   0   0   4 2341.18   76.07
   0   0   4 2441.84   75.78
   0   0   4 2141.33   75.21
   0   0  -4 2300.78   75.84
   0   0   5    0.22    0.71
   0   0   5    0.23    0.68
   0   0  -5    0.33    0.68
   0   0   5    0.20    0.46
   0   0   6 1740.52   55.59
   0   0   6 1759.04   54.94
   0   0  -6 1663.16   55.19
   0   0   6 1584.40   54.25
   0   0   7    2.79    1.14
   0   0  -7   -0.21    1.17
   0   0   7    1.53    0.99
   0   0  -7    0.58    0.93
   0   0   7    0.93    0.67
   0   0   8 3973.19  140.65
   0   0  -8 4418.86  141.19
   0   0   8 4604.46  140.14
   0   0   8 4065.13  139.24
   0   0   9    3.60    1.72
   0   0  -9    3.40    1.70
   0   0   9    1.23    1.34
   0   0   9    0.34    0.83
   0   0  10 7831.94  273.14
   0   0 -10 9122.37  273.79
   0   0  10 9018.67  272.36
   0   0  10 7796.41  271.26
   0   0  11    0.25    0.89
   0   0  11    0.76    1.09
   0   0 -11    0.92    1.20
   0   0 -11    1.59    1.30
   0   0  12 9161.19  303.60
   0   0  12 8862.40  304.76
   0   0 -12 9999.00  306.06
   0   0 -12 9184.88  305.19
   0   0  13    0.69    0.86
   0   0 -13    1.87    1.30
   0   0  14 4543.42  145.60
   0   0  14 4099.27  146.12
   0   0 -14 4435.65  146.45
   0   0  15    1.34    1.19
   0   0 -15    0.16    1.00
   0   0  15    0.35    0.84
   0   0  15    1.70    1.04
   0   0  16  634.94   24.92
   0   0  16  654.90   24.82
   0   0  16  649.33   22.19
   0   0 -16  653.62   25.20
   0   0  16  666.06   24.23
   0   0 -16  714.21   25.85
   0   0 -16  619.87   21.92
   0   0  17    0.48    0.90
   0   0  17    0.17    0.46
   0   0 -17    1.19    1.11
   0   0  17    2.44    1.18
   0   0 -17    0.74    1.03
   0   0  17    3.10    1.08
   0   0 -17    0.33    0.42
   0   0 -17    2.25    0.55
   0   0  18  564.11   22.52
   0   0  18  586.57   22.39
   0   0  18  556.99   19.36
   0   0  18  560.21   19.47
   0   0 -18  591.94   22.81
   0   0  18  588.81   21.70
   0   0 -18  637.69   23.52
   0   0  18  536.21   19.69
   0   0 -18  539.16   19.28
   0   0 -18  575.10   19.46
   0   0  19   -0.35    0.83
   0   0  19    0.14    0.51
   0   0  19    0.46    0.51
   0   0 -19    0.91    1.07
   0   0  19    0.49    1.08
   0   0 -19    0.20    0.95
   0   0  19    0.92    0.96
   0   0 -19    2.17    0.65
   0   0 -19    1.02    0.49
   0   0  20 1543.34   54.64
   0   0  20 1548.60   54.98
   0   0  20 1545.83   51.41
   0   0  20 1529.19   51.27
   0   0 -20 1565.37   55.19
   0   0  20 1631.65   53.96
   0   0 -20 1549.36   51.36
   0   0 -20 1451.56   51.15
   0   0  21    1.89    1.24
   0   0 -21    0.67    1.31
   0   0  21    0.53    0.55
   0   0 -21    0.80    1.23
   0   0  21    1.76    1.27
   0   0 -21    3.31    1.71
   0   0  21    0.56    0.87
   0   0 -21    1.18    0.60
   0   0 -21    1.17    0.69
   0   0 -21    1.31    0.64
   0   0  22 1753.77   59.40
   0   0 -22 1747.02   60.79
   0   0 -22 1605.35   59.63
   0   0  22 1586.90   55.71
   0   0  22 1703.51   55.65
   0   0  22 1655.05   55.77
   0   0 -22 1737.80   55.74
   0   0 -22 1591.97   55.51
   0   0 -22 1638.10   55.73
   0   0 -22 1890.69   61.28
   0   0  22 1790.00   58.50
   0   0  23    4.62    0.97
   0   0 -23    0.72    1.64
   0   0  23    1.05    1.13
   0   0 -23    2.41    1.76
   0   0  23    2.24    0.79
   0   0 -23    1.85    0.86
   0   0  23    1.50    0.70
   0   0 -23    1.45    0.69
   0   0 -23    2.74    0.88
   0   0 -23    1.56    0.77
   0   0  23    2.22    0.88
   0   0  23    1.89    0.80
   0   0  23    0.56    1.31
   0   0  23    2.05    0.86
   0   0 -23    1.10    1.36
   0   0  24 1833.11   62.39
   0   0 -24 2015.23   65.61
   0   0 -24 1947.32   65.34
   0   0  24 1846.39   63.51
   0   0 -24 1790.22   60.04
   0   0  24 1704.14   59.48
   0   0  24 1752.63   59.75
   0   0 -24 1892.48   60.10
   0   0  24 1865.66   59.96
   0   0 -24 1774.67   59.73
   0   0 -24 1785.66   59.67
   0   0  24 1726.05   59.70
   0   0 -24 1688.58   63.92
   0   0  24 1743.92   59.67
   0   0 -25    0.49    1.31
   0   0  25    0.35    0.69
   0   0  25    0.73    0.70
   0   0  25    1.09    0.65
   0   0  25    0.86    1.29
   0   0 -25    0.78    1.33
   0   0 -25    1.37    0.84
   0   0  25    1.00    1.23
   0   0  25    1.88    0.78
   0   0 -25    0.47    0.72
   0   0  25    1.02    0.82
   0   0 -25    1.66    0.87
   0   0 -25    1.58    0.75
   0   0  25    0.90    0.66
   0   0 -25   -0.26    1.43
   0   0  25    0.78    0.94
   0   0  26  520.74   18.91
   0   0  26  543.54   18.77
   0   0 -26  582.62   24.20
   0   0  26  549.99   22.50
   0   0  26  548.02   22.79
   0   0 -26  544.62   19.27
   0   0  26  515.06   18.72
   0   0  26  525.64   18.98
   0   0  26  549.62   19.18
   0   0 -26  528.51   19.23
   0   0 -26  541.28   18.96
   0   0 -26  532.64   18.90
   0   0  26  511.61   18.91
   0   0 -26  496.55   23.02
   0   0 -26  579.56   24.35
   0   0  27    1.89    0.75
   0   0 -27    1.85    1.51
   0   0 -27   -0.07    0.60
   0   0  27    0.07    0.64
   0   0 -27    0.18    0.51
   0   0 -27    0.86    0.63
   0   0  27    1.04    0.91
   0   0  27    0.76    0.68
   0   0  27    0.85    0.69
   0   0  27    0.67    0.58
   0   0  27    0.23    1.03
   0   0 -27    0.84    1.27
   0   0 -27    0.59    0.71
   0   0  27   -0.11    0.50
   0   0 -27    1.44    1.51
   0   0 -28   77.39    6.94
   0   0  28   76.27    3.63
   0   0 -28   74.75    6.80
   0   0  28   79.01    6.09
   0   0  28   71.48    6.06
   0   0 -28   77.31    4.08
   0   0 -28   70.87    3.89
   0   0  28   74.99    3.64
   0   0  28   69.37    3.78
   0   0 -28   70.32    3.78
   0   0 -28   77.27    3.81
   0   0 -28   71.70    3.95
   0   0  28   78.62    4.02
   0   0 -28   62.26    6.13
   0   0  28   70.39    3.80
   0   0 -29   -0.07    0.56
   0   0  29    0.29    0.64
   0   0 -29    0.79    0.60
   0   0 -29    0.06    0.54
   0   0 -29    0.30    1.13
   0   0  29    1.04    0.58
   0   0 -29   -0.29    0.95
   0   0 -29    0.23    0.61
   0   0 -29    1.04    0.61
   0   0  29    0.07    0.62
   0   0 -29   -0.28    1.05
   0   0  29    0.16    0.48
   0   0  30  116.36    5.37
   0   0 -30  117.24    9.03
   0   0 -30  117.98    8.96
   0   0 -30  124.28    5.68
   0   0 -30  119.48    5.50
   0   0  30  115.43    5.09
   0   0 -30  115.44    5.28
   0   0 -30  113.51    5.33
   0   0 -30  108.33    5.41
   0   0 -30  126.69    9.06
   0   0  30  115.04    5.38
   0   0  31    2.21    0.68
   0   0  31    0.62    0.69
   0   0 -31    0.31    1.01
   0   0 -31    0.60    1.25
   0   0 -31    0.16    0.69
   0   0 -31    0.65    0.70
   0   0 -31    0.55    0.70
   0   0  31   -0.28    0.73
   0   0 -31    0.30    1.10
   0   0 -31    1.34    0.74
   0   0  32  208.03    8.42
   0   0 -32  206.55   12.61
   0   0 -32  200.45    8.60
   0   0 -32  205.65    8.48
   0   0  32  208.45    8.47
   0   0 -32  210.48   12.67
   0   0  32  205.40    8.00
   0   0 -32  190.92   12.45
   0   0 -32  204.74    8.40
   0   0  33    1.35    0.87
   0   0 -33    0.85    0.80
   0   0 -33    1.01    0.87
   0   0  33    1.09    0.86
   0   0 -33    0.96    0.79
   0   0  33    0.98    0.84
   0   0  34  378.17   13.87
   0   0 -34  361.14   13.94
   0   0  34  386.07   13.94
   0   0 -34  370.64   13.90
   0   0 -34  346.85   13.41
   0   0 -34  375.25   13.87
   0   0 -34  366.91   13.80
   0   0 -34  386.12   14.29
   0   0  34  370.66   13.81
   0   0 -35    1.30    0.94
   0   0  35    2.05    0.99
   0   0 -35    0.79    0.86
   0   0  35    0.70    0.79
   0   0 -35    1.66    1.08
   0   0 -35    2.22    0.92
   0   0 -36  212.60    8.76
   0   0  36  219.19    8.72
   0   0  36  213.26    8.63
   0   0 -36  230.36    9.11
   0   0 -36  220.88    8.71
   0   0  37    0.11    0.62
   0   0 -37    0.12    0.65
   0   0  37    0.11    0.61
   0   0 -37    0.21    0.79
   0   0 -37    0.34    0.57
   0   0  38   54.45    2.65
   0   0  38   50.80    2.63
   0   0  38   53.30    2.66
   0   0 -38   52.05    2.66
   0   0  39    0.04    0.46
   0   0 -39    0.40    0.46
   0   0 -39    0.06    0.53
   0   0  39    0.08    0.48
   0   0  39    0.43    0.48
   0   0 -40   16.23    1.32
   0   0  40   14.28    1.11
   0   0  40   14.94    1.07
   0   0  41   -0.19    0.47
   0   0 -41   -0.07    0.39
   0   0  41    0.09    0.28
   0   0 -41   -0.04    0.39
   0   0 -42   15.34    1.11
   0   0 -42   19.45    1.20
   0   1   0    0.51    0.48
   0  -1   0    0.37    0.34
   0   1   0    1.16    0.64
   0  -1   0    0.09    0.10
   0  -1   1    3.03    0.35
   0   1   1    4.83    0.92
   0  -1   1    3.48    0.38
   0   1  -1    4.10    0.81
   0   1  -1    3.55    0.52
   0   1   2    0.50    0.74
   0  -1  -2    0.89    0.39
   0  -1   2    0.88    0.34
   0   1  -2    0.65    0.38
   0   1  -2    1.12    0.29
   0  -1   2    0.68    0.60
   0  -1   2    0.80    0.39
   0   1  -2    0.82    0.56
   0  -1  -3   20.89    0.99
   0  -1  -3   21.39    1.59
   0   1  -3   22.05    1.64
   0  -1  -3   21.42    1.15
   0   1  -3   20.32    1.23
   0   1   3   19.58    1.06
   0   1   3   21.76    1.43
   0   1  -3   19.92    1.47
   0   1   3   22.17    1.34
   0  -1  -4   22.65    1.16
   0  -1  -4   25.39    1.45
   0   1  -4   21.45    1.38
   0   1  -4   24.59    2.16
   0  -1  -4   21.74    1.36
   0   1  -4   23.08    1.97
   0  -1  -4   23.29    1.92
   0   1   4   26.41    1.73
   0  -1   4   28.59    2.15
   0   1  -4   21.19    1.45
   0   1   4   24.63    1.51
   0   1   4   23.75    1.22
   0   1  -5   40.03    3.06
   0   1   5   36.25    3.15
   0   1  -5   46.93    3.09
   0  -1  -5   45.56    3.03
   0  -1  -5   41.64    2.18
   0   1  -5   44.71    2.30
   0   1   5   46.22    2.98
   0  -1  -5   41.46    2.34
   0   1   5   40.35    1.97
   0   1  -5   43.18    2.10
   0  -1   5   42.97    3.07
   0   1   5   45.85    2.67
   0   1   6   62.68    4.15
   0   1  -6   50.82    3.77
   0   1  -6   72.69    4.15
   0  -1  -6   68.62    4.00
   0  -1  -6   56.10    3.13
   0  -1  -6   59.40    3.23
   0   1  -6   59.34    3.14
   0   1   6   59.48    3.51
   0  -1   6   57.52    3.97
   0   1   6   55.67    2.73
   0   1  -6   69.25    2.64
   0   1   7   36.26    3.08
   0   1  -7   27.91    2.80
   0   1  -7   42.58    3.27
   0  -1  -7   40.50    3.14
   0  -1  -7   29.45    2.22
   0   1  -7   35.14    2.34
   0  -1  -7   32.81    2.41
   0   1   7   30.41    1.94
   0   1   7   29.61    2.56
   0  -1   7   28.97    2.04
   0   1  -8   38.55    3.33
   0   1   8   44.30    3.39
   0  -1  -8   43.24    3.44
   0   1  -8   50.47    3.67
   0   1  -8   39.03    2.79
   0   1   8   36.33    1.99
   0  -1  -8   37.13    2.81
   0  -1   8   47.55    3.70
   0   1   8   34.53    2.99
   0  -1   8   38.03    2.57
   0   1   8   39.80    2.48
   0   1  -9  678.90   23.03
   0   1   9  705.72   22.72
   0   1  -9  762.44   23.42
   0  -1  -9  729.18   23.17
   0  -1  -9  577.10   22.04
   0  -1   9  714.71   23.21
   0   1  -9  622.72   22.06
   0   1   9  546.21   20.52
   0   1   9  435.21   21.69
   0  -1   9  529.28   21.36
   0  -1  10   11.58    1.93
   0   1  10    7.21    0.98
   0   1 -10    8.37    1.53
   0  -1 -10    7.95    1.53
   0   1  10   10.63    1.70
   0   1 -10    8.70    1.77
   0   1  10    4.93    1.41
   0   1 -10    8.30    1.61
   0  -1 -10    8.68    1.69
   0  -1  10    7.26    1.35
   0   1 -10   13.22    2.05
   0  -1 -10   11.88    1.94
   0   1  11  264.22   11.66
   0  -1  11  247.65   10.89
   0  -1 -11  236.64   11.58
   0   1 -11  235.75   11.52
   0   1 -11  378.00   12.73
   0  -1 -11  363.59   12.65
   0   1  11  191.41    9.58
   0  -1  11  333.54   12.01
   0   1 -11  228.06   11.08
   0   1 -11  340.39   12.35
   0   1  12   82.12    5.46
   0  -1  12   91.39    5.18
   0  -1 -12   75.02    5.46
   0   1 -12   65.63    5.23
   0   1 -12  114.10    6.06
   0  -1 -12  110.78    5.97
   0   1  12   64.11    3.94
   0   1 -12   76.16    5.18
   0  -1  12  103.45    5.59
   0   1 -12  102.47    5.85
   0   1 -13  136.29    7.72
   0  -1  13  149.12    7.55
   0   1  13  120.94    6.28
   0   1  13  144.32    7.91
   0   1 -13  141.77    8.14
   0  -1  13  138.46    8.01
   0  -1 -13  142.02    8.19
   0  -1  13  165.39    7.75
   0  -1 -13  178.57    8.41
   0   1 -13  177.69    8.34
   0  -1  14   15.16    2.44
   0  -1 -14   13.80    2.42
   0   1 -14   15.40    2.56
   0   1  14   13.50    2.19
   0  -1 -14   16.17    2.36
   0   1 -14   20.01    2.60
   0  -1  14   15.48    2.08
   0   1  14   15.90    1.74
   0  -1  14   14.75    1.34
   0   1 -14   17.44    2.47
   0   1 -14   14.89    1.23
   0   1 -14   16.25    1.29
   0  -1  15  153.98    8.58
   0   1  15  138.06    8.10
   0   1 -15  157.00    8.90
   0  -1 -15  152.33    8.74
   0  -1  15  136.15    5.93
   0  -1  15  135.42    5.96
   0   1 -15  167.72    8.43
   0  -1 -15  157.56    8.31
   0   1 -15  170.40    8.73
   0  -1  15  148.51    7.61
   0  -1  15  138.40    5.98
   0   1  15  148.95    6.88
   0   1 -15  151.97    5.82
   0   1 -15  158.89    5.95
   0   1  16    1.81    1.04
   0  -1 -16    1.01    1.07
   0   1 -16    0.61    1.19
   0  -1  16    0.74    1.13
   0  -1  16    0.95    0.57
   0  -1  16    0.46    0.49
   0  -1  16    0.83    0.62
   0   1 -16    1.13    1.04
   0  -1 -16    2.74    1.25
   0   1  16    0.34    0.98
   0   1 -16    0.37    1.07
   0   1  16    1.52    0.78
   0  -1  16    0.89    0.93
   0   1 -16    1.13    0.56
   0   1 -16    0.75    0.47
   0  -1 -17  146.86    8.66
   0   1 -17  136.69    8.50
   0  -1  17  128.06    7.95
   0   1  17  135.51    7.36
   0   1  17  140.00    7.98
   0  -1  17  130.09    5.55
   0  -1  17  127.02    5.45
   0  -1  17  134.30    5.61
   0   1 -17  130.45    7.73
   0  -1 -17  124.20    7.58
   0   1  17  132.25    6.50
   0   1 -17  154.73    8.53
   0  -1  17  120.73    6.81
   0  -1 -17  126.34    5.12
   0   1 -17  138.56    5.44
   0   1 -17  129.53    5.29
   0  -1 -18    0.88    1.08
   0   1 -18    0.44    1.09
   0   1  18    0.77    0.92
   0  -1  18    0.60    1.01
   0  -1  18    0.54    0.57
   0  -1  18    1.35    0.59
   0  -1  18    0.78    0.56
   0  -1 -18    1.06    1.09
   0   1 -18    0.35    0.89
   0   1  18    1.82    1.15
   0  -1  18    1.89    1.07
   0   1  18    1.86    0.83
   0   1 -18    1.61    1.24
   0   1 -18    0.50    0.46
   0   1 -18    0.74    0.51
   0  -1 -18    1.12    0.44
   0  -1 -18    1.54    0.50
   0  -1  19  310.16   13.28
   0  -1 -19  313.98   14.83
   0   1  19  303.80   13.36
   0  -1  19  295.63   14.14
   0   1 -19  313.79   15.00
   0   1  19  299.73   13.86
   0  -1  19  284.18   10.86
   0  -1  19  296.52   11.06
   0  -1  19  293.77   10.98
   0  -1 -19  322.76   14.10
   0   1 -19  304.93   13.86
   0   1 -19  330.97   14.76
   0  -1  19  315.00   13.51
   0   1 -19  299.69   10.81
   0   1 -19  281.10   10.62
   0  -1 -19  267.38   10.43
   0  -1 -19  294.33   10.62
   0   1  20    3.81    1.29
   0  -1  20    3.00    1.38
   0   1 -20    3.81    1.72
   0  -1  20    3.00    0.76
   0  -1  20    2.89    0.73
   0  -1  20    2.38    0.69
   0  -1 -20    3.68    1.53
   0   1 -20    2.50    1.29
   0  -1  20    2.82    1.11
   0   1  20    2.32    1.17
   0   1 -20    3.76    1.54
   0  -1  20    3.33    1.37
   0   1 -20    3.56    0.75
   0  -1 -20    3.17    0.67
   0   1 -20    2.54    0.64
   0  -1 -20    3.44    0.62
   0   1  21  157.85    9.17
   0   1 -21  171.86   10.18
   0  -1  21  162.78    9.57
   0   1  21  166.73    8.86
   0  -1  21  164.93    8.61
   0   1 -21  150.14    8.96
   0  -1 -21  145.09    8.90
   0  -1  21  158.21    6.58
   0  -1  21  159.21    6.38
   0  -1  21  158.47    6.49
   0  -1 -21  149.40    6.04
   0   1 -21  138.35    6.14
   0   1 -21  164.05    6.41
   0  -1 -21  159.61    6.23
   0   1 -21  168.10    9.85
   0  -1  21  173.35    8.95
   0   1  22   36.30    2.42
   0  -1  22   48.28    4.24
   0   1 -22   45.59    4.73
   0  -1  22   41.60    4.54
   0   1  22   43.40    4.06
   0   1  22   45.56    4.46
   0  -1  22   47.98    4.10
   0   1 -22   51.52    5.16
   0   1 -22   45.17    2.79
   0  -1  22   41.20    2.44
   0  -1  22   41.92    2.63
   0  -1  22   43.07    2.56
   0   1  22   42.57    2.52
   0   1 -22   44.11    2.50
   0  -1 -22   38.47    2.21
   0   1 -22   40.17    2.34
   0  -1 -22   45.13    2.39
   0  -1 -22   41.27    2.43
   0  -1  22   40.80    2.46
   0   1 -22   38.69    4.21
   0   1  22   40.31    2.46
   0  -1 -22   38.25    4.19
   0   1  22   38.68    2.50
   0  -1  23  230.38    9.18
   0   1  23  228.56    9.24
   0   1 -23  234.55    9.49
   0  -1 -23  221.76    8.74
   0  -1 -23  241.85    8.97
   0  -1 -23  226.98    9.01
   0   1 -23  240.19    9.13
   0  -1  23  242.07    9.09
   0   1  23  232.33    9.14
   0  -1  23  243.83    9.13
   0   1  23  216.03    9.05
   0   1  23  244.98    9.29
   0  -1  23  237.07    9.08
   0   1  23  268.18   12.13
   0  -1  23  243.74   12.89
   0   1  23  237.48   12.34
   0   1 -23  249.31   13.47
   0  -1  23  243.32   11.61
   0   1 -23  248.31    9.54
   0  -1  23  248.76    9.30
   0  -1  23  245.11    9.13
   0  -1 -23  232.62   12.41
   0   1 -23  227.23   12.27
   0   1  23  232.24    9.10
   0  -1  23  225.57    9.05
   0   1 -23  248.32   13.21
   0  -1  23  253.27   11.95
   0  -1 -23  277.94   13.77
   0  -1  24   30.87    2.24
   0  -1 -24   35.36    2.44
   0   1 -24   32.48    2.45
   0   1  24   33.78    2.36
   0   1 -24   37.33    2.34
   0  -1 -24   34.75    2.15
   0  -1 -24   34.04    2.21
   0   1  24   38.01    2.40
   0  -1  24   33.75    2.22
   0  -1  24   34.20    2.24
   0   1  24   29.10    2.18
   0  -1  24   31.51    2.12
   0  -1  24   33.43    2.23
   0   1  24   35.35    2.39
   0   1  24   38.97    4.20
   0   1  24   40.01    3.96
   0   1 -24   34.45    4.46
   0  -1  24   38.03    4.46
   0  -1  24   35.15    3.62
   0   1 -24   34.34    2.50
   0  -1  24   33.75    2.31
   0  -1  24   37.64    2.27
   0  -1 -24   32.08    4.03
   0  -1  24   36.19    2.31
   0   1  24   34.85    2.28
   0   1 -24   34.41    4.12
   0  -1 -24   40.89    4.76
   0   1 -24   38.96    4.58
   0  -1  24   35.93    3.79
   0   1 -25   85.06    4.39
   0  -1 -25   85.31    4.28
   0  -1  25   78.27    4.09
   0   1  25   81.32    4.22
   0   1 -25   81.45    4.05
   0  -1 -25   85.11    4.08
   0  -1 -25   82.13    3.90
   0   1  25   81.22    4.11
   0  -1  25   84.79    4.05
   0  -1  25   84.06    4.07
   0  -1  25   77.23    3.87
   0   1  25   80.50    4.09
   0  -1  25   84.43    4.05
   0   1  25   87.59    4.26
   0   1  25   85.80    6.56
   0  -1  25   88.70    7.08
   0   1 -25   91.28    7.47
   0   1  25   82.15    6.01
   0  -1  25   77.85    5.74
   0   1 -25   87.84    4.44
   0  -1  25   87.32    4.04
   0  -1  25   90.89    4.24
   0   1 -25   82.77    6.69
   0  -1 -25   85.18    6.75
   0   1  25   80.24    4.03
   0  -1  25   82.47    4.06
   0  -1 -25   95.16    7.54
   0   1 -25   91.67    7.26
   0  -1  25   83.24    6.13
   0   1 -26   23.47    2.02
   0   1  26   20.28    1.86
   0  -1 -26   21.61    1.94
   0  -1  26   21.16    1.84
   0   1 -26   22.10    1.82
   0   1 -26   20.20    1.74
   0  -1 -26   24.87    1.77
   0  -1 -26   22.85    1.78
   0   1  26   23.28    1.89
   0  -1  26   20.04    1.71
   0   1  26   21.18    1.81
   0  -1  26   20.52    1.73
   0   1  26   23.18    1.92
   0   1  26   25.56    3.20
   0   1  26   27.81    3.63
   0   1 -26   20.58    3.60
   0  -1 -26   17.18    3.24
   0   1 -26   24.46    2.06
   0  -1  26   23.24    1.75
   0   1 -26   21.43    1.81
   0  -1  26   20.74    1.77
   0  -1 -26   21.17    3.41
   0   1  26   21.78    1.80
   0   1 -26   23.10    3.54
   0  -1 -26   25.99    3.95
   0   1 -26   22.53    3.59
   0  -1  26   23.47    3.13
   0   1 -27   46.75    3.07
   0  -1 -27   50.10    3.03
   0   1  27   48.02    3.04
   0   1 -27   45.01    2.82
   0  -1 -27   50.14    2.88
   0  -1 -27   45.94    2.69
   0   1 -27   49.30    2.88
   0   1  27   47.80    2.94
   0  -1  27   46.04    2.78
   0   1  27   43.80    2.82
   0   1  27   47.59    2.98
   0  -1  27   48.82    2.98
   0  -1  27   48.85    2.83
   0  -1 -27   48.97    5.37
   0   1 -27   50.08    5.61
   0   1  27   47.61    4.91
   0   1 -27   50.67    3.15
   0   1 -27   49.53    2.93
   0  -1  27   47.88    2.74
   0   1  27   46.88    2.85
   0   1 -27   45.24    5.05
   0  -1 -27   50.77    5.33
   0  -1  27   46.86    2.83
   0  -1 -27   59.63    6.06
   0   1 -27   48.64    5.37
   0  -1  27   46.86    4.58
   0  -1 -28   -0.83    1.02
   0   1 -28    0.81    1.18
   0   1  28   -0.07    0.59
   0  -1  28    0.45    0.60
   0   1 -28    0.24    0.69
   0  -1 -28    0.21    0.54
   0   1  28    0.30    0.75
   0  -1 -28    0.38    0.54
   0   1 -28    1.24    0.69
   0  -1 -28    1.69    0.67
   0   1 -28   -0.13    0.58
   0   1  28    0.34    0.61
   0   1  28   -0.24    1.08
   0   1  28    0.07    0.58
   0  -1  28    0.72    0.60
   0  -1  28    1.86    0.76
   0   1  28    0.21    0.63
   0   1 -28    1.83    1.44
   0  -1 -28    0.86    0.99
   0  -1  28    0.54    1.07
   0  -1 -28    0.15    0.62
   0   1 -28    0.56    0.68
   0  -1 -28    0.20    0.61
   0   1 -28    0.20    0.56
   0  -1  28    0.12    0.53
   0  -1  28    0.55    0.57
   0  -1  28    1.42    1.13
   0   1 -28   -0.29    0.84
   0  -1 -28    0.63    1.16
   0   1 -29   28.17    4.07
   0   1  29   29.68    2.19
   0  -1  29   31.41    2.22
   0  -1 -29   28.69    4.11
   0  -1 -29   27.88    2.20
   0   1  29   29.59    2.33
   0   1 -29   28.70    2.14
   0  -1 -29   30.07    2.18
   0  -1 -29   27.50    2.00
   0   1 -29   27.15    2.13
   0  -1  29   29.22    2.10
   0   1  29   28.58    2.23
   0   1  29   27.96    1.95
   0   1  29   26.35    2.17
   0  -1  29   28.39    2.24
   0  -1  29   29.46    2.12
   0   1 -29   28.84    4.35
   0  -1  29   32.50    4.22
   0  -1 -29   32.05    4.36
   0   1  29   25.80    3.63
   0   1 -29   28.78    2.35
   0  -1 -29   26.65    2.21
   0   1 -29   31.13    2.28
   0  -1 -29   30.93    2.28
   0  -1  29   30.60    2.15
   0   1 -29   28.70    4.16
   0  -1 -29   27.84    4.37
   0  -1  30    3.87    0.95
   0  -1 -30    5.84    2.27
   0   1  30    3.95    0.94
   0   1 -30    4.30    1.89
   0   1  30    4.67    1.02
   0  -1 -30    4.24    0.94
   0  -1 -30    4.15    0.84
   0   1 -30    4.90    0.98
   0   1 -30    3.83    0.95
   0  -1 -30    4.27    0.93
   0   1  30    4.56    1.73
   0   1  30    4.94    1.04
   0   1  30    4.35    0.80
   0  -1  30    4.80    1.06
   0  -1  30    3.41    0.83
   0   1  30    4.26    1.03
   0  -1  30    8.46    2.30
   0  -1 -30    4.71    1.82
   0   1 -30    6.59    2.18
   0   1  30    4.80    1.00
   0   1 -30    5.61    1.10
   0  -1 -30    4.67    1.03
   0  -1 -30    4.36    0.97
   0   1 -30    4.89    0.97
   0  -1  30    4.61    0.92
   0  -1  30    4.74    0.94
   0  -1 -30    3.29    1.73
   0   1 -30    3.84    1.70
   0  -1 -31   36.54    4.81
   0  -1  31   39.57    2.65
   0   1  31   37.68    2.59
   0   1 -31   41.35    5.03
   0  -1 -31   36.94    2.58
   0   1  31   35.55    2.65
   0  -1 -31   41.30    2.64
   0   1 -31   38.82    2.61
   0  -1  31   41.85    2.57
   0   1 -31   41.14    2.96
   0  -1  31   35.02    2.64
   0  -1  31   35.94    2.40
   0   1  31   38.03    2.70
   0  -1 -31   37.89    4.83
   0   1 -31   33.32    4.69
   0   1 -31   38.30    2.80
   0   1  31   42.79    2.70
   0  -1 -31   38.71    2.73
   0  -1 -31   41.44    2.73
   0   1 -31   38.10    2.61
   0  -1  31   41.53    2.62
   0   1  31   42.01    2.72
   0  -1 -31   42.63    5.39
   0   1 -31   35.50    4.63
   0   1 -32    4.67    1.96
   0   1  32    4.76    1.05
   0  -1 -32    4.17    1.96
   0  -1  32    6.47    1.14
   0   1 -32    4.30    0.92
   0  -1 -32    3.99    0.92
   0   1 -32    4.51    1.03
   0  -1 -32    4.60    1.01
   0   1 -32    7.15    1.30
   0   1  32    5.04    1.13
   0  -1  32    4.43    1.10
   0  -1  32    3.92    0.85
   0  -1 -32    6.12    1.99
   0  -1 -32    5.14    1.11
   0   1  32    5.30    1.05
   0   1 -32    4.60    1.09
   0   1 -32    5.10    1.01
   0  -1 -32    4.20    1.04
   0   1 -32    3.77    1.62
   0  -1 -32    8.90    2.49
   0  -1  32    5.48    0.98
   0   1  32    4.81    1.08
   0  -1  32    5.14    1.03
   0   1 -33   54.92    3.46
   0   1  33   49.81    3.20
   0  -1  33   45.96    2.75
   0  -1  33   51.26    3.24
   0   1  33   52.38    3.16
   0  -1  33   51.33    3.01
   0   1 -33   53.64    3.31
   0  -1 -33   52.63    3.22
   0   1  33   53.91    3.12
   0  -1 -33   53.85    3.23
   0   1 -33   51.87    3.11
   0  -1  33   54.26    2.97
   0  -1 -33   53.23    3.10
   0   1 -33   51.32    3.10
   0   1 -33   50.54    3.03
   0   1 -33   49.02    3.31
   0   1 -33   45.85    2.86
   0  -1  33   49.93    3.07
   0   1 -34   29.44    2.44
   0   1  34   25.24    2.20
   0  -1  34   25.01    1.85
   0  -1  34   29.41    2.37
   0   1  34   33.75    2.36
   0  -1  34   29.24    2.12
   0   1 -34   26.72    2.25
   0  -1 -34   28.14    2.25
   0   1  34   28.91    2.14
   0  -1 -34   29.93    2.28
   0   1 -34   27.31    2.16
   0  -1  34   30.33    2.05
   0   1 -34   30.37    2.16
   0  -1 -34   31.81    2.25
   0   1 -34   26.87    2.32
   0   1 -34   23.69    1.93
   0  -1  34   27.09    2.15
   0   1  35   52.45    3.04
   0  -1  35   46.07    2.76
   0   1 -35   45.68    3.00
   0  -1  35   49.98    3.05
   0   1  35   46.38    2.79
   0  -1 -35   48.20    2.96
   0  -1 -35   47.61    2.94
   0   1 -35   47.71    2.92
   0   1  35   47.47    3.02
   0  -1  35   49.75    3.09
   0   1 -35   52.02    2.92
   0   1 -35   49.85    3.16
   0   1 -35   41.89    2.59
   0   1 -35   48.16    3.18
   0  -1  36   25.24    1.98
   0   1 -36   17.12    1.74
   0  -1 -36   20.30    1.79
   0   1  36   19.81    1.67
   0   1 -36   22.03    1.83
   0  -1 -36   19.98    1.78
   0  -1  36   20.25    1.66
   0   1  36   23.24    1.86
   0   1  36   17.72    1.73
   0  -1  36   21.27    1.94
   0   1 -36   17.89    1.49
   0   1 -36   19.28    1.89
   0  -1 -36   20.89    1.92
   0   1 -36   21.46    1.99
   0  -1  37    7.80    1.16
   0  -1 -37    7.86    1.09
   0   1  37    7.20    1.03
   0  -1 -37    8.20    1.15
   0   1 -37    8.78    1.15
   0   1 -37    7.54    1.21
   0  -1 -37    7.48    1.22
   0   1  37    8.49    1.20
   0  -1  37    7.98    1.23
   0   1 -37    8.91    1.30
   0   1  37    7.32    1.08
   0  -1  37    8.18    1.00
   0  -1 -38   -0.06    0.71
   0   1 -38   -0.06    0.67
   0  -1  38    1.33    0.53
   0   1  38    1.57    0.64
   0  -1 -38    1.09    0.56
   0   1  38    1.02    0.56
   0  -1  38    1.59    0.68
   0  -1 -38    1.39    0.63
   0  -1  38    1.37    0.73
   0   1  38    1.14    0.69
   0   1 -38    1.43    0.68
   0   1  38    1.28    0.62
   0  -1  38    1.29    0.55
   0   1 -39    0.05   36.71
   0  -1 -39    0.05    0.57
   0  -1  39    2.13    0.50
   0   1  39    1.66    0.59
   0  -1 -39    0.99    0.48
   0  -1  39    1.14    0.57
   0   1  39    1.52    0.52
   0  -1 -39    1.60    0.58
   0  -1 -39    1.38    0.52
   0  -1  39    1.66    0.64
   0   1  39    1.55    0.60
   0   1 -39    0.05    0.63
   0   1  39    1.77    0.60
   0  -1  40    1.35    0.56
   0   1  40    1.52    0.52
   0   1  40    1.08    0.47
   0  -1  40    1.66    0.54
   0   1 -40    0.86    0.51
   0  -1 -40    1.30    0.47
   0   1 -40    0.09    0.53
   0  -1 -40    0.04    0.46
   0   1  40    1.29    0.49
   0  -1  41    1.20    0.41
   0   1 -41    0.64    0.40
   0   1 -41    0.71    0.37
   0  -1  41    0.70    0.41
   0  -1 -41    0.88    0.40
   0   1 -41   -0.04    0.40
   0  -1  41    0.87    0.43
   0   1  41    0.92    0.39
   0  -1  42    0.26    0.27
   0   1  42   -0.12    0.29
   0   1 -42    0.12    0.27
   0  -1 -42    0.02    0.25
   0  -2   0  914.95   30.76
   0  -2   0  932.84   30.72
   0  -2   0 1193.18   33.11
   0   2   0 1098.83   34.16
   0  -2   1 1356.88   45.74
   0  -2  -1 1636.28   47.40
   0  -2   1 1674.76   48.15
   0  -2  -1 1084.00   47.56
   0   2  -1 1392.05   48.39
   0  -2   1  917.62   47.69
   0  -2  -1 1333.02   45.44
   0   2   1 1547.25   46.59
   0  -2   1 1521.27   45.92
   0  -2  -2  520.09   18.56
   0   2  -2  524.50   18.54
   0  -2   2  623.67   19.37
   0   2  -2  745.44   21.34
   0  -2  -2  659.23   20.18
   0  -2  -2  580.50   20.81
   0   2  -2  544.94   21.25
   0  -2   2  702.94   21.66
   0  -2   2  515.44   21.98
   0   2   2  592.63   19.79
   0  -2   2  673.31   19.67
   0   2   2  567.32   19.68
   0   2  -2  584.91   19.93
   0  -2  -3  772.02   27.93
   0   2  -3  759.43   27.91
   0   2  -3 1004.54   30.58
   0   2   3  940.93   31.22
   0  -2  -3  949.18   29.52
   0  -2  -3  909.04   28.84
   0  -2   3  980.98   30.94
   0   2  -3  769.89   30.16
   0   2   3  874.01   28.94
   0  -2   3 1018.68   29.39
   0  -2   4  238.51    8.74
   0   2   4  195.22    7.87
   0   2  -4  202.54    7.39
   0  -2  -4  198.37    7.37
   0   2  -4  227.28    9.45
   0   2   4  203.15    9.80
   0  -2  -4  184.34    6.70
   0  -2  -4  206.48    7.49
   0  -2  -4  202.70    7.67
   0  -2   4  220.89    9.65
   0  -2  -4  225.04    7.80
   0   2  -4  221.51    9.19
   0  -2  -4  191.87    6.76
   0  -2  -5  693.20   26.42
   0  -2  -5  899.55   27.58
   0   2  -5  758.59   26.96
   0  -2  -5  798.13   26.91
   0  -2  -5  812.70   26.49
   0   2  -5  977.91   28.76
   0  -2   5  815.68   28.41
   0   2   5  759.48   27.31
   0   2  -5  819.66   27.22
   0  -2  -5  796.79   27.16
   0  -2  -6    7.87    0.88
   0  -2  -6    8.96    1.13
   0   2  -6    8.81    1.03
   0   2  -6    9.78    1.44
   0   2   6    8.90    1.17
   0  -2   6    5.82    1.53
   0   2  -6    6.80    1.17
   0  -2  -6    7.05    1.17
   0   2   7   47.33    4.24
   0  -2  -7   45.59    2.93
   0   2  -7   43.99    2.70
   0  -2  -7   50.30    2.90
   0   2   7   42.79    2.80
   0   2   7   43.82    3.15
   0  -2   7   40.13    3.53
   0  -2  -7   40.19    2.99
   0   2  -7   38.03    2.98
   0   2  -8   24.39    1.78
   0   2  -8   21.79    1.89
   0  -2  -8   23.30    2.09
   0  -2   8   23.34    2.88
   0  -2  -8   23.14    1.93
   0   2   8   21.62    1.50
   0   2   8   22.87    2.37
   0   2  -8   25.04    2.35
   0   2   8   22.78    2.03
   0   2  -8   17.06    2.10
   0  -2  -8   19.93    2.19
   0   2  -9  962.78   37.88
   0  -2   9 1020.34   37.98
   0  -2  -9 1055.17   36.53
   0   2  -9 1078.88   36.23
   0  -2  -9 1079.81   36.78
   0   2   9 1029.10   37.24
   0   2   9 1064.29   36.34
   0   2  -9 1131.10   37.30
   0   2   9 1044.72   35.27
   0   2  -9  971.77   36.79
   0  -2  -9  997.16   36.75
   0   2 -10  264.73   12.31
   0  -2 -10  269.74   11.47
   0   2 -10  269.89   11.01
   0  -2 -10  253.51   11.10
   0   2  10  264.61   11.06
   0   2  10  255.79   11.78
   0   2  10  256.93   10.06
   0  -2  10  269.38   10.71
   0   2 -10  279.55   11.92
   0  -2 -10  272.48   11.58
   0   2 -10  285.86   11.80
   0   2 -11 1267.18   45.22
   0  -2  11 1334.93   45.42
   0   2 -11 1253.77   43.79
   0  -2 -11 1206.41   43.88
   0  -2 -11 1291.53   44.39
   0   2 -11 1342.20   45.09
   0  -2  11 1223.82   43.28
   0   2  11 1266.02   42.63
   0   2  11 1245.10   43.71
   0  -2 -11 1328.08   44.46
   0   2 -11 1332.28   44.60
   0   2 -12 1182.06   40.72
   0   2 -12 1248.49   40.09
   0  -2 -12 1258.07   40.02
   0  -2 -12 1106.22   39.92
   0  -2  12 1220.53   40.78
   0   2 -12 1125.40   39.44
   0  -2  12 1007.46   38.59
   0   2 -12 1195.05   40.71
   0   2  12 1095.51   39.18
   0   2  12 1111.97   38.03
   0   2 -13  623.40   23.77
   0  -2  13  455.64   21.23
   0   2  13  581.70   22.27
   0   2  13  599.12   21.18
   0   2  13  418.72   22.11
   0  -2 -13  609.69   23.61
   0  -2  13  546.17   19.98
   0   2 -13  706.22   23.92
   0   2 -13  593.95   22.64
   0  -2 -13  596.23   23.10
   0  -2  13  688.05   23.52
   0  -2  13  603.17   20.12
   0   2 -13  554.66   19.94
   0  -2 -13  658.67   23.03
   0   2 -13  682.55   23.21
   0  -2 -14  348.71   13.88
   0   2 -14  372.82   14.07
   0  -2  14  274.04   10.91
   0  -2 -14  274.17   13.69
   0   2 -14  306.41   13.55
   0  -2  14  360.29   14.16
   0  -2  14  291.67   11.00
   0   2  14  273.23   13.67
   0   2 -14  295.90   14.33
   0   2  14  298.21   12.14
   0  -2  14  252.47   12.34
   0   2  14  288.91   13.09
   0  -2 -14  273.18   14.05
   0   2 -14  307.55   10.80
   0  -2 -15    2.88    1.23
   0   2 -15    5.02    1.45
   0  -2  15    3.77    0.87
   0   2 -15    3.25    1.37
   0  -2  15    4.94    0.94
   0  -2  15    5.78    1.63
   0   2  15    4.55    1.63
   0   2 -15    4.32    1.67
   0  -2 -15    4.03    1.69
   0   2  15    3.58    1.29
   0  -2  15    5.40    1.38
   0   2  15    4.58    1.12
   0   2 -15    4.15    0.76
   0  -2 -16    5.98    1.60
   0   2 -16    6.19    1.60
   0  -2  16    4.73    0.99
   0  -2  16    6.57    1.06
   0  -2  16    6.51    1.76
   0   2 -16    4.72    1.58
   0   2  16    5.97    1.80
   0   2  16    7.02    1.47
   0   2 -16    5.61    2.06
   0  -2  16    8.59    1.71
   0   2  16    3.33    1.41
   0  -2 -16    6.44    2.01
   0   2 -16    6.54    0.89
   0  -2 -17    3.69    1.29
   0   2 -17    4.06    1.40
   0  -2  17    3.42    0.93
   0   2 -17    3.38    1.55
   0  -2  17    5.33    1.02
   0  -2  17    5.75    1.64
   0   2  17    4.47    1.61
   0   2  17    2.24    1.18
   0  -2 -17    4.01    1.77
   0   2 -17    4.91    1.92
   0   2  17    4.28    1.18
   0   2 -17    3.35    0.71
   0   2 -17    4.75    0.79
   0  -2 -18  123.76    7.66
   0   2 -18  109.58    7.35
   0  -2  18  126.94    5.74
   0   2 -18  116.89    8.04
   0  -2  18  122.68    7.44
   0  -2  18  123.05    5.66
   0   2  18  102.01    6.59
   0  -2  18  116.29    8.21
   0   2  18  135.94    8.43
   0   2 -18  126.85    8.91
   0  -2 -18  130.54    8.92
   0   2  18  104.14    7.36
   0  -2 -18  132.00    5.03
   0   2 -18  127.44    5.26
   0   2 -18  134.12    5.36
   0   2 -19   36.49    3.79
   0  -2 -19   30.14    3.52
   0   2 -19   36.21    4.25
   0  -2  19   35.48    2.56
   0  -2  19   34.69    3.58
   0  -2  19   36.54    2.47
   0  -2  19   40.27    2.65
   0   2  19   27.28    3.09
   0   2 -19   38.20    4.71
   0   2  19   30.51    3.75
   0  -2  19   31.94    4.09
   0  -2 -19   37.37    4.64
   0   2  19   39.46    4.31
   0   2 -19   39.34    2.28
   0  -2 -19   38.37    2.03
   0   2 -20  155.66    9.27
   0  -2 -20  162.56    9.51
   0  -2  20  163.43    7.06
   0  -2  20  171.21    7.25
   0   2 -20  174.95   10.38
   0  -2  20  170.20    9.67
   0  -2 -20  161.64    6.39
   0   2 -20  166.77    6.79
   0   2 -20  166.33    6.74
   0   2  20  158.31    8.62
   0   2  20  162.34    9.61
   0  -2  20  169.24   10.40
   0   2 -20  185.73   11.30
   0  -2 -20  181.43   11.06
   0   2  20  175.42   10.15
   0   2  21  423.33   16.04
   0   2 -21  455.21   20.59
   0  -2  21  464.45   19.70
   0   2 -21  506.32   22.20
   0   2  21  453.48   19.66
   0  -2 -21  494.30   21.92
   0   2  21  452.14   20.17
   0  -2  21  475.40   20.98
   0  -2  21  449.44   18.34
   0   2  21  438.11   18.47
   0   2 -21  462.93   16.74
   0  -2  21  420.57   15.94
   0  -2  21  475.38   16.55
   0  -2  21  478.36   16.74
   0  -2  21  479.68   16.70
   0  -2  21  452.69   16.11
   0   2 -21  398.18   19.03
   0  -2 -21  409.89   19.17
   0   2 -21  452.57   16.13
   0  -2 -21  432.08   15.66
   0   2 -21  446.54   16.05
   0   2 -22  436.58   15.53
   0  -2 -22  395.16   14.92
   0   2 -22  417.64   15.23
   0  -2 -22  396.32   14.75
   0   2 -22  424.23   15.19
   0  -2  22  418.19   15.19
   0   2  22  394.90   15.14
   0  -2  22  447.95   15.37
   0   2  22  446.02   15.44
   0   2  22  433.30   18.83
   0  -2 -22  427.09   20.50
   0   2 -22  484.36   21.33
   0  -2  22  432.00   20.07
   0   2  22  432.62   19.49
   0   2 -22  444.24   15.91
   0  -2  22  392.37   15.06
   0   2  22  433.21   15.16
   0  -2  22  461.01   15.84
   0   2 -22  415.57   15.16
   0  -2  22  478.27   16.01
   0  -2  22  439.34   15.62
   0   2 -22  360.08   18.05
   0  -2 -22  383.35   18.33
   0  -2  22  394.22   14.99
   0   2  22  394.22   15.02
   0   2 -22  460.54   20.12
   0  -2  22  444.37   18.92
   0  -2  22  421.23   17.51
   0   2 -23  303.52   15.76
   0  -2 -23  302.16   15.83
   0  -2  23  308.63   12.50
   0   2  23  311.97   12.53
   0   2 -23  377.66   13.12
   0  -2 -23  332.52   12.33
   0   2 -23  357.37   12.82
   0   2 -23  336.92   12.72
   0  -2 -23  319.32   12.48
   0  -2  23  325.07   12.69
   0   2  23  326.29   12.73
   0  -2  23  368.85   12.92
   0   2  23  366.71   13.00
   0   2 -23  358.66   12.92
   0   2  23  329.76   12.44
   0   2 -23  375.70   13.51
   0  -2  23  337.69   12.67
   0  -2  23  353.66   13.02
   0  -2  23  375.96   13.38
   0  -2  23  371.13   13.21
   0   2 -23  337.58   12.71
   0   2  23  357.62   12.69
   0  -2  23  366.21   13.50
   0   2 -23  370.33   18.43
   0   2  23  344.93   16.11
   0  -2  23  365.13   17.74
   0   2  23  335.75   16.57
   0  -2  23  370.58   16.53
   0   2 -23  385.06   17.68
   0  -2  24  319.24   11.84
   0  -2  24  297.74   11.80
   0  -2 -24  307.18   15.53
   0   2 -24  315.93   15.57
   0   2  24  295.03   11.82
   0   2  24  334.93   12.28
   0   2 -24  332.35   12.25
   0  -2 -24  306.41   11.77
   0   2 -24  306.01   11.99
   0   2 -24  328.37   12.04
   0  -2 -24  312.47   11.59
   0  -2  24  324.90   12.05
   0   2  24  308.41   12.03
   0   2  24  300.00   11.97
   0   2  24  331.86   12.23
   0  -2  24  334.47   12.17
   0   2 -24  320.61   12.09
   0   2  24  311.80   11.70
   0  -2  24  304.76   11.90
   0   2 -24  348.16   12.73
   0  -2  24  344.17   12.44
   0  -2  24  344.38   12.31
   0  -2  24  356.74   12.65
   0   2 -24  311.81   11.96
   0   2  24  333.21   16.13
   0  -2  24  328.31   16.93
   0   2 -24  349.68   17.80
   0   2  24  329.83   15.33
   0  -2  24  338.08   15.79
   0   2 -24  334.62   16.57
   0  -2  25  120.27    5.41
   0  -2 -25  129.58    8.75
   0  -2  25  107.39    5.36
   0   2 -25  114.26    8.26
   0   2  25  112.26    5.42
   0   2  25  129.55    5.87
   0   2 -25  139.63    5.87
   0   2 -25  122.26    5.58
   0   2 -25  123.08    5.60
   0  -2 -25  120.51    5.23
   0  -2 -25  124.38    5.44
   0   2  25  118.79    5.62
   0  -2  25  123.18    5.60
   0   2  25  131.52    5.72
   0   2 -25  126.77    5.68
   0   2  25  138.43    5.88
   0  -2  25  131.46    5.75
   0   2  25  125.97    5.36
   0   2 -25  135.77    6.21
   0  -2  25  119.52    5.52
   0   2  25  139.29    5.78
   0  -2  25  139.63    5.85
   0  -2  25  135.26    5.96
   0  -2  25  141.39    6.19
   0   2 -25  126.71    5.63
   0  -2  25  126.05    8.41
   0   2 -25  132.39    9.27
   0   2 -25  132.75    9.92
   0  -2  25  137.71    9.68
   0   2  25  131.00    8.85
   0   2 -26  166.97   10.62
   0   2  26  168.54    7.42
   0  -2 -26  165.94   10.71
   0  -2  26  165.62    7.37
   0   2 -26  187.24    7.71
   0   2  26  186.40    7.86
   0  -2 -26  198.05    7.94
   0  -2 -26  176.83    7.17
   0   2 -26  184.52    7.58
   0   2 -26  187.36    7.63
   0  -2 -26  181.96    7.40
   0  -2  26  179.97    7.58
   0   2  26  185.02    7.69
   0   2  26  172.76    7.58
   0   2  26  192.02    7.80
   0   2 -26  181.15    7.60
   0  -2  26  189.75    7.71
   0  -2  26  201.01   12.18
   0   2 -26  202.18   12.59
   0   2  26  193.00   11.24
   0   2  26  204.24    7.77
   0   2 -26  195.72    8.20
   0  -2  26  173.10    7.49
   0   2 -26  178.71    7.54
   0  -2  26  188.44    7.87
   0  -2  26  195.75    8.06
   0  -2  26  200.34    7.78
   0  -2  26  179.73    7.40
   0   2 -26  185.27   11.46
   0  -2  26  201.28   11.12
   0   2  27    3.26    0.85
   0  -2  27    2.79    0.78
   0   2 -27    2.07    1.40
   0  -2 -27    3.97    1.70
   0   2 -27    3.70    0.89
   0   2  27    2.28    0.88
   0   2 -27    3.14    1.04
   0  -2 -27    4.07    0.92
   0  -2 -27    3.86    0.83
   0   2 -27    3.68    0.92
   0   2 -27    3.35    0.85
   0  -2 -27    3.94    0.74
   0   2  27    3.91    0.97
   0   2  27    3.92    1.72
   0   2  27    5.54    1.08
   0  -2  27    2.64    0.81
   0   2  27    4.26    1.02
   0   2 -27    2.26    0.84
   0  -2  27    3.36    0.92
   0  -2  27    3.15    1.81
   0   2 -27    3.23    1.02
   0  -2  27    2.64    0.88
   0   2  27    4.37    0.97
   0  -2  27    4.03    0.89
   0   2 -27    4.57    0.96
   0  -2  27    3.07    0.97
   0  -2  27    4.19    0.92
   0  -2  27    3.56    0.81
   0   2 -27    2.55    1.34
   0  -2  27    4.17    1.74
   0  -2  28   79.76    4.12
   0   2  28   84.42    4.18
   0   2 -28   82.97    7.01
   0  -2 -28   87.10    7.18
   0   2 -28   81.90    4.18
   0   2 -28   79.06    4.29
   0   2 -28   88.46    4.75
   0   2  28   83.83    4.46
   0  -2 -28   93.27    4.50
   0   2 -28   80.39    4.19
   0  -2 -28   85.32    4.14
   0   2 -28   82.01    4.25
   0  -2 -28   77.79    3.85
   0  -2  28   84.94    4.29
   0   2  28   87.87    4.40
   0   2  28   77.82    4.23
   0  -2  28   82.35    4.32
   0  -2  28   87.85    4.36
   0   2  28   84.64    4.37
   0   2 -28   83.17    4.17
   0  -2 -28   90.07    7.56
   0   2  28   76.83    6.77
   0   2 -28   90.34    4.71
   0   2  28   88.02    4.29
   0  -2 -28   83.71    4.28
   0  -2  28   87.16    4.42
   0   2 -28   92.23    4.34
   0  -2  28   85.20    4.13
   0   2 -28   88.89    7.41
   0  -2  28   85.36    6.88
   0  -2  29    8.14    1.16
   0  -2 -29    9.51    2.45
   0   2 -29    7.91    2.28
   0   2  29    7.24    1.15
   0  -2 -29    8.55    1.24
   0   2 -29    8.53    1.25
   0   2 -29    9.23    1.45
   0   2  29    9.21    1.43
   0  -2 -29    9.61    1.17
   0  -2 -29    8.30    1.01
   0   2 -29    7.10    1.15
   0  -2  29    8.83    1.23
   0   2  29   11.59    2.53
   0   2  29    8.96    1.29
   0   2  29    8.80    1.17
   0  -2  29    8.41    1.26
   0  -2  29    8.03    1.23
   0   2 -29    7.43    1.11
   0   2  29    8.62    1.34
   0  -2 -29   12.08    2.72
   0   2 -29    8.64    1.42
   0   2  29    9.58    1.23
   0  -2 -29    8.00    1.17
   0   2 -29    9.33    1.27
   0  -2  29    7.74    1.11
   0  -2  29    8.09    2.20
   0   2 -29    5.34    1.90
   0   2 -30   71.34    6.45
   0   2  30   62.20    3.56
   0  -2  30   67.38    3.63
   0  -2 -30   72.20    6.63
   0   2  30   66.18    3.90
   0   2 -30   65.93    3.69
   0   2 -30   73.35    4.15
   0   2 -30   69.05    3.57
   0   2 -30   64.73    3.65
   0  -2 -30   72.19    3.63
   0  -2  30   66.71    3.67
   0   2  30   69.35    3.81
   0   2  30   66.35    3.53
   0   2 -30   68.33    3.56
   0   2  30   70.18    3.85
   0  -2  30   70.85    3.85
   0  -2  30   71.60    3.76
   0   2  30   64.11    6.08
   0  -2 -30   67.36    6.51
   0  -2  30   64.19    6.67
   0   2 -30   68.70    4.03
   0  -2 -30   68.18    3.88
   0   2  30   73.25    3.72
   0  -2 -30   65.87    3.69
   0   2 -30   68.06    3.69
   0  -2  30   69.83    3.56
   0  -2  30   59.49    5.68
   0   2 -30   59.28    5.99
   0  -2 -30   72.27    7.26
   0  -2  31    2.35    0.83
   0   2  31    2.24    0.86
   0   2 -31    3.05    1.63
   0  -2 -31    2.57    1.72
   0   2  31    3.69    1.03
   0   2 -31    7.38    1.34
   0   2 -31    2.20    0.80
   0  -2 -31    2.30    0.78
   0   2 -31    2.56    0.86
   0   2  31    2.32    1.40
   0   2  31    3.09    0.98
   0   2  31    2.95    0.80
   0   2 -31    1.95    0.73
   0   2  31    2.72    0.87
   0  -2  31    2.73    0.93
   0  -2  31    1.68    0.76
   0  -2  31    0.91    1.44
   0  -2 -31    3.23    0.95
   0   2  31    2.60    0.81
   0   2 -31    1.70    0.90
   0   2 -31    2.24    0.79
   0  -2 -31    2.94    0.90
   0  -2 -31    5.53    2.22
   0   2 -31    2.94    1.49
   0  -2  31    2.45    0.84
   0  -2  31    1.70    0.69
   0   2  32  111.06    5.01
   0  -2  32  116.34    5.21
   0   2  32  105.94    5.25
   0  -2  32  113.58    5.36
   0  -2  32  112.60    4.99
   0  -2 -32  106.47    5.28
   0   2  32  114.38    5.10
   0   2 -32  105.02    5.45
   0   2 -32  114.96    5.24
   0  -2 -32  119.23    5.36
   0  -2  32  120.52    5.29
   0  -2 -32  105.87    5.03
   0   2  32  103.11    5.34
   0   2 -32  105.71    5.10
   0   2 -32  115.68    5.61
   0  -2  32  111.51    5.18
   0   2  32  114.06    5.21
   0  -2  33  111.45    5.02
   0   2  33  106.94    5.16
   0  -2  33  110.47    5.27
   0   2  33  111.13    5.18
   0  -2  33  102.28    4.78
   0   2 -33   98.87    5.23
   0   2  33  108.44    4.91
   0  -2 -33  112.60    5.26
   0  -2 -33  111.67    5.20
   0   2 -33  103.10    5.03
   0  -2  33  113.39    5.10
   0  -2 -33  107.75    4.96
   0   2  33  107.98    4.86
   0   2 -33  110.93    5.02
   0   2 -33  122.04    5.57
   0  -2  34  154.90    6.75
   0   2  34  150.74    6.63
   0  -2  34  151.67    6.39
   0  -2  34  144.29    6.20
   0   2  34  156.06    6.67
   0  -2 -34  163.21    6.72
   0   2  34  150.33    6.31
   0  -2 -34  157.52    6.67
   0   2 -34  156.48    6.59
   0  -2  34  164.31    6.59
   0  -2 -34  162.12    6.78
   0   2  34  151.65    6.26
   0   2 -34  140.48    6.33
   0   2 -34  161.80    6.95
   0  -2  35   60.40    3.40
   0  -2  35   57.89    3.03
   0   2  35   58.68    3.30
   0   2  35   60.83    3.36
   0  -2  35   56.26    2.93
   0  -2 -35   59.10    3.26
   0   2  35   56.28    2.97
   0  -2  35   61.02    3.44
   0   2 -35   58.68    3.22
   0  -2 -35   59.85    3.31
   0  -2  35   60.02    3.18
   0  -2 -35   64.33    3.44
   0   2  35   55.01    2.90
   0   2 -35   65.53    3.57
   0   2 -35   51.66    2.98
   0  -2  36  104.16    4.68
   0   2  36   93.13    4.46
   0  -2  36   86.19    4.09
   0   2  36  102.12    4.65
   0  -2 -36   91.81    4.40
   0   2 -36   96.46    4.43
   0  -2 -36   97.87    4.54
   0  -2  36  101.96    4.38
   0  -2 -36  103.34    4.65
   0   2 -36   97.73    4.68
   0   2 -36   91.76    4.20
   0   2  36  104.55    4.62
   0  -2  36   88.39    4.06
   0  -2 -37   17.38    1.59
   0   2  37   17.87    1.57
   0  -2 -37   16.53    1.43
   0  -2 -37   18.04    1.54
   0  -2  37   16.32    1.57
   0   2  37   16.62    1.46
   0  -2 -37   19.73    1.63
   0   2 -37   14.01    1.22
   0   2 -37   19.22    1.65
   0   2  37   17.53    1.55
   0  -2 -38   41.51    2.38
   0  -2  38   42.01    2.41
   0   2  38   37.90    2.18
   0  -2 -38   37.20    2.13
   0  -2 -38   39.44    2.28
   0  -2 -38   44.49    2.42
   0   2 -38   38.99    2.34
   0   2  38   46.94    2.44
   0  -2 -39    0.88    0.53
   0   2  39    0.25    0.48
   0  -2 -39    0.77    0.42
   0  -2  39    0.63    0.50
   0  -2 -39    0.43    0.51
   0   2 -39    0.59    0.47
   0   2 -39    0.62    0.48
   0  -2 -39    0.65    0.45
   0   2  39    1.12    0.55
   0  -2  39    0.18    0.49
   0   2  40   28.37    1.65
   0  -2 -40   24.63    1.65
   0   2 -40   23.27    1.56
   0  -2  40   30.34    1.65
   0   2  40   29.51    1.69
   0   2  40   28.45    1.63
   0  -2  40   26.43    1.63
   0  -2 -40   25.39    1.58
   0  -2 -41    1.19    0.38
   0  -2  41    0.61    0.32
   0   2  41    0.26    0.32
   0   2  41    0.86    0.35
   0   2 -41    0.58    0.34
   0  -2 -41    0.95    0.39
   0  -2  41    0.71    0.37
   0  -2  42   17.21    0.99
   0  -2 -42   17.76    1.05
   0  -3   0    0.57    0.49
   0   3   0    0.21    1.68
   0  -3   0    0.44    0.30
   0  -3   0   -0.18    1.62
   0  -3   0   -0.16    1.40
   0   3   0    0.96    1.14
   0   3  -1   96.91    7.06
   0   3   1  105.15    7.40
   0  -3  -1  119.49    6.71
   0  -3   1   89.04    6.77
   0  -3   1   99.76    6.69
   0  -3  -1   87.10    6.03
   0   3   1  104.24    5.22
   0  -3  -1  112.95    4.08
   0  -3   1  124.20    5.04
   0  -3  -1   90.70    3.84
   0   3   1  105.25    5.95
   0   3  -1  123.45    6.71
   0  -3  -2   34.00    1.51
   0   3   2   36.81    2.68
   0  -3   2   43.10    2.87
   0  -3  -2   39.97    3.35
   0  -3   2   27.47    3.80
   0  -3   2   32.49    3.72
   0   3  -2   34.17    4.01
   0   3   2   45.78    4.50
   0  -3  -2   39.25    3.43
   0   3   2   34.24    2.54
   0   3  -2   41.96    3.86
   0   3   2   32.01    2.92
   0   3   3    5.47    1.86
   0  -3   3    4.57    1.24
   0   3  -3    4.60    1.75
   0   3   3    4.46    1.05
   0  -3  -3    3.14    0.33
   0   3   3    3.84    0.95
   0  -3  -3    4.09    1.21
   0  -3  -3    4.53    1.19
   0  -3   3    4.13    1.88
   0  -3   3    3.16    2.11
   0   3   3    3.31    1.11
   0   3  -3    6.02    1.87
   0   3   4  196.42    8.40
   0  -3   4  187.12    8.98
   0   3   4  190.74    8.39
   0  -3  -4  183.15    6.80
   0   3  -4  180.39    6.74
   0  -3   4  200.59   10.56
   0  -3  -4  200.34    8.34
   0   3   4  214.66   10.85
   0  -3  -4  224.49    8.40
   0  -3   4  230.15   11.71
   0   3  -4  245.63   10.94
   0  -3  -4  213.88    8.66
   0   3  -4  200.14   10.20
   0   3   4  232.86    8.37
   0  -3   5    0.70    1.75
   0  -3  -5    0.51    0.56
   0  -3   5    0.40    1.35
   0  -3  -5    0.76    0.66
   0  -3  -5    0.05    0.41
   0   3  -5    0.80    1.06
   0   3   5    0.79    0.67
   0  -3   5    1.20    1.10
   0   3   5    0.96    1.43
   0   3   5    0.84    0.68
   0   3   5    0.89    0.54
   0   3  -5    0.18    1.49
   0   3  -5    0.52    0.31
   0  -3  -5    0.63    0.33
   0   3  -6    1.31    1.47
   0  -3  -6    0.51    0.39
   0   3  -6    0.51    0.42
   0  -3  -6    0.29    0.60
   0  -3  -6    0.42    0.33
   0  -3   6    0.20    1.70
   0  -3  -6   -0.07    0.48
   0  -3   6    0.46    1.58
   0   3   6    0.73    0.65
   0   3  -6    0.98    1.07
   0   3  -7   51.20    4.63
   0   3  -7   47.19    2.78
   0  -3  -7   45.93    2.76
   0  -3  -7   50.61    3.03
   0  -3   7   67.14    5.73
   0  -3   7   43.80    4.56
   0  -3  -7   58.21    3.61
   0   3  -7   58.37    3.98
   0   3   7   50.02    3.46
   0  -3  -8  122.89    4.91
   0   3  -8  151.65    8.58
   0  -3  -8  134.22    6.17
   0   3  -8  132.02    6.16
   0  -3   8  166.06    9.10
   0  -3  -8  167.36    7.05
   0  -3  -8  154.84    6.19
   0  -3   8  189.43    9.93
   0   3   8  161.67    7.12
   0   3  -9  213.42   10.95
   0   3  -9  178.81    8.56
   0  -3  -9  184.55    8.60
   0  -3  -9  210.11    9.03
   0   3  -9  209.95    8.65
   0  -3   9  245.18   12.10
   0  -3  -9  214.67    9.35
   0   3   9  214.89    9.30
   0   3 -10   31.54    2.96
   0  -3 -10   35.92    2.98
   0  -3 -10   43.08    3.43
   0  -3 -10   41.03    3.40
   0   3 -10   39.60    2.91
   0  -3 -10   40.09    3.08
   0  -3  10   47.89    4.70
   0   3  10   43.56    3.40
   0  -3  10   44.50    2.19
   0   3  11   32.96    3.05
   0   3  11   34.02    3.59
   0  -3  11   34.37    1.91
   0   3 -11   22.15    2.54
   0  -3 -11   25.84    2.70
   0  -3 -11   34.22    3.10
   0   3 -11   33.21    2.72
   0  -3 -11   36.78    3.35
   0   3 -11   28.55    1.81
   0   3  12    1.56    1.00
   0  -3  12    2.36    0.94
   0  -3  12    3.61    0.71
   0  -3 -12    1.20    1.00
   0   3 -12    0.69    0.86
   0   3  12    3.68    1.46
   0  -3  12    2.60    0.66
   0  -3 -12    1.46    0.94
   0   3 -12    3.12    1.01
   0  -3 -12    2.23    1.13
   0   3 -12    1.79    0.61
   0   3  13   40.36    3.61
   0  -3  13   37.96    3.13
   0   3  13   28.41    3.60
   0  -3 -13   30.48    3.19
   0   3 -13   26.54    3.06
   0  -3  13   43.10    2.34
   0  -3 -13   41.23    3.93
   0  -3 -13   33.78    3.40
   0   3 -13   33.54    3.07
   0   3 -13   25.84    1.90
   0   3 -13   26.71    1.82
   0  -3  13   35.88    2.17
   0   3  14   79.67    5.37
   0   3  14   55.82    5.32
   0  -3  14   65.90    4.47
   0   3 -14   49.94    2.79
   0  -3  14   74.89    3.43
   0   3 -14   60.75    4.74
   0  -3 -14   68.95    4.89
   0  -3  14   79.25    3.53
   0  -3  14   75.93    5.80
   0  -3 -14   79.44    5.85
   0   3 -14   77.78    5.03
   0   3 -14   50.36    2.96
   0   3 -14   46.80    2.79
   0  -3  15    7.31    1.57
   0   3  15    9.16    2.01
   0  -3 -15   10.32    2.48
   0  -3  15    8.16    1.20
   0   3 -15    5.65    0.87
   0  -3 -15    6.66    1.62
   0   3 -15    8.72    1.92
   0   3  15    6.47    1.98
   0  -3 -15    8.37    2.17
   0  -3  15    8.36    1.99
   0   3 -15   10.13    1.91
   0  -3  15   10.59    1.29
   0   3 -15    6.25    0.91
   0   3 -15    7.88    1.06
   0   3  16   47.74    4.62
   0  -3  16   49.44    4.10
   0  -3 -16   64.83    6.20
   0   3  16   48.30    5.17
   0   3 -16   58.38    4.78
   0  -3 -16   59.00    4.78
   0  -3 -16   53.59    5.34
   0  -3  16   59.89    5.22
   0  -3  16   58.78    3.33
   0   3 -16   65.53    5.07
   0   3 -16   49.63    2.84
   0   3 -16   58.35    3.07
   0  -3  16   53.27    3.19
   0  -3  16   62.77    3.53
   0   3 -16   46.98    2.73
   0   3  17   95.40    7.32
   0  -3  17   77.30    6.92
   0  -3 -17   79.06    7.19
   0   3  17   61.89    5.59
   0   3 -17   82.48    3.89
   0  -3  17   74.30    4.19
   0  -3  17   86.02    4.53
   0  -3 -17   76.20    5.75
   0   3 -17   90.38    6.24
   0   3 -17   86.70    6.36
   0  -3  17   95.25    6.65
   0  -3  17   75.54    4.30
   0   3 -17   85.43    3.97
   0   3 -17   92.75    4.17
   0  -3 -18    0.95    1.51
   0   3  18    2.18    1.40
   0   3 -18    1.77    1.27
   0  -3 -18    1.55    1.27
   0   3 -18    1.39    0.62
   0  -3  18    0.87    0.83
   0   3  18    2.96    1.77
   0   3 -18    2.05    0.66
   0   3 -18    1.78    0.72
   0  -3  18    2.79    1.54
   0   3 -18    2.03    1.36
   0  -3  18    1.85    0.86
   0   3 -19   60.98    3.82
   0   3  19   67.58    3.45
   0  -3  19   61.24    3.83
   0  -3  19   61.37    5.43
   0   3 -19   55.47    5.42
   0   3  19   56.41    5.31
   0   3  19   81.08    6.71
   0  -3 -19   62.07    6.53
   0   3 -19   55.97    3.73
   0  -3  19   66.16    3.31
   0   3  19   54.47    3.55
   0  -3  19   58.15    3.79
   0   3 -19   67.70    3.36
   0   3  19   67.53    3.55
   0   3 -19   61.95    3.32
   0   3 -19   66.69    3.48
   0   3 -19   59.61    5.24
   0  -3 -19   66.27    5.41
   0   3 -19   62.94    3.73
   0   3  19   65.09    3.44
   0   3 -20   16.70    2.82
   0  -3 -20   15.12    2.66
   0   3 -20   17.12    1.91
   0   3  20   17.00    1.60
   0   3 -20   17.02    1.79
   0   3 -20   15.42    1.80
   0   3 -20   18.16    1.67
   0  -3 -20   13.50    1.25
   0   3 -20   17.12    1.58
   0   3  20   18.43    1.71
   0   3  20   14.83    1.49
   0   3  20   16.71    3.16
   0   3  20   14.25    1.50
   0   3 -20   15.37    1.88
   0   3 -20   15.13    1.69
   0   3  20   16.02    1.46
   0  -3  20   14.92    1.43
   0   3  20   16.03    1.80
   0   3 -20   14.15    1.83
   0  -3  20   16.57    1.95
   0   3 -20   15.96    1.48
   0   3  20   15.35    1.61
   0  -3 -20   13.04    3.13
   0   3  20   14.26    2.75
   0   3 -20   12.72    2.64
   0  -3  20   13.70    2.61
   0  -3  20   17.52    1.93
   0  -3  21    0.38    0.62
   0   3 -21   -0.22    1.31
   0  -3  21    0.11    0.63
   0  -3 -21   -0.22    1.14
   0   3  21    0.50    0.59
   0   3 -21    0.96    0.82
   0   3 -21    0.77    0.84
   0   3  21    1.20    0.69
   0   3 -21   -0.09    0.82
   0   3 -21    0.07    0.64
   0   3 -21    0.19    0.61
   0  -3 -21    0.14    0.47
   0   3  21    0.98    0.73
   0   3  21    0.85    1.17
   0   3  21    0.25    0.63
   0   3 -21    0.58    0.84
   0   3  21   -0.63    0.76
   0   3 -21    0.15    0.64
   0   3  21    0.70    0.69
   0   3  21   -0.33    0.63
   0  -3  21    0.17    0.56
   0   3  21    0.43    0.83
   0   3 -21   -0.10    0.98
   0  -3  21    0.38    0.84
   0   3 -21    0.54    0.62
   0   3  21   -0.14    0.71
   0  -3 -21   -0.35    1.45
   0   3  21    0.23    1.01
   0   3 -21   -0.53    0.98
   0  -3  21    0.86    0.83
   0  -3  21    0.25    1.35
   0   3  22    4.76    0.96
   0  -3  22    5.23    0.94
   0   3 -22    6.56    2.00
   0  -3 -22    6.79    2.09
   0   3  22    5.53    1.04
   0   3 -22    6.54    1.37
   0   3 -22    7.06    1.25
   0   3 -22    6.74    1.30
   0   3 -22    4.91    1.03
   0   3 -22    4.60    0.96
   0  -3 -22    4.95    0.80
   0   3  22    6.58    2.26
   0   3  22    6.34    1.06
   0   3 -22    6.72    1.36
   0   3 -22    7.05    1.26
   0   3  22    4.96    1.03
   0   3  22    5.88    0.97
   0   3  22    5.94    1.24
   0  -3  22    6.23    1.01
   0   3 -22    4.88    1.25
   0  -3  22    5.51    1.31
   0   3 -22    4.84    0.98
   0   3  22    6.42    1.11
   0  -3  22    5.32    1.32
   0  -3  22    3.87    2.17
   0  -3 -22    5.36    2.21
   0   3  22    6.82    1.97
   0  -3  22    4.59    1.93
   0   3 -22    4.90    1.90
   0  -3  22    8.23    2.04
   0   3 -23    2.10    1.56
   0   3  23    1.45    0.73
   0  -3  23    1.46    0.74
   0  -3 -23    2.11    1.41
   0   3 -23    2.55    1.06
   0   3 -23    3.63    1.07
   0   3  23    3.46    0.96
   0   3 -23    2.06    0.85
   0   3 -23    3.20    0.90
   0  -3 -23    2.26    0.68
   0   3  23    3.58    0.94
   0   3  23    3.18    1.86
   0   3 -23    4.21    1.26
   0   3 -23    3.33    1.02
   0   3  23    3.10    0.99
   0  -3  23    1.73    0.91
   0   3  23    0.76    0.65
   0  -3  23    3.79    0.91
   0   3 -23    2.21    1.04
   0   3  23    2.87    1.00
   0   3  23    3.75    0.93
   0  -3  23    3.46    1.20
   0   3 -23    2.06    0.76
   0  -3  23    3.84    1.12
   0  -3  23    1.32    1.68
   0  -3 -23    1.80    1.90
   0   3  23    4.01    1.58
   0  -3  23    2.51    1.43
   0  -3  23    4.99    1.95
   0   3 -23    3.59    1.85
   0   3 -24   17.76    3.10
   0   3  24   14.37    1.51
   0  -3 -24   15.21    2.87
   0  -3  24   16.25    1.54
   0   3 -24   18.78    1.97
   0   3  24   16.01    1.70
   0   3 -24   20.01    2.13
   0   3 -24   16.59    1.78
   0  -3 -24   17.28    1.45
   0   3 -24   17.91    1.67
   0   3  24   20.92    1.81
   0   3  24   20.82    3.60
   0   3 -24   17.94    2.06
   0   3 -24   15.40    1.69
   0   3  24   17.82    1.83
   0  -3  24   17.08    1.76
   0   3  24   14.27    1.50
   0   3 -24   18.06    2.10
   0  -3  24   15.11    1.56
   0  -3  24   18.42    2.08
   0  -3  24   21.03    2.06
   0   3  24   21.04    1.84
   0   3 -24   16.73    1.64
   0  -3  24   17.61    3.65
   0  -3 -24   20.02    4.06
   0   3 -24   20.02    3.47
   0  -3  24   22.26    3.10
   0  -3  24   17.64    3.22
   0  -3 -25   -0.25    1.43
   0  -3  25    0.41    0.65
   0   3  25    0.30    0.70
   0   3 -25   -0.25    1.17
   0   3  25    0.37    0.73
   0   3 -25    1.02    0.90
   0   3 -25    0.30    0.83
   0   3 -25    0.69    0.69
   0   3 -25    0.06    0.57
   0  -3 -25    0.26    0.50
   0   3 -25    0.88    0.70
   0   3  25    0.96    0.67
   0   3  25    0.58    1.21
   0   3 -25    0.40    0.84
   0   3 -25    0.37    0.71
   0  -3  25    0.37    0.71
   0   3  25    0.45    0.75
   0   3  25    0.55    0.63
   0   3 -25   -0.10    0.77
   0  -3  25    0.06    0.63
   0   3  25    0.74    0.65
   0  -3  25    0.47    0.81
   0   3 -25    0.52    0.63
   0  -3  25    1.50    0.93
   0  -3  25    2.41    1.97
   0  -3 -25    0.35    1.28
   0  -3  25    1.10    1.35
   0   3 -25    0.28    0.96
   0   3  26   31.36    2.22
   0   3 -26   27.04    3.89
   0  -3  26   25.97    2.03
   0  -3 -26   27.09    3.88
   0   3  26   27.56    2.29
   0   3 -26   34.17    2.61
   0   3 -26   30.35    2.38
   0   3 -26   35.95    2.85
   0   3 -26   29.08    2.26
   0  -3 -26   27.38    1.98
   0   3  26   30.07    2.32
   0   3 -26   40.17    3.04
   0  -3  26   32.27    2.43
   0   3  26   35.04    2.49
   0   3 -26   34.52    2.44
   0   3  26   30.65    2.19
   0   3  26   33.77    2.33
   0  -3  26   26.38    2.15
   0   3 -26   29.82    2.66
   0  -3  26   32.34    2.59
   0  -3  26   35.08    2.75
   0  -3  26   35.20    2.57
   0   3 -26   34.36    2.33
   0  -3 -26   30.72    2.20
   0   3  26   30.15    2.23
   0   3  26   31.48    4.41
   0  -3  26   31.79    4.85
   0   3 -26   29.78    4.10
   0  -3  26   37.66    4.68
   0  -3 -26   36.43    5.09
   0  -3 -27   14.08    2.84
   0  -3  27   13.94    1.44
   0   3  27   13.52    1.46
   0   3 -27   12.09    2.63
   0   3 -27   14.93    1.72
   0   3 -27   16.67    1.93
   0   3 -27   12.74    1.53
   0   3  27   14.09    1.65
   0  -3 -27   13.12    1.32
   0   3 -27   14.31    1.54
   0  -3  27   14.44    1.59
   0   3  27   12.23    2.90
   0   3  27   16.63    1.68
   0   3 -27   15.25    1.86
   0  -3  27   13.69    1.51
   0   3 -27   14.89    1.61
   0  -3  27   14.40    1.69
   0   3  27   16.01    1.72
   0   3  27   13.10    1.43
   0  -3  27   13.91    1.49
   0   3  27   15.47    1.52
   0   3 -27   15.44    1.89
   0  -3  27   14.98    1.81
   0   3 -27   14.52    1.49
   0  -3 -27   14.61    1.51
   0  -3  27   16.10    1.77
   0  -3  27   13.50    1.60
   0  -3  27   14.71    3.35
   0  -3  27   15.47    3.03
   0   3 -27   13.56    2.81
   0  -3 -27   16.30    3.51
   0   3  28   33.53    2.35
   0  -3 -28   35.51    4.42
   0  -3  28   35.76    2.37
   0   3 -28   38.35    4.56
   0   3 -28   37.43    2.68
   0   3 -28   35.16    2.49
   0   3 -28   38.50    2.94
   0   3 -28   36.61    2.52
   0  -3 -28   35.30    2.25
   0  -3  28   38.49    2.61
   0   3 -28   37.14    2.92
   0   3  28   34.84    2.44
   0  -3  28   35.09    2.49
   0  -3  28   36.34    2.62
   0   3 -28   35.91    2.51
   0   3  28   37.85    2.64
   0   3  28   38.14    2.41
   0   3  28   37.91    2.42
   0   3 -28   35.65    2.44
   0  -3  28   35.19    2.75
   0  -3 -28   35.55    2.43
   0  -3  28   38.59    2.73
   0  -3  28   35.04    5.15
   0   3  28   32.81    4.58
   0  -3  28   37.92    4.79
   0  -3 -28   42.20    5.57
   0   3 -29   16.93    3.08
   0   3  29   15.83    1.51
   0  -3 -29   12.45    2.78
   0  -3  29   15.23    1.50
   0   3 -29   13.50    1.76
   0   3 -29   15.37    1.55
   0   3 -29   15.80    1.70
   0  -3 -29   14.84    1.39
   0  -3  29   13.98    1.59
   0   3  29   12.24    2.81
   0   3 -29   14.51    1.86
   0   3  29   16.54    1.61
   0  -3  29   13.09    1.51
   0   3 -29   13.78    1.53
   0  -3  29   17.35    1.78
   0   3  29   14.75    1.60
   0   3  29   14.77    1.45
   0   3  29   16.71    1.52
   0  -3  29   14.72    1.67
   0  -3 -29   13.32    1.45
   0   3 -29   15.99    1.54
   0  -3  29   19.34    3.77
   0  -3  29   15.33    3.12
   0  -3 -29   19.52    3.87
   0  -3 -30   -0.26    1.25
   0   3  30    0.12    0.62
   0  -3  30    0.54    0.60
   0   3 -30    0.26    1.08
   0   3 -30    0.96    0.80
   0   3 -30    0.19    0.57
   0   3 -30    0.81    0.68
   0  -3 -30    0.93    0.56
   0   3  30    0.28    1.21
   0   3  30    0.50    0.60
   0  -3  30    0.89    0.76
   0  -3  30    0.82    0.72
   0   3 -30    0.66    0.62
   0   3  30    0.85    0.58
   0   3  30   -0.11    0.61
   0  -3  30    0.90    0.73
   0   3 -30   -0.06    0.59
   0  -3 -30    0.45    0.60
   0  -3  30    0.54    0.94
   0  -3 -30    0.71    1.39
   0   3  30    0.47    0.59
   0  -3  30    1.15    0.79
   0   3 -30    0.91    0.84
   0   3  30    0.66    0.62
   0   3 -31    1.38    0.71
   0  -3  31    1.36    0.75
   0   3  31    1.51    0.76
   0  -3  31    1.57    0.77
   0  -3 -31    1.77    0.79
   0  -3 -31    1.21    0.69
   0   3  31    1.40    0.69
   0  -3  31    1.27    0.73
   0  -3 -31    0.92    0.57
   0   3 -31    0.92    0.90
   0   3 -31    2.03    0.77
   0   3 -31    1.37    0.69
   0   3  31    2.06    0.78
   0   3 -31    1.05    0.89
   0   3 -32    1.17    0.69
   0   3  32    0.45    0.64
   0  -3  32    0.95    0.71
   0  -3  32    0.86    0.77
   0  -3  32    0.82    0.77
   0   3  32    0.98    0.72
   0  -3 -32    0.56    0.66
   0  -3 -32    0.56    0.62
   0  -3 -32    0.73    0.57
   0   3 -32    0.91    0.81
   0   3  32    0.68    0.62
   0   3 -32    0.66    0.74
   0   3 -32    0.55    0.82
   0   3  33    7.30    1.10
   0   3 -33    7.56    1.31
   0  -3  33    6.24    1.10
   0   3  33    8.57    1.21
   0  -3  33    7.21    1.14
   0   3  33    7.38    1.22
   0  -3 -33    8.53    1.21
   0  -3 -33    7.12    1.07
   0  -3  33    9.75    1.29
   0  -3 -33    8.11    1.22
   0   3 -33    7.74    1.28
   0   3 -33    7.06    1.13
   0   3  33    8.71    1.23
   0   3  34    3.30    0.81
   0   3 -34    2.03    0.92
   0   3  34    2.81    0.83
   0  -3  34    2.46    0.87
   0  -3  34    2.03    0.81
   0   3  34    3.36    0.93
   0  -3 -34    3.66    0.89
   0  -3 -34    2.92    0.80
   0  -3 -34    3.02    0.88
   0   3  34    2.25    0.83
   0  -3  34    2.37    0.84
   0   3 -34    2.12    0.89
   0   3 -34    3.00    0.82
   0   3  35   15.74    1.41
   0   3 -35   16.34    1.65
   0   3  35   17.58    1.49
   0  -3  35   16.16    1.46
   0  -3  35   18.47    1.62
   0   3  35   16.82    1.63
   0  -3 -35   17.63    1.52
   0  -3  35   19.02    1.73
   0  -3 -35   16.70    1.50
   0  -3  35   19.90    1.65
   0  -3 -35   20.01    1.68
   0   3  35   16.98    1.58
   0   3 -35   15.61    1.40
   0   3 -35   15.85    1.44
   0   3 -35   15.90    1.58
   0   3 -36    8.33    1.17
   0   3  36   10.40    1.06
   0  -3  36   10.38    1.21
   0  -3  36    9.94    1.09
   0   3  36   10.63    1.25
   0  -3 -36    9.82    1.09
   0  -3  36   10.79    1.28
   0  -3 -36   11.13    1.15
   0  -3 -36   10.87    1.24
   0   3 -36    9.64    1.07
   0   3 -36   10.26    1.08
   0   3 -36    8.85    1.14
   0  -3  36   11.22    1.18
   0   3  36   11.28    1.23
   0  -3 -37    2.87    0.70
   0   3  37    4.02    0.63
   0   3  37    0.60    0.81
   0  -3  37    4.11    0.87
   0  -3 -37    3.20    0.64
   0  -3  37    3.54    0.69
   0  -3  37    3.42    0.64
   0  -3  37    3.24    0.75
   0  -3 -37    3.85    0.75
   0   3 -37    3.04    0.74
   0   3 -37    3.03    0.62
   0   3  37    3.01    0.75
   0  -3 -38   15.78    1.26
   0  -3  38   14.04    1.21
   0  -3  38   17.46    1.37
   0  -3 -38   12.92    1.03
   0  -3  38   15.50    1.13
   0   3  38   17.96    1.27
   0  -3 -38   16.56    1.30
   0   3 -38   13.82    1.21
   0   3  38   16.91    1.30
   0  -3  39    0.52    0.42
   0   3  39    0.94    0.45
   0  -3  39    1.11    0.51
   0   3 -39    1.24    0.52
   0  -3 -39    0.69    0.40
   0  -3  39    0.74    0.33
   0   3  39    1.13    0.43
   0   3  39    1.29    0.47
   0   3 -39    1.29    0.45
   0  -3  40    8.93    0.81
   0  -3 -40    6.37    0.64
   0   3 -40    9.00    0.82
   0   3  40    8.77    0.80
   0  -3 -40    7.64    0.79
   0  -3 -41    0.20    0.26
   0   3  41    0.42    0.25
   0  -3  41    0.12    0.24
   0   3 -41    0.14    0.25
   0   4   0   37.28    3.54
   0   4   0   36.56    4.23
   0  -4   0   50.92    4.77
   0  -4   0   38.38    4.54
   0   4   0   40.63    3.33
   0   4  -1 1858.13   61.22
   0   4   1 1614.49   61.81
   0   4  -1 1324.47   62.06
   0  -4   1 2062.49   64.63
   0  -4   1 1364.70   62.69
   0  -4  -1 2308.54   63.42
   0  -4  -1 1739.87   62.78
   0   4   1 1997.05   61.26
   0   4  -2   50.00    3.88
   0   4  -2   35.28    4.48
   0   4   2   40.36    3.66
   0  -4  -2   47.91    3.90
   0  -4   2   38.32    4.94
   0  -4   2   42.99    5.00
   0   4   2   42.31    3.43
   0   4   3 1991.08   62.43
   0   4  -3 1992.29   62.34
   0   4  -3 1733.15   65.22
   0   4   3 1721.07   61.52
   0  -4  -3 1802.82   62.33
   0  -4  -3 1873.90   62.19
   0  -4   3 1692.31   65.57
   0  -4   3 1499.04   65.02
   0   4   3 1761.83   62.09
   0   4   4  104.96    5.59
   0   4  -4  105.45    5.50
   0   4   4   81.83    5.21
   0   4   4   86.02    4.34
   0   4  -4   99.06    7.52
   0  -4   4  102.42    7.91
   0  -4   4   91.59    7.74
   0  -4  -4   84.37    4.84
   0  -4  -4   80.25    5.18
   0   4   5  436.52   18.34
   0   4   5  542.00   18.36
   0   4  -5  533.31   18.24
   0   4   5  436.75   18.35
   0   4  -5  542.43   22.16
   0  -4  -5  418.65   17.17
   0  -4   5  521.79   22.77
   0  -4  -5  467.16   18.30
   0   4   6  481.96   20.20
   0   4   6  471.15   20.02
   0   4   6  549.53   19.60
   0   4  -6  561.12   19.59
   0   4  -6  602.01   23.83
   0  -4  -6  489.97   19.73
   0  -4   6  588.44   24.70
   0  -4  -6  524.00   20.59
   0   4   7  437.98   18.70
   0   4   7  450.20   19.04
   0   4  -7  483.36   17.81
   0   4   7  481.14   17.86
   0   4  -7  566.69   22.47
   0  -4   7  588.84   23.61
   0  -4  -7  518.84   19.29
   0  -4  -7  442.95   18.13
   0   4   8  117.50    6.62
   0   4   8  117.98    6.89
   0  -4  -8  114.91    5.91
   0  -4   8  150.89    9.70
   0  -4  -8  128.21    6.74
   0   4  -8  108.67    5.42
   0   4  -8  102.53    4.63
   0   4   8  111.24    5.51
   0   4  -8  140.82    8.92
   0   4   9 1906.56   62.76
   0   4   9 1876.01   63.47
   0  -4  -9 1948.98   62.50
   0  -4   9 2217.92   67.71
   0  -4  -9 1756.32   62.24
   0  -4   9 1803.12   59.50
   0   4  -9 1794.76   60.19
   0   4   9 1648.27   60.46
   0   4  -9 1661.58   60.46
   0   4  -9 2150.80   66.44
   0   4  10    4.53    1.59
   0  -4  10    2.77    2.15
   0  -4 -10    3.20    1.33
   0  -4 -10    4.17    1.41
   0  -4  10    5.59    0.81
   0  -4  10    4.59    0.81
   0   4 -10    3.63    1.09
   0   4  10    3.31    1.12
   0   4 -10    2.94    0.93
   0   4 -10    5.54    2.71
   0   4  11 2444.30   80.55
   0  -4  11 2758.16   84.22
   0  -4 -11 2381.70   80.05
   0  -4 -11 2281.89   80.19
   0  -4 -11 2276.80   79.38
   0  -4  11 2510.12   77.26
   0  -4  11 2421.30   76.98
   0   4  11 2038.46   77.47
   0   4 -11 2029.90   77.43
   0   4 -11 2414.10   78.55
   0  -4 -11 2361.59   78.48
   0   4 -11 2756.06   83.63
   0   4  12  117.88    7.21
   0  -4 -12  108.65    6.86
   0  -4 -12  110.04    7.14
   0  -4  12  120.83    8.60
   0  -4  12  119.84    5.01
   0  -4 -12  112.68    6.15
   0   4  12  105.39    5.11
   0   4 -12  102.29    5.97
   0  -4  13 1083.83   34.95
   0   4  13 1022.12   38.18
   0  -4  13 1117.82   35.07
   0  -4 -13 1057.39   38.49
   0  -4 -13  928.06   37.47
   0  -4  13 1074.08   40.30
   0  -4 -13  906.00   36.41
   0   4 -13  872.71   36.35
   0  -4  14    1.09    0.73
   0   4  14    2.66    1.44
   0  -4  14    2.17    0.92
   0  -4 -14    1.17    1.09
   0  -4 -14    2.40    1.43
   0  -4 -14    1.06    0.97
   0   4 -14    0.46    0.91
   0  -4  15  796.31   25.67
   0  -4 -15  590.40   27.09
   0   4 -15  482.31   26.54
   0   4  15  701.15   30.30
   0   4  15  742.76   29.07
   0  -4 -15  720.62   28.87
   0  -4 -15  815.22   30.16
   0  -4  15  892.20   25.97
   0  -4  16  131.89    5.65
   0  -4 -16  106.03    8.05
   0   4 -16   82.68    5.02
   0   4  16  111.13    4.94
   0   4  16  133.04    5.42
   0   4  16  105.30    5.14
   0  -4  16  116.63    5.44
   0  -4 -16   88.72    6.49
   0   4 -16   79.16    6.29
   0   4  16  104.85    7.51
   0  -4 -16  125.11    9.32
   0   4  16   87.85    7.91
   0   4 -16  100.74    5.31
   0   4 -16  113.73    5.43
   0   4 -17  234.21   11.09
   0   4 -17  313.82   11.37
   0   4  17  309.49   10.99
   0   4 -17  278.39   11.37
   0   4  17  273.82   10.92
   0  -4 -17  268.78   13.38
   0   4 -17  245.62   13.12
   0   4  17  311.27   11.06
   0   4 -17  319.03   11.53
   0   4 -17  256.58   11.20
   0   4  17  294.40   10.81
   0  -4  17  292.39   10.67
   0   4  17  326.51   11.40
   0  -4  17  231.86   11.88
   0   4  17  251.74   10.96
   0  -4  17  269.10   11.27
   0   4  17  205.13   13.15
   0  -4 -17  281.31   16.24
   0   4  17  262.72   15.41
   0  -4  17  276.68   15.86
   0   4 -17  311.39   13.73
   0  -4  17  313.21   11.64
   0  -4  17  286.01   14.86
   0  -4 -17  295.49   15.71
   0   4  18   66.36    3.47
   0   4 -18   55.92    3.75
   0   4 -18   55.94    3.72
   0   4 -18   64.64    3.76
   0   4  18   60.07    3.48
   0   4 -18   68.67    5.56
   0  -4 -18   58.55    5.17
   0   4  18   74.75    3.66
   0   4 -18   64.24    3.86
   0   4 -18   62.90    3.84
   0   4  18   70.23    3.47
   0  -4  18   65.07    3.27
   0   4  18   69.14    3.82
   0   4  18   51.51    3.45
   0   4 -18   44.37    2.94
   0  -4  18   56.38    3.73
   0  -4  18   53.66    4.22
   0   4  18   60.94    6.49
   0  -4  18   60.51    6.42
   0  -4 -18   62.98    6.93
   0   4  18   44.04    4.93
   0  -4 -18   59.87    6.44
   0   4 -18   67.20    5.37
   0  -4  18   59.27    3.84
   0  -4  18   63.27    5.95
   0   4  19  499.04   17.05
   0   4 -19  482.31   17.70
   0   4 -19  416.39   17.45
   0   4 -19  469.21   17.52
   0   4  19  496.52   16.91
   0  -4  19  528.42   17.16
   0   4  19  497.77   17.21
   0  -4 -19  506.27   20.64
   0   4 -19  517.19   20.79
   0   4 -19  455.87   17.63
   0   4  19  497.46   17.08
   0   4 -19  504.04   17.72
   0   4  19  475.79   16.85
   0  -4  19  474.04   16.72
   0   4  19  487.69   17.55
   0   4  19  425.40   17.16
   0  -4  19  379.39   17.75
   0   4 -19  392.77   16.48
   0   4  19  515.70   23.39
   0  -4 -19  444.58   23.34
   0   4  19  445.56   20.71
   0  -4  19  465.16   22.63
   0  -4  19  419.92   17.53
   0   4 -19  427.09   19.83
   0  -4  19  471.94   21.26
   0  -4  20    6.08    1.14
   0   4 -20    4.83    1.30
   0   4 -20    4.79    1.33
   0   4  20    8.45    1.29
   0   4 -20    7.71    1.60
   0   4  20   10.51    1.32
   0   4  20    6.13    2.61
   0   4  20    5.34    1.15
   0  -4 -20    8.58    2.17
   0   4 -20    6.85    2.00
   0   4 -20    4.89    1.36
   0   4  20   10.25    1.36
   0   4 -20    6.68    1.44
   0   4  20    6.64    1.18
   0  -4  20    7.30    1.12
   0   4  20    5.97    1.32
   0  -4  20    2.07    1.46
   0   4 -20    4.58    0.94
   0   4  20    5.60    1.36
   0   4  20    4.20    1.84
   0  -4  20    4.82    2.40
   0  -4 -20    7.91    2.90
   0  -4  20    6.73    1.53
   0   4 -20    4.32    1.72
   0  -4  20    5.61    2.14
   0   4 -21  761.56   31.32
   0   4 -21 1033.72   31.96
   0   4 -21  907.46   31.80
   0   4  21  899.59   30.94
   0   4  21  982.46   31.28
   0  -4  21  940.39   31.00
   0   4  21  883.42   30.77
   0   4 -21  960.53   35.28
   0  -4 -21 1036.06   35.67
   0   4 -21  810.28   31.60
   0   4  21  894.28   30.94
   0   4 -21  971.63   31.71
   0   4  21  885.66   30.77
   0   4  21  770.10   31.25
   0  -4  21  872.49   30.61
   0   4  21  929.38   31.44
   0  -4  21  721.52   31.94
   0   4 -21  867.28   30.72
   0   4  21  924.43   35.29
   0  -4 -21 1016.45   39.87
   0   4  21 1016.19   38.45
   0  -4  21  903.65   37.80
   0  -4  21  969.83   32.16
   0   4 -21  707.03   33.78
   0  -4  21  997.95   36.28
   0   4 -22   66.75    4.22
   0   4 -22   71.07    4.15
   0   4 -22   52.45    3.87
   0   4  22   60.96    3.56
   0   4  22   56.26    3.39
   0  -4  22   62.70    3.56
   0   4 -22   55.04    5.47
   0  -4 -22   62.39    5.75
   0   4  22   61.16    3.38
   0   4  22   59.06    3.51
   0   4 -22   60.96    4.21
   0   4 -22   67.92    4.06
   0   4  22   61.72    3.48
   0   4  22   58.71    3.94
   0  -4  22   60.32    3.38
   0   4  22   62.06    3.82
   0   4 -22   65.05    3.49
   0  -4 -22   60.77    7.17
   0   4  22   74.20    7.22
   0  -4  22   56.67    6.67
   0  -4  22   63.53    6.00
   0  -4  22   62.21    6.28
   0  -4  22   67.93    4.40
   0   4 -23 1005.03   32.69
   0   4 -23 1015.31   32.98
   0   4 -23  896.49   32.69
   0   4  23  883.63   31.93
   0  -4  23  894.73   31.89
   0   4  23  870.78   31.76
   0   4 -23  969.33   36.43
   0   4  23  933.43   31.71
   0   4  23  866.53   31.89
   0   4 -23  971.75   33.09
   0   4  23  923.26   32.05
   0   4 -23  960.58   32.53
   0   4  23  874.09   31.76
   0  -4  23  853.76   31.57
   0   4  23  948.04   32.73
   0  -4  23  936.50   32.81
   0  -4  23  911.72   33.24
   0   4  23 1005.31   32.49
   0   4 -23  976.10   31.89
   0  -4 -23  883.72   31.49
   0   4  23  938.40   38.66
   0  -4 -23 1037.22   40.80
   0  -4  23  932.57   36.51
   0  -4  23  943.68   37.61
   0   4 -24   64.39    4.13
   0   4  24   58.66    3.55
   0   4 -24   65.55    4.09
   0   4 -24   63.12    3.91
   0  -4  24   60.76    3.55
   0   4  24   58.87    3.44
   0   4 -24   71.92    6.22
   0   4  24   59.60    3.35
   0   4  24   56.93    3.48
   0   4 -24   61.02    4.16
   0   4  24   58.09    3.56
   0   4 -24   64.54    3.88
   0   4  24   67.26    3.58
   0   4  24   69.48    4.14
   0  -4  24   57.58    3.33
   0  -4 -24   56.68    3.20
   0   4  24   66.12    3.78
   0  -4  24   67.03    4.27
   0  -4  24   66.79    4.16
   0  -4 -24   79.34    8.02
   0   4  24   69.95    7.10
   0  -4  24   64.92    6.06
   0  -4  24   64.92    6.41
   0   4 -25  501.50   17.50
   0   4 -25  466.33   17.48
   0   4 -25  482.37   17.15
   0   4  25  422.82   16.66
   0   4  25  435.98   16.54
   0  -4  25  432.83   16.65
   0   4  25  458.12   16.44
   0   4  25  438.00   16.67
   0   4 -25  500.15   17.79
   0  -4  25  422.16   16.32
   0   4 -25  471.48   17.09
   0   4  25  479.06   16.84
   0   4  25  439.61   16.57
   0  -4  25  412.21   16.30
   0  -4 -25  426.18   16.24
   0  -4  25  473.97   17.39
   0   4  25  497.94   17.02
   0  -4  25  492.09   17.71
   0  -4 -25  481.73   23.73
   0   4  25  513.27   22.98
   0  -4 -25  499.33   23.41
   0  -4  25  476.34   21.91
   0   4  26    2.75    0.89
   0   4 -26    5.51    1.48
   0   4  26    4.45    1.03
   0  -4  26    3.13    0.88
   0   4 -26    2.78    1.05
   0   4  26    3.87    0.97
   0  -4  26    4.79    1.01
   0  -4  26    3.12    0.98
   0   4  26    3.04    1.02
   0  -4 -26    4.00    0.83
   0  -4  26    3.63    1.24
   0  -4  26    4.12    1.23
   0   4  26    3.52    0.94
   0   4  26    1.94    1.48
   0   4 -26    4.24    1.29
   0   4 -26    3.44    1.02
   0   4 -26    4.69    1.26
   0   4 -26    7.89    1.29
   0   4  26    4.07    1.09
   0  -4 -26    4.00    2.03
   0  -4  26    3.95    2.00
   0  -4  27  211.61    8.96
   0   4 -27  210.19    8.87
   0   4  27  218.70    8.72
   0  -4  27  195.66    8.38
   0   4  27  220.54    8.69
   0   4  27  223.06   13.42
   0  -4  27  196.47   13.61
   0  -4  27  234.18    9.47
   0  -4 -27  208.25    8.38
   0   4  27  225.84    8.77
   0  -4  27  228.39    9.10
   0  -4  27  213.39    9.12
   0   4  27  206.07    8.67
   0   4 -27  225.33    9.52
   0  -4  27  195.50    8.63
   0   4  27  204.89    8.62
   0   4 -27  223.51    9.19
   0   4 -27  212.84    8.86
   0   4 -27  223.13    8.92
   0   4  27  195.52    8.69
   0   4 -27  217.40    9.27
   0  -4 -27  229.09   14.16
   0  -4  27  209.35   12.85
   0   4 -28   25.10    2.11
   0   4 -28   27.67    2.20
   0   4 -28   24.29    2.22
   0   4 -28   24.86    2.33
   0   4  28   26.50    2.17
   0   4  28   24.54    2.05
   0  -4  28   25.54    2.13
   0   4  28   17.81    3.47
   0  -4  28   27.96    2.27
   0   4  28   23.02    1.96
   0  -4  28   24.21    1.92
   0   4 -28   25.02    2.11
   0   4  28   27.09    2.07
   0   4  28   29.40    2.46
   0  -4  28   24.97    4.40
   0  -4 -28   23.93    1.84
   0  -4  28   23.50    2.27
   0  -4  28   25.17    2.23
   0  -4 -28   28.46    4.58
   0  -4  28   24.01    3.94
   0   4 -28   25.46    2.41
   0   4  28   23.95    2.05
   0   4  28   24.80    1.99
   0  -4  29  100.12    4.72
   0  -4  29  104.34    5.13
   0   4 -29   95.51    4.87
   0   4  29  109.81    4.87
   0   4  29   98.85    4.76
   0  -4  29  105.43    5.31
   0  -4  29   99.96    5.08
   0  -4 -29  100.90    4.65
   0   4  29  113.85    5.35
   0   4  29  106.32    4.86
   0   4  29  107.32    4.98
   0   4 -29   98.21    4.85
   0   4 -29  104.85    5.14
   0   4 -29  104.12    5.28
   0   4  29   99.76    4.99
   0   4 -29  103.89    4.92
   0   4 -29   94.80    5.23
   0   4  29   94.84    4.85
   0   4 -30    1.75    0.85
   0  -4  30    2.13    0.74
   0  -4  30    2.30    0.91
   0   4  30    2.28    0.94
   0  -4  30    2.49    0.80
   0   4  30    1.02    0.66
   0   4  30    2.41    0.79
   0  -4 -30    1.32    0.65
   0  -4  30    2.63    0.94
   0   4  30    1.47    0.80
   0   4  30    3.47    0.93
   0   4 -30    1.53    0.93
   0   4 -30    1.45    0.84
   0   4  30    1.82    0.89
   0   4 -30    2.50    0.96
   0   4 -30    2.74    0.87
   0   4 -30    1.40    0.76
   0   4  31  224.25    9.14
   0   4 -31  206.17    9.32
   0  -4  31  245.92    9.43
   0  -4  31  229.89    8.99
   0   4  31  245.64    9.03
   0   4  31  239.36    9.49
   0   4  31  231.19    8.87
   0  -4 -31  234.88    8.91
   0   4  31  236.79    9.23
   0  -4 -31  239.66    9.17
   0   4 -31  218.40    8.94
   0   4 -31  227.41    9.37
   0   4 -31  236.53    9.28
   0   4 -31  230.23    9.00
   0   4  31  231.55    9.33
   0   4  31  229.62    9.08
   0   4  32    4.06    1.00
   0   4  32    3.70    0.81
   0  -4 -32    4.05    0.94
   0  -4 -32    4.25    0.85
   0  -4  32    6.21    1.04
   0  -4  32    4.85    1.11
   0  -4 -32    6.13    1.05
   0   4 -32    3.94    0.87
   0   4 -32    4.23    1.09
   0   4 -32    4.49    1.03
   0   4  32    5.22    1.16
   0   4 -32    4.67    0.89
   0   4  32    6.83    1.06
   0   4  33  257.67    9.68
   0  -4  33  251.66    9.53
   0  -4  33  259.73    9.81
   0   4  33  246.19    9.28
   0  -4 -33  247.89    9.57
   0  -4 -33  244.19    9.37
   0  -4 -33  270.14    9.73
   0   4 -33  238.88    9.72
   0   4 -33  246.69    9.62
   0   4  33  260.49    9.66
   0   4  34   25.15    1.79
   0  -4 -34   22.96    1.68
   0  -4  34   23.21    1.72
   0  -4  34   26.09    1.89
   0   4 -34   19.53    1.64
   0   4 -34   21.68    1.76
   0  -4 -34   23.57    1.76
   0   4  34   23.77    1.76
   0  -4  34   24.98    1.86
   0  -4  34   20.51    1.62
   0  -4  35  207.67    8.21
   0  -4  35  223.99    8.43
   0   4  35  227.59    8.40
   0  -4 -35  215.75    8.20
   0  -4  35  239.98    8.61
   0  -4  35  240.71    8.58
   0   4 -35  202.35    8.21
   0   4 -35  199.92    8.33
   0  -4 -35  227.49    8.41
   0   4 -35  235.35    8.62
   0   4  35  216.99    8.35
   0  -4  36   12.67    1.08
   0  -4  36   11.70    1.11
   0   4  36   11.52    1.11
   0  -4 -36   10.74    0.97
   0  -4  36   13.78    1.28
   0  -4 -36   11.78    1.11
   0   4 -36   11.45    1.19
   0   4  36   10.74    1.08
   0   4 -36    9.40    0.97
   0   4 -36   11.74    1.13
   0  -4  37   91.46    3.71
   0  -4 -37   84.22    3.47
   0   4  37   79.51    3.39
   0  -4  37   76.90    3.41
   0  -4  37   73.73    3.30
   0   4 -37   91.01    3.71
   0   4  37   87.49    3.54
   0   4 -37   74.15    3.27
   0   4  38    0.41    0.31
   0  -4 -38    0.37    0.31
   0   4 -38   -0.03    0.40
   0  -4  38    0.73    0.34
   0  -4  38    0.53    0.42
   0  -4 -39   27.39    1.59
   0  -4  39   31.31    1.60
   0  -5   0    0.21    1.13
   0  -5   0    2.46    1.47
   0   5   0    1.55    1.82
   0  -5  -1   69.30    5.54
   0  -5   1   84.00    6.59
   0  -5   1   69.84    5.91
   0  -5  -1   71.11    5.42
   0   5  -1   77.25    6.14
   0   5   1   72.44    5.52
   0   5  -1   69.33    5.40
   0   5  -2    6.08    2.03
   0  -5  -2    7.64    1.79
   0  -5  -2    6.63    1.76
   0  -5   2    9.21    2.60
   0   5  -2    6.14    2.10
   0   5   2    6.38    1.56
   0  -5  -3  305.10   13.38
   0  -5   3  317.20   16.81
   0  -5  -3  333.86   14.50
   0   5   3  302.35   14.08
   0   5  -4    6.03    2.51
   0  -5  -4    4.07    1.35
   0  -5   4    6.46    2.51
   0   5  -4    8.05    1.97
   0   5   4    5.75    1.88
   0   5   4    6.19    1.61
   0   5  -5   27.90    4.42
   0   5   5   27.35    3.24
   0  -5  -5   25.46    2.97
   0  -5   5   29.94    4.78
   0   5   5   35.02    3.31
   0   5  -5   31.90    3.17
   0   5  -6  104.40    8.44
   0   5   6   79.51    5.93
   0  -5   6   96.45    8.50
   0  -5  -6   96.27    6.51
   0  -5  -6   89.13    5.85
   0   5   6  100.20    5.68
   0   5  -6  100.23    5.63
   0  -5   6   84.02    3.71
   0   5  -7   25.64    4.24
   0   5   7   26.59    3.17
   0   5  -7   20.93    2.39
   0   5   7   24.76    2.57
   0  -5  -7   18.03    2.51
   0  -5  -7   26.59    3.22
   0  -5   7   20.23    4.12
   0  -5   7   20.50    1.39
   0   5   8    2.85    1.32
   0   5   8    2.48    1.19
   0   5  -8    4.94    1.37
   0  -5  -8    4.32    1.30
   0  -5  -8    4.60    1.51
   0  -5   8    4.96    2.59
   0  -5   8    3.31    0.61
   0   5   9   22.26    3.13
   0   5   9   23.35    2.40
   0   5  -9   24.32    2.36
   0  -5  -9   23.60    3.06
   0  -5   9   26.83    1.65
   0   5  10    3.97    1.48
   0  -5  10    3.99    0.76
   0  -5  10    4.17    0.69
   0   5 -10    3.47    1.11
   0   5  10    6.35    1.40
   0  -5 -10    4.23    1.41
   0  -5  10    4.80    2.43
   0  -5 -10    4.35    1.37
   0   5  11    0.81    0.68
   0  -5 -11    1.49    1.07
   0  -5  11    1.68    1.87
   0  -5 -11    0.17    0.91
   0   5  11    0.45    0.76
   0   5  11    0.66    1.04
   0  -5  11    1.26    0.53
   0  -5  11    1.46    0.64
   0   5 -11    1.27    0.58
   0   5  11    0.75    1.34
   0   5  11    0.56    0.46
   0   5  11    1.56    0.65
   0   5 -11    0.51    0.66
   0   5 -11    1.25    0.66
   0   5  12    2.04    0.76
   0  -5 -12    2.73    1.20
   0  -5 -12    2.96    1.45
   0  -5  12    1.31    1.83
   0   5  12    2.51    0.92
   0   5  12    1.86    1.26
   0   5  12    3.81    0.91
   0  -5  12    3.08    0.83
   0   5 -12    4.22    0.86
   0   5  12    3.26    1.63
   0   5  12    2.91    0.72
   0   5 -12    4.00    1.04
   0   5 -12    2.83    0.84
   0   5  12    4.18    0.92
   0   5  12    3.50    0.84
   0   5  13  181.82    7.83
   0   5 -13  193.43    8.44
   0   5  13  214.55    8.20
   0   5  13  195.94   11.29
   0  -5  13  203.54    8.17
   0   5  13  198.56    8.23
   0   5 -13  199.97    8.07
   0   5  13  190.00    7.81
   0   5  13  231.13   12.92
   0  -5  13  219.75   13.08
   0  -5 -13  194.67   11.04
   0  -5 -13  172.65   10.30
   0   5 -13  195.86    7.95
   0   5 -13  194.64    8.46
   0   5 -13  204.45    8.36
   0  -5 -14   13.03    2.50
   0  -5 -14   15.38    2.89
   0  -5  14   17.18    1.73
   0  -5  14   13.58    3.21
   0   5 -14   15.20    1.79
   0   5  14   15.05    1.50
   0   5  14   16.82    3.02
   0  -5  14   14.12    1.58
   0   5  14   13.32    1.59
   0   5 -14   13.70    1.56
   0   5  14   13.25    1.43
   0   5  14   12.80    2.97
   0   5  14    8.49    1.28
   0   5  14   15.57    1.64
   0   5 -14   12.71    1.60
   0   5 -14   14.26    1.50
   0   5 -14   16.88    1.87
   0   5  15  142.52    5.87
   0   5 -15  137.12    5.89
   0   5 -15  135.57    6.26
   0   5 -15  131.60    6.35
   0   5  15   90.99    5.37
   0   5  15  127.13    5.69
   0   5 -15  135.55    6.02
   0   5  15  110.44    5.60
   0   5 -15  115.13    6.12
   0   5  15  135.90    5.86
   0   5  15  138.38    5.99
   0   5  15  115.78    5.91
   0  -5  15  133.24    6.08
   0   5  15  111.58    8.46
   0  -5  15  108.74    9.35
   0  -5  15  146.25    6.27
   0  -5  15  148.87   10.04
   0  -5 -15  123.99    8.40
   0  -5 -15  137.55    9.21
   0   5 -16  140.08    6.53
   0   5 -16  113.60    6.31
   0   5 -16  139.17    6.10
   0   5  16  135.08    5.89
   0  -5  16  153.09    6.20
   0   5  16  113.42    5.77
   0   5 -16  142.31    6.28
   0   5  16  120.88    5.87
   0   5 -16  102.63    6.11
   0   5  16  128.41    5.91
   0   5  16  135.31    6.09
   0   5  16  140.62    6.22
   0  -5  16  136.97    6.39
   0   5  16  119.50    6.11
   0   5  16   95.49    8.10
   0  -5  16  132.88   10.22
   0  -5 -16  152.57   11.10
   0  -5  16  133.17    9.67
   0  -5 -16  139.78    9.70
   0  -5  16  153.74    6.61
   0   5 -17   33.60    2.63
   0   5 -17   32.32    2.94
   0   5  17   38.86    2.58
   0   5 -17   36.02    2.97
   0  -5  17   42.13    2.72
   0   5  17   36.80    2.61
   0   5  17   39.98    2.51
   0   5 -17   36.90    2.84
   0   5  17   39.11    2.69
   0   5 -17   27.95    2.73
   0   5  17   40.36    2.63
   0   5  17   39.08    2.78
   0  -5  17   35.63    2.32
   0   5  17   40.77    2.85
   0  -5  17   34.60    2.83
   0   5  17   31.11    2.68
   0   5  17   23.88    3.79
   0  -5 -17   44.42    6.00
   0  -5  17   34.96    5.14
   0  -5  17   39.54    3.05
   0  -5  17   41.71    5.42
   0  -5 -17   40.18    5.22
   0   5 -18   52.74    3.96
   0   5 -18   58.61    4.09
   0   5 -18   68.39    3.97
   0   5  18   70.57    3.69
   0  -5  18   70.52    3.77
   0   5  18   68.20    3.77
   0   5  18   70.58    3.58
   0   5 -18   77.02    4.27
   0   5  18   73.11    3.87
   0   5 -18   62.71    4.16
   0   5  18   67.68    3.68
   0   5  18   60.62    3.86
   0  -5  18   67.31    3.42
   0   5  18   72.80    4.13
   0   5  18   52.52    3.74
   0  -5  18   62.32    4.53
   0  -5  18   54.17    3.90
   0   5  18   56.53    5.79
   0  -5 -18   65.38    7.53
   0  -5  18   62.31    6.87
   0  -5  18   64.62    4.19
   0  -5 -18   53.20    6.33
   0  -5  18   68.69    6.92
   0  -5  19    3.26    0.90
   0   5 -19    0.91    0.83
   0   5 -19    0.66    0.96
   0   5 -19   -0.22    1.17
   0   5  19    4.18    0.94
   0   5  19   -0.40    1.75
   0   5  19    2.09    0.76
   0   5  19    0.75    0.72
   0   5 -19   -0.39    1.10
   0   5  19    2.46    0.95
   0   5 -19    0.86    0.96
   0   5  19   -0.09    0.75
   0   5  19    0.36    0.69
   0  -5  19    1.27    0.66
   0   5  19    0.28    0.87
   0   5  19    0.10    0.93
   0  -5  19    0.12    1.14
   0  -5  19    3.67    2.31
   0  -5 -19    2.13    2.17
   0  -5  19    0.44    1.02
   0  -5  19    0.31    1.47
   0  -5  19    0.33    1.35
   0  -5  20    0.51    0.78
   0   5  20    0.28    0.64
   0   5 -20   -0.11    1.15
   0   5 -20    0.28    0.72
   0   5 -20    0.44    0.98
   0   5  20    1.21    1.67
   0   5  20    0.08    0.66
   0   5  20    0.57    0.63
   0   5 -20   -0.10    0.98
   0   5  20    0.54    0.73
   0   5 -20   -0.21    0.98
   0   5  20    0.59    0.76
   0   5  20    0.07    0.74
   0   5  20    0.58    0.84
   0  -5  20    2.60    0.76
   0  -5  20   -0.12    1.16
   0  -5  20    0.47    1.04
   0   5  20   -0.29    0.90
   0  -5  20    0.37    1.69
   0  -5 -20   -0.44    1.62
   0  -5  20    3.18    1.87
   0  -5  20    0.62    1.42
   0  -5  20    0.45    1.08
   0  -5  21   -0.31    1.47
   0  -5  21    0.46    1.07
   0  -5  21    0.31    1.43
   0   5 -21    2.63    1.17
   0   5  21    1.16    0.69
   0   5  21    0.10    0.82
   0   5  21    0.80    0.99
   0  -5  21    1.28    0.70
   0   5  21    1.15    0.94
   0  -5  21    0.12    1.07
   0   5  21    0.56    0.68
   0   5 -21    1.27    0.93
   0   5 -21    0.11    1.05
   0   5 -21    0.86    1.00
   0   5  21    1.15    0.67
   0   5  21    0.83    0.77
   0   5  21    1.20    1.58
   0  -5  21   -0.37    1.63
   0  -5 -21    0.44    1.71
   0  -5  21    0.87    0.77
   0  -5  22    4.87    2.08
   0  -5  22    4.96    1.49
   0  -5  22    3.96    1.14
   0   5 -22    4.21    1.21
   0   5  22    3.96    1.21
   0   5  22    3.78    1.00
   0  -5  22    4.03    0.87
   0   5  22    3.24    1.23
   0  -5  22    3.22    1.54
   0   5  22    4.31    1.18
   0   5 -22    3.47    1.13
   0   5 -22    4.46    1.36
   0   5  22    4.14    0.99
   0   5 -22    5.32    1.37
   0   5  22    5.92    2.54
   0   5  22    5.02    0.98
   0  -5  22    4.89    2.32
   0  -5 -22    5.15    2.64
   0  -5  22    4.72    1.08
   0   5  23   14.81    1.48
   0   5 -23    9.72    1.63
   0   5  23   10.16    1.35
   0   5 -23   10.64    1.66
   0   5 -23   11.98    1.88
   0  -5  23   11.22    1.46
   0   5  23    9.63    3.06
   0   5  23   13.69    1.42
   0   5  23   12.67    1.63
   0   5 -23   13.02    1.83
   0  -5  23   12.98    1.67
   0   5  23   13.64    1.88
   0   5  23   10.37    1.41
   0   5  23   10.58    1.69
   0  -5  23    9.79    1.23
   0  -5  23   11.61    1.86
   0   5  23   13.20    1.76
   0  -5 -23   15.18    3.65
   0  -5  23   10.52    2.98
   0  -5  23   15.15    3.14
   0   5  24    1.38    0.64
   0  -5  24    1.44    0.84
   0   5 -24    1.26    1.08
   0   5  24    1.54    0.77
   0   5 -24    0.78    0.83
   0   5 -24    1.72    1.02
   0   5  24    1.87    1.83
   0   5  24    1.54    0.72
   0   5 -24    2.00    1.20
   0   5  24    1.60    0.85
   0  -5  24    1.48    0.93
   0   5 -24    1.43    0.90
   0   5  24    2.26    0.85
   0   5  24    1.19    0.98
   0   5  24    2.75    1.04
   0  -5  24    1.45    0.69
   0  -5  24    1.36    1.04
   0  -5  24    2.15    1.18
   0   5  24    1.40    0.91
   0  -5  24    1.50    1.71
   0  -5 -24    0.82    1.42
   0  -5  24    0.87    1.21
   0   5  25   86.87    4.20
   0   5 -25   93.19    5.06
   0   5  25   77.68    4.23
   0   5 -25   89.85    4.79
   0   5 -25   89.92    4.99
   0   5 -25   76.82    4.63
   0  -5  25   83.44    4.35
   0   5  25   80.83    8.00
   0   5  25   85.24    4.23
   0   5  25   78.26    4.37
   0   5 -25   86.13    4.75
   0  -5  25   86.74    4.60
   0   5  25   97.21    5.06
   0   5  25   81.84    4.33
   0   5  25   87.20    4.84
   0   5  25   96.09    4.75
   0  -5  25   83.46    4.87
   0  -5  25   89.61    5.09
   0  -5 -25   77.74    8.10
   0  -5  25   83.04    8.16
   0  -5  25   86.63    7.79
   0  -5 -25   79.47    7.83
   0  -5  25   77.15    7.05
   0   5 -26   24.75    2.43
   0   5 -26   28.42    2.49
   0   5 -26   25.87    2.29
   0   5 -26   27.59    2.42
   0   5  26   23.27    2.04
   0  -5 -26   30.59    2.12
   0   5  26   26.97    2.06
   0  -5  26   27.77    2.17
   0   5  26   24.52    2.18
   0  -5  26   26.54    2.30
   0   5  26   32.50    2.64
   0   5  26   26.68    2.17
   0  -5  26   27.07    4.51
   0   5  26   28.72    2.29
   0  -5  26   26.06    2.43
   0  -5  26   30.31    2.66
   0   5  26   28.77    2.05
   0  -5  26   28.67    4.40
   0  -5 -26   30.53    4.66
   0   5  27   33.23    2.47
   0  -5  27   33.39    2.56
   0   5  27   33.30    2.42
   0   5  27   36.02    2.75
   0   5  27   31.90    2.20
   0  -5  27   33.95    2.68
   0   5  27   36.33    2.53
   0  -5  27   34.71    2.78
   0  -5  27   33.58    2.77
   0   5  27   31.66    2.27
   0  -5  27   32.52    2.42
   0  -5 -27   35.02    2.28
   0   5 -27   35.48    2.57
   0   5 -27   36.73    2.77
   0   5  27   31.39    2.35
   0   5 -27   35.86    2.72
   0   5 -27   35.28    2.80
   0   5 -28   43.53    3.06
   0   5  28   46.70    3.04
   0   5  28   41.84    2.65
   0   5  28   39.37    2.44
   0  -5  28   38.64    2.78
   0  -5  28   38.85    2.88
   0  -5  28   37.81    2.59
   0   5  28   38.67    2.49
   0  -5 -28   39.50    2.44
   0   5 -28   40.48    2.82
   0   5 -28   39.59    2.68
   0   5 -28   37.13    2.76
   0   5  28   34.82    2.50
   0   5  28   38.95    2.66
   0   5 -29    4.93    1.12
   0   5  29    3.77    0.88
   0   5  29    2.74    0.88
   0  -5  29    4.60    1.00
   0   5  29    4.42    0.84
   0  -5  29    3.85    1.03
   0  -5  29    3.90    0.97
   0   5  29    3.91    0.87
   0  -5 -29    3.55    0.81
   0   5 -29    4.18    0.96
   0   5  29    3.51    0.92
   0   5 -29    3.83    1.00
   0   5 -29    4.71    1.07
   0   5  29    4.26    0.95
   0   5  30    7.86    1.13
   0  -5  30    9.77    1.20
   0   5  30    8.59    1.25
   0   5  30    7.30    1.02
   0  -5  30    6.43    1.11
   0  -5  30    6.79    1.09
   0  -5 -30    7.00    0.97
   0   5 -30    8.68    1.33
   0   5  30    7.04    1.08
   0   5 -30    6.70    1.08
   0   5 -30    6.32    1.13
   0   5 -30    8.11    1.21
   0   5  30    8.12    1.21
   0   5  31    0.43    0.51
   0  -5  31    0.12    0.61
   0   5 -31    1.10    0.72
   0  -5 -31    1.29    0.55
   0   5 -31    0.74    0.72
   0   5  31    0.83    0.67
   0  -5  31    0.76    0.59
   0   5  31    1.02    0.69
   0   5  31    0.68    0.57
   0   5  32    1.47    0.71
   0   5  32    1.24    0.57
   0   5  32    2.40    0.76
   0  -5 -32    1.06    0.57
   0   5 -32    1.41    0.67
   0  -5 -32    1.90    0.59
   0  -5  32    1.47    0.74
   0   5 -32    1.40    0.71
   0  -5  32    0.28    0.73
   0   5  32    2.19    0.62
   0   5  33   -0.10    0.56
   0   5  33    0.46    0.48
   0   5  33    0.51    0.55
   0  -5  33   -0.09    0.51
   0  -5 -33   -0.12    0.48
   0   5 -33    0.09    0.53
   0  -5 -33   -0.08    0.44
   0  -5  33    0.32    0.62
   0   5 -33   -0.05    0.73
   0  -5  33    0.05    0.57
   0   5  33    0.31    0.44
   0   5  34    5.16    0.82
   0   5  34    5.59    0.70
   0   5  34    5.89    0.87
   0  -5  34    6.40    0.87
   0  -5  34    5.92    0.87
   0   5 -34    5.43    0.83
   0  -5  34    5.85    0.92
   0   5 -34    5.54    0.88
   0   5  34    5.23    0.71
   0  -5  34    2.37    0.91
   0  -5  35    5.71    0.85
   0  -5  35    5.99    0.78
   0  -5  35    6.30    0.77
   0   5 -35    5.64    0.74
   0  -5 -35    6.58    0.81
   0   5  35    5.97    0.80
   0   5  35    5.46    0.78
   0   5 -35    7.58    0.93
   0  -5  36    0.38    0.39
   0   5  36    0.56    0.41
   0  -5  36    0.62    0.45
   0   5  36    0.22    0.38
   0   5 -36    0.11    0.41
   0  -5  37   11.69    0.83
   0   5  37   11.03    0.86
   0  -5  37   10.99    0.85
   0   5 -37   12.31    0.95
   0   5  37   10.38    0.80
   0   5 -38    1.90    0.37
   0   6   0  590.47   23.54
   0   6   0  579.43   20.51
   0   6   0  568.14   20.60
   0   6   0  631.32   20.92
   0   6   0  562.44   24.32
   0  -6   0  649.87   25.85
   0   6   0  569.23   20.52
   0   6  -1  763.10   31.39
   0   6  -1  816.08   28.54
   0   6  -1  811.78   28.70
   0   6   1  823.11   28.56
   0   6  -1  878.29   28.93
   0   6   1  856.40   28.89
   0   6  -1  877.73   32.96
   0   6   1  843.73   32.78
   0  -6  -1  834.26   33.17
   0  -6   1  866.41   33.37
   0  -6   1  896.12   34.32
   0   6   1  815.14   28.61
   0   6   2  212.24    8.73
   0   6  -2  260.18   12.33
   0   6  -2  231.42    8.86
   0  -6   2  227.43   12.94
   0  -6  -2  216.69   11.92
   0  -6   2  228.85   13.34
   0   6  -2  210.15    8.47
   0   6  -2  217.83    8.69
   0   6   2  210.88    8.49
   0   6  -2  250.19   11.66
   0   6  -3 1371.73   44.16
   0   6   3 1195.85   39.99
   0   6  -3 1185.99   39.99
   0  -6   3 1262.64   46.86
   0  -6  -3 1176.79   43.91
   0  -6   3 1239.05   46.35
   0   6   3 1146.66   39.72
   0   6  -3 1176.44   39.97
   0   6  -3 1076.51   39.61
   0   6   3 1186.44   42.31
   0   6  -3 1299.17   43.32
   0   6   4    3.99    1.26
   0   6  -4    8.10    2.70
   0   6  -4    2.01    1.12
   0  -6   4    5.73    2.66
   0  -6  -4    4.95    1.87
   0  -6   4    6.50    2.70
   0  -6  -4    3.39    1.79
   0   6   4    4.38    1.13
   0   6  -4    5.02    1.10
   0   6  -4    3.94    0.95
   0   6   4    6.63    1.15
   0   6  -4   10.57    2.70
   0   6   4    5.87    2.10
   0   6   5 1124.77   42.10
   0   6   5 1203.78   43.06
   0   6  -5 1437.73   44.45
   0   6   5 1157.88   41.22
   0   6  -5 1419.22   44.65
   0   6   5 1455.94   45.10
   0   6  -5 1232.32   41.38
   0  -6  -5 1190.10   44.80
   0  -6   5 1153.55   48.30
   0  -6  -5 1339.28   46.54
   0  -6   5 1306.07   49.50
   0   6   5 1134.68   41.06
   0   6  -5 1155.10   40.97
   0   6  -5 1267.22   41.50
   0   6   5 1213.54   41.13
   0   6   6    4.97    1.56
   0   6  -6    4.74    1.19
   0   6   6    6.76    1.25
   0   6   6    2.91    1.60
   0   6  -6    7.56    2.11
   0  -6   6    4.73    2.74
   0  -6  -6    3.44    1.91
   0  -6   6    1.54    2.42
   0  -6  -6    3.60    1.73
   0   6   6    3.40    0.94
   0   6   6    4.76    1.06
   0   6  -6    3.88    1.11
   0   6   6    6.68    2.18
   0   6   6    3.74    1.03
   0   6  -6    2.36    1.01
   0   6  -6    3.52    1.79
   0   6  -7 1135.24   40.79
   0   6   7 1200.40   40.92
   0   6   7 1436.44   42.77
   0   6   7 1242.75   45.91
   0   6   7 1142.24   42.41
   0   6   7 1218.97   41.34
   0   6  -7 1392.84   43.66
   0  -6  -7 1213.32   44.59
   0  -6   7 1283.11   50.26
   0  -6  -7 1327.76   46.36
   0  -6   7 1104.04   48.68
   0   6   7 1213.06   41.23
   0   6  -7 1237.26   41.37
   0   6   7 1251.26   41.21
   0   6   7 1181.61   41.12
   0   6  -7 1258.51   41.56
   0   6   7 1182.40   40.79
   0   6   7 1144.30   41.07
   0   6   8   18.98    1.64
   0   6   8   22.49    2.33
   0   6   8   14.14    2.88
   0   6  -8   17.23    2.43
   0   6   8   16.26    2.24
   0   6   8   17.66    1.82
   0  -6   8   14.88    4.25
   0  -6  -8   19.60    3.24
   0  -6   8   20.28    4.55
   0   6  -8   14.24    1.68
   0   6  -8   14.39    1.72
   0   6   8   15.40    1.63
   0   6   8   14.99    1.58
   0   6   8   16.98    1.67
   0   6   8   13.04    1.36
   0   6   9 1087.17   36.54
   0  -6   9 1157.82   45.53
   0  -6  -9 1061.52   40.72
   0  -6   9  814.34   43.50
   0  -6  -9 1059.98   40.61
   0   6   9 1333.93   38.09
   0   6   9 1114.31   41.70
   0   6   9 1072.70   36.77
   0  -6   9 1097.62   36.44
   0   6   9  955.34   37.26
   0   6  -9 1118.76   38.03
   0   6  -9 1074.67   36.67
   0   6   9 1033.04   36.42
   0   6   9 1029.67   36.10
   0   6   9 1089.91   36.57
   0   6  -9  960.40   36.67
   0   6   9 1121.46   36.66
   0   6  10  262.30   10.30
   0   6  10  281.27   10.45
   0  -6 -10  248.23   13.35
   0  -6  10  224.52   16.38
   0  -6  10  318.77   17.58
   0  -6 -10  239.72   13.12
   0   6  10  329.31   11.49
   0   6  10  272.65   14.52
   0   6 -10  270.19   11.32
   0   6  10  263.18   10.51
   0  -6  10  275.47   10.28
   0   6  10  239.39   10.82
   0   6 -10  266.73   10.41
   0   6  10  246.42   10.14
   0   6 -10  276.48   10.80
   0   6  10  276.57   10.42
   0   6 -10  221.98   10.26
   0   6  10  268.33   10.33
   0   6  11  540.51   19.00
   0   6  11  514.17   18.73
   0  -6 -11  525.16   22.52
   0  -6 -11  519.01   22.74
   0  -6  11  567.31   27.65
   0  -6  11  591.34   26.70
   0   6  11  660.43   19.95
   0   6  11  542.16   23.77
   0  -6  11  538.91   18.80
   0   6  11  432.46   19.02
   0   6 -11  502.62   19.48
   0   6 -11  534.37   18.90
   0   6  11  495.89   18.56
   0   6 -11  578.91   19.50
   0   6 -11  558.59   19.17
   0   6 -11  370.30   18.41
   0   6  11  560.45   18.95
   0   6  11  563.92   18.90
   0   6  12  276.14   10.52
   0   6  12  275.77   10.75
   0  -6  12  270.68   16.40
   0  -6 -12  262.11   14.10
   0  -6 -12  257.75   13.68
   0   6  12  322.33   11.34
   0   6  12  259.40   10.00
   0   6  12  257.69   14.54
   0  -6  12  280.20   10.63
   0   6  12  221.90   10.60
   0   6 -12  247.42   10.88
   0   6 -12  266.23   10.58
   0   6  12  261.91   10.34
   0  -6  12  273.05   10.63
   0   6 -12  305.96   11.32
   0   6 -12  294.02   10.99
   0   6 -12  208.07   10.18
   0   6  12  291.59   10.75
   0   6  13  340.72   12.66
   0   6  13  297.13   12.74
   0  -6 -13  317.69   16.04
   0  -6 -13  345.62   16.87
   0  -6  13  387.48   13.13
   0  -6  13  388.12   19.45
   0   6  13  329.22   12.21
   0   6  13  386.31   13.30
   0   6  13  311.30   16.79
   0  -6  13  326.66   18.58
   0   6  13  285.16   12.70
   0   6 -13  286.63   12.74
   0  -6  13  346.08   12.82
   0   6 -13  347.28   12.82
   0   6  13  236.78   12.02
   0   6  13  324.26   12.49
   0  -6  13  369.57   12.89
   0   6 -13  364.70   13.46
   0   6 -13  374.79   13.30
   0   6 -13  311.34   12.48
   0   6  13  377.86   13.04
   0   6 -14   88.15    4.78
   0   6 -14   92.53    5.01
   0  -6  14   81.71    4.29
   0   6  14   77.86    4.13
   0   6  14   65.10    3.90
   0   6 -14   79.82    4.37
   0   6  14   81.22    4.30
   0   6  14   59.67    4.13
   0  -6 -14   63.87    6.21
   0  -6 -14   68.50    6.70
   0  -6  14   96.89    4.75
   0   6  14   83.92    4.50
   0   6  14   84.62    4.02
   0   6  14   87.43    4.49
   0  -6  14   84.04    4.49
   0   6  14   72.15    4.35
   0   6 -14   73.18    4.33
   0   6  14   56.99    6.31
   0  -6  14   74.73    7.80
   0   6 -14   76.11    4.04
   0   6 -15  519.21   18.53
   0   6 -15  495.35   18.63
   0   6  15  471.16   17.65
   0   6  15  458.46   17.48
   0  -6  15  512.79   17.84
   0   6 -15  504.59   18.07
   0   6  15  365.46   17.63
   0   6  15  484.82   17.79
   0  -6  15  545.00   18.46
   0  -6  15  575.02   26.32
   0  -6 -15  498.02   22.88
   0  -6  15  554.25   24.49
   0   6  15  503.20   17.49
   0   6  15  516.60   18.02
   0   6  15  532.14   18.17
   0   6  15  429.73   17.91
   0  -6  15  472.79   18.00
   0  -6  15  483.84   24.13
   0   6  15  307.18   20.44
   0   6 -15  499.44   17.48
   0   6 -16   15.90    2.13
   0   6 -16   12.24    2.03
   0   6  16   16.29    1.71
   0  -6  16   17.12    1.85
   0   6 -16   18.40    2.06
   0   6  16   10.17    1.66
   0   6  16   11.60    1.80
   0  -6  16   19.93    2.18
   0  -6  16   17.77    4.26
   0  -6  16   21.36    3.97
   0  -6 -16   11.37    3.08
   0   6  16   15.57    1.70
   0   6  16   17.27    2.02
   0  -6  16   13.48    1.89
   0   6  16   16.37    2.01
   0  -6 -16   15.88    3.70
   0  -6  16   13.39    3.51
   0   6 -16   19.00    1.66
   0   6  17  618.09   23.12
   0  -6  17  652.33   23.42
   0  -6  17  677.97   28.97
   0  -6  17  750.71   31.01
   0  -6 -17  650.05   28.91
   0   6  17  659.74   22.67
   0   6  17  707.69   23.34
   0  -6  17  715.86   23.92
   0   6  17  509.47   22.72
   0  -6  17  520.04   22.79
   0   6 -17  694.85   23.30
   0   6  17  622.54   22.17
   0   6  17  635.92   22.46
   0  -6  17  687.65   22.74
   0  -6 -17  575.91   29.49
   0  -6  17  570.69   28.69
   0   6  17  673.53   22.45
   0   6 -17  530.66   23.20
   0   6 -17  618.87   23.44
   0   6  18    5.74    1.13
   0   6 -18    2.67    1.36
   0   6 -18    4.43    1.60
   0   6  18    4.75    1.15
   0   6  18    4.49    0.97
   0   6 -18    4.29    1.38
   0   6  18    3.25    1.30
   0  -6  18    6.00    2.36
   0  -6  18    3.57    1.37
   0  -6  18    3.45    2.42
   0   6  18    2.80    0.98
   0   6  18    2.87    1.29
   0  -6  18    2.54    1.37
   0  -6  18    1.77    1.20
   0   6  18    3.38    1.34
   0  -6 -18    3.06    2.37
   0  -6  18    3.79    2.34
   0  -6  18    4.86    1.14
   0   6  19  559.34   18.68
   0  -6  19  501.99   23.46
   0  -6  19  420.45   18.39
   0  -6  19  526.80   24.64
   0   6  19  467.02   17.95
   0   6  19  505.39   17.90
   0   6  19  496.10   18.52
   0  -6  19  444.25   18.75
   0   6  19  444.46   18.25
   0   6 -19  496.34   18.51
   0  -6  19  525.08   17.89
   0   6  19  509.86   17.48
   0   6  19  507.14   17.71
   0  -6  19  492.74   24.20
   0  -6 -19  459.41   24.79
   0   6 -19  405.16   18.34
   0   6  19  497.44   17.58
   0   6 -19  451.02   18.66
   0   6  20   16.34    1.65
   0   6 -20   14.98    2.14
   0   6 -20   13.56    2.10
   0  -6  20   17.70    1.81
   0   6  20   15.39    1.53
   0   6 -20   15.19    2.03
   0   6  20   18.56    2.11
   0  -6  20   20.25    2.02
   0   6  20   17.74    1.81
   0   6  20   11.85    1.69
   0   6  20   15.10    2.00
   0  -6  20   15.92    2.30
   0  -6  20   12.90    2.06
   0   6  20   15.04    2.02
   0  -6 -20   18.64    4.17
   0  -6  20   13.45    3.47
   0  -6  20   15.24    3.55
   0  -6  20   14.93    3.45
   0  -6  20   12.87    2.05
   0   6  21  216.88    8.76
   0   6 -21  215.22    9.90
   0   6 -21  247.89   10.15
   0  -6  21  219.78    9.00
   0   6  21  224.69    8.68
   0   6 -21  184.59    9.36
   0   6  21  271.59    9.87
   0  -6  21  243.96    9.36
   0   6  21  190.43    9.12
   0   6  21  212.43    8.96
   0   6  21  191.19    9.40
   0  -6  21  209.58    9.93
   0   6  21  247.60    9.85
   0  -6  21  217.01   10.01
   0  -6  21  197.62   13.66
   0  -6 -21  242.96   15.52
   0  -6  21  224.98    9.98
   0  -6  21  229.04   13.70
   0  -6  21  230.34   14.01
   0   6  22   87.64    4.19
   0   6 -22   94.00    5.13
   0   6 -22   84.08    5.08
   0   6  22   80.72    3.98
   0  -6  22   77.35    4.18
   0   6 -22   62.78    4.55
   0   6  22   92.27    4.79
   0  -6  22   87.62    4.54
   0   6  22   75.67    4.50
   0   6  22   82.39    4.31
   0   6  22   66.15    4.51
   0  -6  22   81.88    5.07
   0  -6  22   86.58    5.19
   0   6  22   90.94    4.87
   0  -6 -22   75.63    8.25
   0  -6  22   76.35    7.80
   0  -6  22   81.29    7.63
   0  -6  22   79.76    7.44
   0  -6  22   94.18    5.27
   0   6 -23  183.44    7.89
   0   6 -23  171.25    7.92
   0   6  23  160.67    6.80
   0   6  23  154.11    6.63
   0  -6  23  152.09    6.90
   0   6 -23  143.10    7.46
   0   6  23  174.48    7.46
   0  -6  23  171.12    7.24
   0   6  23  154.40    6.98
   0   6  23  161.77    7.42
   0   6  23  151.26    7.49
   0  -6  23  172.30    8.07
   0  -6  23  171.21    7.99
   0   6  23  176.25    7.61
   0  -6  23  145.38   11.25
   0  -6  23  152.37   10.75
   0   6  24   89.30    4.48
   0   6  24   91.49    4.80
   0   6  24   86.97    4.92
   0   6  24   95.61    4.87
   0  -6  24   93.87    5.23
   0  -6  24   88.90    5.15
   0  -6  24   87.71    5.02
   0   6 -24   83.77    4.92
   0  -6  24   83.33    4.35
   0   6  24   80.63    4.06
   0   6  24   85.83    4.22
   0   6 -24   93.40    4.99
   0   6 -24   97.01    5.22
   0  -6  24   85.21    4.54
   0   6  25  107.85    5.19
   0   6  25   99.45    4.79
   0   6  25  104.65    5.27
   0  -6  25  102.15    5.47
   0  -6  25  100.92    5.28
   0   6  25  107.20    5.10
   0   6 -25   96.53    5.28
   0  -6  25   91.23    4.65
   0   6  25   86.90    4.35
   0  -6  25   99.32    4.88
   0   6 -25  111.22    5.52
   0   6 -25  102.05    5.17
   0   6  25   88.65    4.45
   0   6  26    4.59    1.10
   0   6  26    3.53    0.97
   0  -6  26    1.52    0.78
   0   6  26    2.84    0.96
   0  -6  26    2.18    0.98
   0  -6  26    3.34    1.16
   0   6 -26    1.34    1.00
   0   6  26    2.18    0.71
   0  -6  26    3.46    0.99
   0   6  26    2.44    0.75
   0   6 -26    3.15    1.04
   0   6  27   97.55    4.63
   0   6 -27  110.07    5.31
   0  -6  27   99.13    4.81
   0  -6  27  102.07    5.20
   0   6  27  108.48    5.01
   0  -6  27  109.93    5.41
   0   6 -27  113.60    5.43
   0  -6  27  103.56    5.00
   0   6  27  107.29    4.94
   0   6  27  110.27    5.14
   0   6  28   10.31    1.31
   0   6  28    8.69    1.19
   0   6 -28    7.29    1.28
   0  -6  28    8.93    1.18
   0  -6  28    8.77    1.28
   0   6  28    8.99    1.25
   0   6 -28    9.84    1.44
   0  -6  28    8.27    1.25
   0   6  29  127.47    5.52
   0   6  29  128.24    5.45
   0   6 -29  124.76    5.64
   0  -6  29  123.62    5.41
   0   6  29  119.64    5.46
   0   6 -29  136.55    5.84
   0  -6  29  129.47    5.59
   0  -6  29  117.06    5.52
   0   6 -30    2.24    0.81
   0   6  30    2.09    0.77
   0  -6  30    2.41    0.82
   0  -6  30    3.01    0.81
   0   6  30    1.94    0.71
   0   6  30    1.72    0.72
   0  -6  30    2.28    0.64
   0  -6  30    1.68    0.71
   0  -6  30    2.78    0.81
   0   6 -30    2.02    0.84
   0   6  31  109.14    4.79
   0   6  31  112.40    4.71
   0  -6  31  112.93    4.69
   0   6  31  106.35    4.69
   0  -6  31  107.75    4.46
   0  -6  31  112.67    4.78
   0  -6  31  112.99    4.89
   0  -6 -31  111.60    4.60
   0   6 -31  124.84    5.08
   0   6 -31  104.11    4.74
   0  -6  32   13.81    1.29
   0   6  32   14.26    1.16
   0   6  32   12.82    1.13
   0   6 -32   15.36    1.34
   0  -6  32   11.86    0.99
   0  -6  32   13.23    1.22
   0   6 -32   12.32    1.16
   0   6  32   14.12    1.25
   0  -6  33   41.22    2.02
   0  -6  33   45.90    2.40
   0   6 -33   52.71    2.52
   0  -6  33   46.38    2.37
   0   6  33   45.26    2.25
   0   6  33   46.05    2.22
   0   6  33   50.12    2.41
   0  -6  34   23.03    1.42
   0   6  34   21.19    1.20
   0   6  34   22.33    1.29
   0   6  34   23.31    1.43
   0   6 -34   22.92    1.45
   0  -6  35   17.01    1.05
   0   6  35   18.16    1.12
   0   6  35   15.48    0.96
   0   6 -36    6.88    0.61
   0   7   0    0.07    0.69
   0   7   0   -0.06    0.59
   0   7   0   -0.08    0.86
   0   7   0    0.85    1.71
   0  -7   0    0.30    1.49
   0   7   0    0.24    0.57
   0   7  -1   14.96    1.70
   0   7   1   14.81    1.51
   0   7  -1   13.75    1.44
   0   7   1   15.01    1.67
   0   7  -1   14.59    1.67
   0   7  -1   14.42    3.00
   0   7   1   18.16    1.88
   0  -7   1   12.57    3.09
   0  -7  -1    9.21    2.61
   0   7  -1   16.71    1.55
   0   7   1   15.91    1.49
   0   7  -2  109.20    5.13
   0   7  -2   90.80    4.51
   0   7   2   94.94    4.60
   0   7  -2  111.68    7.52
   0   7   2   98.10    5.04
   0   7   2  100.58    4.96
   0   7  -2   99.39    4.94
   0  -7   2   98.96    8.61
   0  -7  -2  100.18    8.20
   0  -7  -2   88.18    7.38
   0   7   2   96.43    4.52
   0   7  -2   99.74    4.64
   0   7   3   36.52    2.69
   0   7  -3   32.64    2.28
   0   7   3   35.39    2.37
   0   7  -3   38.13    2.75
   0   7   3   37.39    2.74
   0   7  -3   44.53    4.64
   0   7  -3   30.97    2.12
   0   7  -3   36.83    2.63
   0   7   3   36.09    2.61
   0   7   3   35.43    2.28
   0  -7   3   31.80    5.17
   0  -7  -3   37.43    4.84
   0  -7  -3   28.40    4.08
   0   7  -4   51.03    3.12
   0   7   4   52.01    3.47
   0   7  -4   59.81    3.56
   0   7   4   50.67    3.14
   0   7  -4   48.42    2.93
   0   7   4   55.42    3.13
   0   7   4   53.81    4.67
   0   7   4   55.80    3.45
   0   7  -4   50.54    2.84
   0   7   4   56.88    3.37
   0   7  -4   54.84    3.33
   0   7   4   50.15    2.89
   0  -7  -4   46.03    5.12
   0  -7  -4   51.91    5.74
   0  -7   4   53.65    6.67
   0   7  -5    3.81    0.95
   0   7   5    6.21    1.36
   0   7   5    5.81    0.95
   0   7   5    7.43    1.26
   0   7  -5    5.12    1.09
   0   7   5    4.38    1.82
   0   7   5    5.66    1.27
   0   7  -5    6.15    2.19
   0  -7  -5    5.38    2.04
   0  -7   5    3.38    2.29
   0   7  -5    6.60    1.30
   0   7   5    4.58    1.06
   0   7  -5    4.65    0.94
   0   7   5    5.50    1.02
   0   7  -5    5.71    0.94
   0   7   6   -0.10    1.06
   0   7   6   -0.44    0.83
   0   7   6    0.27    0.53
   0   7  -6   -0.31    0.70
   0   7   6   -0.17    0.77
   0   7  -6    0.17    1.49
   0   7   6    0.73    1.34
   0  -7  -6   -0.30    1.34
   0  -7   6   -0.90    2.64
   0   7   6   -0.20    0.61
   0   7  -6    0.38    0.60
   0   7   6   -0.36    0.81
   0   7  -6    0.36    0.84
   0   7  -6    0.39    0.53
   0   7   7    1.39    1.09
   0   7   7    2.12    0.64
   0   7   7    1.18    0.80
   0   7  -7    2.02    0.80
   0   7   7    1.09    1.24
   0   7  -7    0.96    1.61
   0   7   7    1.54    0.86
   0  -7   7    1.72    0.65
   0  -7   7    1.83    1.92
   0  -7  -7    0.87    1.32
   0  -7   7    0.48    2.42
   0   7  -7    1.61    0.71
   0   7  -7    1.46    0.88
   0   7   7    1.32    0.74
   0   7   7    2.02    0.77
   0   7  -7    2.03    0.67
   0   7   8    8.01    1.64
   0   7   8    6.24    1.15
   0   7   8    8.17    1.06
   0   7  -8    6.69    1.23
   0   7   8    8.27    1.42
   0  -7   8    7.57    1.11
   0   7   8    6.51    1.69
   0   7  -8    7.07    1.84
   0  -7  -8    7.71    2.35
   0  -7   8    9.57    3.11
   0  -7  -8    7.06    2.08
   0  -7   8    9.94    3.70
   0   7   8    5.75    1.16
   0   7  -8    6.51    1.09
   0   7  -8    9.68    1.51
   0   7   8    6.99    1.22
   0   7  -8    8.37    1.10
   0   7   8    7.34    1.03
   0   7   9   17.94    1.65
   0   7   9   19.47    1.97
   0   7  -9   19.27    1.66
   0   7   9   20.84    2.38
   0  -7   9   26.70    5.16
   0  -7   9   19.44    1.79
   0   7   9   20.58    2.10
   0   7  -9   19.90    2.56
   0   7   9   16.50    2.34
   0  -7  -9   19.08    3.35
   0  -7   9   17.45    4.66
   0  -7   9   22.42    4.39
   0   7  -9   17.84    1.88
   0   7  -9   18.44    2.06
   0   7   9   21.67    1.94
   0   7  -9   21.04    1.82
   0   7   9   18.01    1.83
   0   7   9   18.17    1.79
   0   7 -10    8.26    1.12
   0   7  10    7.21    1.13
   0   7  10    6.76    1.35
   0   7  10   10.41    1.78
   0  -7  10    8.08    3.07
   0  -7  10    8.48    1.26
   0   7  10    7.22    1.41
   0   7  10    6.65    1.51
   0   7 -10    8.71    1.84
   0  -7  10    8.36    3.70
   0  -7 -10    8.59    2.42
   0  -7 -10    8.42    2.32
   0  -7  10    7.95    2.82
   0   7 -10   11.53    1.52
   0   7 -10    7.10    1.41
   0   7 -10    9.48    1.26
   0   7  10   10.10    1.41
   0   7  10   12.79    1.56
   0   7  10    8.98    1.32
   0   7  11   21.89    1.95
   0   7 -11   20.79    1.78
   0   7  11   20.64    2.04
   0   7  11   22.66    2.44
   0  -7  11   24.03    4.70
   0  -7  11   19.29    1.90
   0   7  11   16.25    2.01
   0   7 -11   19.03    2.35
   0  -7  11   20.61    4.18
   0  -7 -11   18.24    3.32
   0  -7  11   15.72    4.61
   0   7 -11   21.07    2.06
   0   7  11   22.31    2.09
   0   7 -11   21.64    1.92
   0   7 -11   18.22    1.99
   0   7  11   20.17    1.95
   0   7 -12   97.07    4.79
   0   7  12  102.28    5.20
   0   7  12   97.85    5.04
   0  -7 -12  103.59    8.33
   0  -7  12  115.58   11.18
   0  -7  12  113.30    5.46
   0  -7  12  117.00    9.85
   0   7  12  113.08    5.70
   0  -7  12  112.66   10.04
   0  -7  12  101.65    5.17
   0   7 -12   88.40    5.45
   0   7  12   83.00    5.11
   0   7 -12  109.26    5.42
   0   7  12  105.80    5.17
   0   7 -12  104.98    5.24
   0   7  12  116.67    5.48
   0   7 -13    7.87    1.48
   0   7  13   11.87    1.55
   0   7 -13    9.54    1.52
   0   7  13    7.21    1.41
   0   7  13    9.98    1.49
   0   7 -13    8.46    1.27
   0  -7  13   11.14    4.05
   0  -7  13   15.44    3.66
   0  -7  13   11.61    1.70
   0   7  13   10.60    1.73
   0   7  13   11.41    1.61
   0  -7  13    8.49    1.42
   0  -7  13   13.64    3.69
   0   7 -13    9.79    1.41
   0   7 -14  136.66    6.74
   0   7  14  128.25    6.14
   0   7 -14  143.03    6.60
   0   7 -14  122.89    5.82
   0   7  14  114.91    6.08
   0   7  14  131.20    6.27
   0  -7  14  139.37    6.59
   0  -7  14  136.50   10.70
   0   7  14  140.47    6.52
   0   7  14  134.96    6.48
   0  -7  14  105.71    6.00
   0  -7  14  130.76   10.76
   0   7 -14  143.70    6.10
   0   7 -15   30.89    2.28
   0   7 -15   33.47    2.98
   0   7  15   34.44    2.68
   0  -7  15   31.72    2.43
   0   7 -15   36.05    2.94
   0   7  15   26.44    2.52
   0   7 -15   32.12    2.42
   0   7  15   31.10    2.70
   0  -7  15   36.66    2.77
   0   7  15   34.24    2.71
   0   7  15   37.30    2.93
   0  -7  15   27.51    2.52
   0  -7 -15   29.49    5.05
   0  -7  15   31.33    5.07
   0  -7  15   35.42    5.29
   0  -7  15   37.81    2.96
   0   7 -16   55.62    3.02
   0   7 -16   50.07    3.75
   0  -7  16   55.17    3.25
   0   7 -16   59.94    3.85
   0   7  16   47.01    3.44
   0   7  16   37.07    3.15
   0   7 -16   49.02    3.13
   0  -7  16   60.20    3.56
   0   7  16   51.12    2.95
   0   7  16   54.66    3.43
   0   7  16   62.11    3.87
   0  -7  16   42.32    3.28
   0  -7  16   60.98    4.13
   0   7  16   38.46    3.30
   0  -7  16   45.38    6.17
   0  -7  16   55.52    6.41
   0  -7  16   52.41    3.68
   0  -7  16   63.23    7.67
   0   7 -17   16.55    2.15
   0  -7  17   15.29    1.69
   0   7  17   14.03    1.90
   0   7  17   23.85    2.63
   0  -7  17   16.69    1.81
   0   7  17   15.29    1.56
   0   7  17   15.53    1.77
   0   7  17   19.67    2.17
   0  -7  17   13.51    2.05
   0   7  17   12.90    1.91
   0   7 -17   17.31    2.13
   0  -7  17   18.55    3.87
   0  -7  17   14.86    3.43
   0  -7  17   12.42    3.59
   0  -7  17   14.12    1.98
   0  -7  18    5.09    1.11
   0   7  18    4.49    1.21
   0  -7  18    6.20    1.27
   0   7  18    6.40    1.25
   0   7  18    5.52    1.02
   0   7  18    6.23    1.44
   0   7  18    5.25    1.36
   0  -7  18    7.12    1.69
   0   7 -18    4.15    1.40
   0   7 -18    5.97    1.50
   0  -7  18    4.32    2.23
   0  -7  18    4.67    2.15
   0  -7  18    4.80    1.37
   0  -7  18    4.86    2.32
   0   7 -19   -0.12    1.04
   0   7 -19   -0.43    1.16
   0  -7  19    0.46    0.82
   0   7  19    0.35    0.64
   0   7  19    0.11    0.89
   0  -7  19    0.37    1.03
   0  -7  19    0.61    1.06
   0   7  19    0.20    0.89
   0   7  19   -0.57    0.96
   0  -7  19   -0.28    0.76
   0  -7  19   -0.11    0.92
   0   7 -20    0.35    1.04
   0   7 -20    1.28    1.13
   0   7  20    1.76    0.97
   0  -7  20    1.92    0.89
   0   7  20    2.06    0.79
   0   7  20    2.83    1.14
   0  -7  20    2.02    1.26
   0   7  20    2.10    1.10
   0  -7  20    2.75    1.28
   0  -7  20    2.53    0.85
   0  -7  20    0.76    1.04
   0   7  21   14.83    1.80
   0  -7  21   13.06    1.49
   0   7  21    8.90    1.31
   0   7  21    8.88    1.64
   0  -7  21   12.32    1.96
   0   7  21   14.62    1.79
   0  -7  21   13.22    2.01
   0   7 -21    9.30    1.69
   0  -7  21   14.94    1.53
   0   7 -21   13.70    1.97
   0  -7  21   12.84    1.83
   0  -7  22   34.61    2.45
   0   7  22   28.78    2.26
   0   7  22   34.41    2.45
   0   7  22   30.67    2.75
   0   7  22   40.16    2.87
   0  -7  22   35.28    2.99
   0  -7  22   37.60    3.07
   0   7 -22   31.47    2.78
   0  -7  22   37.43    2.43
   0   7 -22   34.84    2.98
   0   7  22   32.42    2.61
   0   7  23    2.10    0.97
   0  -7  23    2.80    0.94
   0   7  23    1.43    0.78
   0   7  23    2.71    0.86
   0   7  23    2.30    1.11
   0   7  23    1.51    0.92
   0  -7  23    0.80    0.96
   0  -7  23    2.71    1.13
   0   7 -23    1.34    1.00
   0  -7  23    1.08    0.70
   0   7 -23    1.74    1.05
   0  -7  24   64.33    3.59
   0   7  24   66.91    3.61
   0   7  24   60.06    3.50
   0   7  24   74.27    4.15
   0  -7  24   77.94    4.31
   0  -7  24   73.91    4.26
   0   7  24   74.35    3.94
   0   7 -24   76.38    4.28
   0  -7  24   72.36    3.58
   0   7 -24   68.19    4.11
   0   7  24   68.53    3.83
   0   7  25   12.93    1.38
   0   7  25   11.73    1.32
   0   7 -25   14.85    1.71
   0  -7  25   13.34    1.34
   0   7 -25   15.14    1.85
   0  -7  25   15.45    1.79
   0  -7  25   16.03    1.77
   0   7  25   14.64    1.54
   0  -7  25   14.13    1.71
   0   7  25   14.75    1.58
   0  -7  25   13.42    1.43
   0   7  26   61.72    3.28
   0   7  26   62.35    3.20
   0   7 -26   63.32    3.59
   0  -7  26   66.33    3.72
   0  -7  26   59.78    3.55
   0  -7  26   66.04    3.71
   0   7  26   65.96    3.43
   0  -7  26   64.10    3.20
   0   7 -26   68.08    3.75
   0  -7  26   59.55    3.25
   0   7  26   63.17    3.41
   0   7  27   26.55    1.95
   0   7 -27   23.92    1.73
   0  -7  27   27.85    2.10
   0  -7  27   26.63    2.11
   0  -7  27   28.17    1.84
   0  -7  27   26.72    1.90
   0   7  27   27.73    1.91
   0   7  28   13.10    1.30
   0  -7  28   14.71    1.42
   0  -7  28   15.08    1.26
   0   7 -28   16.24    1.55
   0  -7  28   14.24    1.34
   0   7  28   15.51    1.34
   0  -7  28   14.46    1.38
   0  -7  29   10.74    1.15
   0   7 -29   15.63    1.39
   0  -7  29   11.34    1.15
   0   7  29   12.94    1.14
   0  -7  29   11.29    1.12
   0  -7  29   12.30    1.08
   0  -7  30    0.08    0.46
   0   7 -30    0.44    0.51
   0  -7  30    0.25    0.46
   0   7  30    0.18    0.44
   0  -7  31    0.44    0.41
   0   7 -31    1.03    0.49
   0   7  31    0.66    0.43
   0   7 -32    1.91    0.47
   0  -7  32    1.64    0.49
   0  -7  32    1.46    0.43
   0   7  32    1.56    0.40
   0  -7  33    0.95    0.32
   0   7 -33    0.76    0.31
   0  -7  33    0.66    0.32
   0   7  33    0.71    0.30
   0   8   0  340.76   16.42
   0   8   0  324.75   12.58
   0   8   0  351.68   13.22
   0  -8   0  328.38   18.12
   0  -8   0  304.72   17.44
   0   8   0  369.34   13.62
   0   8   0  312.11   12.65
   0   8   1  156.19    7.04
   0   8  -1  153.72    7.02
   0   8  -1  113.57    8.27
   0   8   1  127.85    8.50
   0   8   1  120.01    5.41
   0   8  -1  120.76    5.47
   0   8  -1  123.78    5.95
   0   8   1  122.83    5.94
   0  -8  -1  117.88    9.59
   0  -8   1  113.08    9.52
   0  -8   1  118.04    9.70
   0  -8  -1  107.63    8.93
   0   8  -1  137.32    6.39
   0   8  -1  118.58    5.53
   0   8   1  129.11    6.20
   0   8   1  112.63    5.50
   0   8  -2  292.48   14.60
   0   8   2  356.08   12.58
   0   8  -2  331.06   12.48
   0   8  -2  271.04   10.82
   0   8   2  273.94   10.72
   0   8   2  281.72   11.35
   0   8  -2  289.88   11.40
   0  -8   2  270.31   16.40
   0  -8  -2  285.37   16.22
   0  -8   2  279.72   16.45
   0   8  -2  315.76   11.98
   0   8   2  269.01   10.91
   0   8  -2  265.14   10.85
   0   8  -3    8.07    1.70
   0   8  -3   11.66    3.11
   0   8   3   13.20    1.96
   0   8  -3    7.35    1.19
   0   8   3    8.73    1.17
   0   8   3    8.31    1.35
   0   8  -3    5.77    1.37
   0   8   3    6.12    1.44
   0  -8  -3    7.85    2.55
   0  -8   3    7.46    2.88
   0  -8   3    8.55    2.73
   0   8  -3    5.88    1.12
   0   8   3    8.80    1.30
   0   8  -3    8.80    1.64
   0   8   4  200.76    8.30
   0   8  -4  192.84    8.17
   0   8  -4  224.13    9.29
   0   8  -4  190.31    9.08
   0   8   4  205.68   10.73
   0   8  -4  248.77   11.98
   0   8   4  230.87    9.48
   0   8   4  194.26    8.49
   0   8   4  201.80    8.01
   0   8  -4  193.19    8.17
   0   8  -4  212.85    8.71
   0  -8   4  189.50   13.90
   0  -8  -4  183.25   12.34
   0   8   4  209.82    8.38
   0   8  -5   28.51    2.17
   0   8   5   28.09    2.24
   0   8   5   32.72    2.55
   0   8  -5   30.73    2.79
   0   8   5   29.55    2.76
   0   8  -5   24.57    2.55
   0   8  -5   30.63    3.90
   0   8   5   29.34    2.42
   0   8  -5   28.64    2.17
   0   8   5   28.04    2.01
   0   8  -5   26.57    2.39
   0  -8  -5   27.33    4.22
   0  -8   5   29.93    5.35
   0   8   5   24.88    2.20
   0   8   6  240.32   10.51
   0   8  -6  255.44   10.20
   0   8  -6  268.91   11.20
   0   8   6  269.71   10.43
   0   8   6  273.27   10.74
   0   8   6  282.05   11.30
   0   8  -6  282.29   13.00
   0   8  -6  252.91   10.90
   0   8   6  269.75   10.64
   0   8   6  269.32    9.98
   0   8  -6  259.02   10.24
   0   8  -6  259.42   10.63
   0  -8  -6  251.56   14.62
   0  -8   6  286.40   17.92
   0   8   6  252.56   10.50
   0   8   7    5.75    1.32
   0   8  -7    5.14    1.36
   0   8  -7    5.01    1.10
   0   8   7    5.95    1.23
   0   8   7    6.47    1.41
   0   8   7    6.94    1.62
   0   8   7    7.04    1.34
   0   8  -7    5.51    1.26
   0  -8   7    6.47    3.14
   0   8   7    5.34    1.31
   0   8   8  209.82   10.41
   0   8   8  284.81   10.57
   0   8  -8  279.12   10.33
   0   8  -8  211.41   10.59
   0  -8   8  257.61   10.24
   0   8   8  267.45   11.07
   0   8   8  279.98   10.64
   0   8  -8  290.72   10.89
   0  -8   8  249.59   17.62
   0   8   8  272.59   10.64
   0   8   9    9.94    1.65
   0   8  -9   14.58    1.62
   0   8  -9    8.21    1.56
   0   8   9   13.33    1.65
   0   8   9   13.27    1.88
   0  -8   9   11.39    1.53
   0   8   9   14.14    1.79
   0   8  -9   14.77    1.81
   0  -8   9   10.10    4.03
   0  -8   9   13.98    1.73
   0   8   9   12.23    1.73
   0   8  10  247.49   10.61
   0   8  10  264.32   10.34
   0   8 -10  242.49   10.47
   0   8 -10  263.49   10.10
   0  -8  10  229.73    9.98
   0   8  10  224.76   10.51
   0   8  10  269.54   10.44
   0   8 -10  280.95   10.70
   0  -8  10  269.75   10.45
   0  -8  10  185.12   16.07
   0   8  10  255.31   10.35
   0   8  11   59.72    3.83
   0   8 -11   55.67    3.60
   0   8 -11   57.49    3.38
   0  -8  11   50.05    3.33
   0   8  11   45.59    3.58
   0   8  11   58.32    3.62
   0   8 -11   61.98    3.87
   0  -8  11   50.95    7.76
   0  -8  11   56.49    3.56
   0   8  11   62.89    3.76
   0   8  11   54.30    3.06
   0   8 -11   59.88    3.21
   0   8  12  251.31    9.90
   0   8 -12  255.18    9.61
   0   8 -12  242.57    9.33
   0  -8  12  184.15    9.03
   0   8  12  167.99    9.24
   0   8  12  244.17    9.65
   0   8 -12  260.48   10.00
   0   8  12  237.55    9.62
   0   8  12  225.66    8.97
   0   8 -12  225.20    8.96
   0  -8  12  234.81    9.64
   0   8  13   29.58    2.27
   0   8 -13   32.29    2.24
   0   8  13   32.05    2.68
   0  -8  13   31.78    2.44
   0   8  13   33.70    2.69
   0   8  13   30.73    2.70
   0   8  13   23.26    2.43
   0  -8  13   20.77    2.12
   0   8  13   31.63    2.58
   0   8 -13   35.95    2.82
   0  -8  13   29.07    2.55
   0   8 -13   30.22    2.34
   0   8 -13   30.38    2.35
   0   8 -14  169.51    6.93
   0   8  14  167.66    7.50
   0   8  14  151.95    6.93
   0   8  14  173.51    7.51
   0   8  14  183.37    7.81
   0  -8  14  166.98    7.85
   0  -8  14  177.42    7.25
   0   8 -14  186.22    7.87
   0  -8  14  148.86    7.36
   0   8 -14  158.59    7.05
   0   8 -14  176.97    7.03
   0   8  15    2.32    0.90
   0   8  15    3.68    1.39
   0   8 -15    1.97    0.80
   0   8  15    3.15    1.10
   0   8  15    2.76    1.24
   0  -8  15    1.76    1.26
   0  -8  15    2.79    0.96
   0   8 -15    2.67    1.16
   0  -8  15    2.91    1.16
   0   8 -15    3.16    0.97
   0   8 -15    3.06    0.82
   0   8  16  123.25    6.35
   0   8  16  179.33    7.50
   0   8  16  162.79    6.86
   0   8  16  167.82    7.36
   0  -8  16  147.22    7.27
   0  -8  16  162.82    6.62
   0   8 -16  177.58    7.47
   0  -8  16  112.11    6.55
   0   8 -16  132.05    6.34
   0   8  17   29.93    2.43
   0   8  17   39.92    2.70
   0   8  17   40.79    3.07
   0  -8  17   27.41    2.74
   0  -8  17   27.25    2.79
   0  -8  17   36.90    2.48
   0   8 -17   43.97    3.21
   0  -8  17   30.83    2.68
   0   8 -17   31.30    2.35
   0  -8  18  158.34    6.46
   0   8  18  156.78    7.17
   0  -8  18  126.81    6.95
   0   8  18  148.57    6.82
   0  -8  18  133.88    7.04
   0   8  18  161.30    6.66
   0   8 -18  159.06    7.26
   0  -8  18  151.94    6.95
   0   8  18  131.78    6.47
   0  -8  19   14.99    1.50
   0  -8  19   14.64    1.99
   0   8  19   14.90    1.74
   0  -8  19   13.18    1.93
   0   8  19   17.07    1.73
   0   8 -19   17.38    2.03
   0  -8  19   16.50    1.87
   0   8  19   13.46    1.60
   0   8  20  186.38    7.31
   0   8  20  194.79    7.65
   0  -8  20  190.56    8.05
   0  -8  20  184.62    8.00
   0   8  20  190.84    7.52
   0  -8  20  178.20    7.10
   0   8  21    1.81    0.85
   0   8  21    1.80    1.06
   0  -8  21    1.85    1.03
   0  -8  21    2.48    1.09
   0  -8  21    2.16    0.98
   0   8  21    3.34    1.00
   0   8 -21    2.27    1.11
   0   8  21    1.80    0.85
   0  -8  21    2.20    0.78
   0  -8  22  138.06    6.03
   0   8  22  131.05    5.64
   0  -8  22  138.77    6.09
   0  -8  22  123.22    5.11
   0   8 -22  132.97    6.04
   0   8  22  138.30    5.67
   0  -8  22  127.69    5.30
   0   8  23    8.50    1.32
   0  -8  23    7.98    1.25
   0  -8  23    6.98    1.25
   0  -8  23    7.26    0.88
   0   8 -23    8.04    1.35
   0   8  23    8.16    1.11
   0  -8  23    6.12    0.94
   0  -8  24   79.91    3.60
   0   8  24   89.89    3.87
   0  -8  24   92.80    4.23
   0  -8  24   90.47    4.14
   0  -8  25    0.97    0.65
   0  -8  25    0.79    0.70
   0  -8  25    1.15    0.54
   0   8 -25    1.09    0.70
   0   8  25    0.80    0.55
   0   8  25    1.10    0.57
   0   8  26   56.55    2.74
   0  -8  26   57.81    2.85
   0  -8  26   53.36    2.91
   0  -8  26   59.29    3.00
   0   8 -26   64.28    3.07
   0  -8  26   57.01    2.83
   0   8  26   58.10    2.75
   0  -8  26   50.60    2.58
   0   8  27   10.16    0.96
   0  -8  27   11.72    1.07
   0   8 -27   13.42    1.20
   0  -8  27   11.55    1.05
   0   8  27   10.32    0.95
   0  -8  27   10.55    0.91
   0   8  28   49.72    2.34
   0  -8  28   51.08    2.39
   0  -8  28   53.01    2.46
   0   8  28   47.65    2.27
   0  -8  28   46.93    2.25
   0   8  29   19.86    1.16
   0  -8  29   20.52    1.17
   0  -8  29   18.24    1.20
   0   8 -29   22.10    1.26
   0   8  29   19.67    1.11
   0  -8  29   18.64    1.08
   0   9   0   -0.25    0.64
   0   9   0   -0.30    1.06
   0   9   0   -0.38    1.21
   0   9   0    0.34    0.47
   0   9   0   -0.50    0.80
   0   9  -1    3.32    1.38
   0   9   1    2.67    1.35
   0   9  -1    3.56    0.96
   0   9   1    3.37    1.15
   0   9  -1    3.11    0.83
   0   9  -1    3.97    1.23
   0   9   1    4.09    0.93
   0   9  -1    3.30    0.72
   0   9  -1    3.46    0.94
   0   9   1    3.87    0.97
   0   9   2   20.01    2.49
   0   9  -2   15.30    2.17
   0   9  -2   16.49    1.46
   0   9   2   17.55    1.77
   0   9  -2   20.43    1.92
   0   9  -2   24.35    2.42
   0   9   2   19.76    1.75
   0   9  -2   20.16    1.73
   0   9   3   14.17    2.19
   0   9   3   12.77    1.56
   0   9  -3   13.45    1.31
   0   9   3   12.95    1.55
   0   9  -3   15.48    1.69
   0   9  -3   16.04    2.04
   0   9  -3   14.63    1.50
   0   9   3   15.56    1.56
   0   9   4   13.76    2.14
   0   9   4   14.45    1.62
   0   9  -4   14.80    1.39
   0   9   4   16.17    1.69
   0   9  -4   15.39    1.68
   0   9  -4   19.58    2.16
   0   9  -4   13.72    1.45
   0   9   4   16.00    1.57
   0   9  -5    0.92    0.76
   0   9   5    2.08    1.24
   0   9   5    0.29    0.79
   0   9   5    1.15    0.77
   0   9  -5    0.66    0.59
   0   9  -5    0.92    0.63
   0   9   5    1.06    0.73
   0   9  -5    1.28    1.13
   0  -9   5    0.75    0.63
   0   9  -6    2.56    0.91
   0   9   6    2.78    1.29
   0   9   6    2.56    0.97
   0   9  -6    4.52    0.89
   0   9   6    3.77    0.98
   0   9  -6    2.40    1.03
   0   9  -6    4.12    0.92
   0   9   6    4.78    1.01
   0  -9   6    2.72    0.84
   0   9  -7   19.01    1.90
   0   9   7   14.20    2.00
   0   9   7   14.17    1.70
   0   9   7   19.63    1.86
   0   9  -7   17.11    1.56
   0   9  -7   17.86    1.62
   0   9  -7   14.46    1.93
   0  -9   7   19.45    1.79
   0   9  -8   61.09    3.57
   0   9   8   45.73    3.57
   0   9   8   53.43    3.32
   0   9  -8   58.87    3.16
   0   9   8   62.05    3.47
   0   9  -8   52.89    3.08
   0   9  -8   54.24    3.65
   0  -9   8   58.24    3.36
   0   9   9   11.70    1.46
   0   9  -9   16.90    1.84
   0   9   9   13.57    1.86
   0   9   9   16.50    1.80
   0   9   9   18.17    1.82
   0   9  -9   16.35    1.55
   0   9  -9   15.85    1.54
   0   9  -9   18.17    1.99
   0  -9   9   15.53    1.66
   0   9  10   15.12    1.68
   0   9 -10   24.99    2.21
   0   9  10   19.36    2.12
   0   9  10   21.27    2.00
   0   9  10   23.10    2.05
   0   9 -10   25.84    1.94
   0   9 -10   20.93    1.78
   0   9 -10   28.12    2.28
   0  -9  10   23.89    2.04
   0   9  11   -0.21    0.78
   0   9 -11    0.08    0.82
   0  -9  11    0.18    0.78
   0   9  11    0.18    0.90
   0   9  11   -0.08    0.97
   0   9  11    0.61    0.74
   0   9 -11    0.19    0.66
   0   9 -11    0.28    0.74
   0  -9  11    0.37    0.64
   0   9  12    0.21    0.73
   0   9 -12    1.33    0.96
   0  -9  12    0.09    0.81
   0   9  12    0.08    0.95
   0   9  12    0.08    0.91
   0   9 -12   -0.07    0.65
   0   9 -12    1.48    0.73
   0  -9  12    0.60    0.72
   0   9 -13    4.86    1.19
   0  -9  13    2.78    0.97
   0   9  13    2.28    0.96
   0   9 -13    3.89    0.94
   0  -9  13    2.48    0.85
   0   9  13    2.31    0.81
   0   9 -14    8.26    1.36
   0   9  14    5.73    1.18
   0  -9  14    5.99    1.27
   0  -9  14    4.65    1.15
   0   9 -14    7.13    1.15
   0  -9  14    5.11    1.04
   0   9  14    6.81    1.13
   0   9  15    0.50    0.68
   0  -9  15    1.47    0.87
   0   9  15    1.17    0.77
   0  -9  15    0.33    0.76
   0   9 -15    1.44    0.74
   0  -9  15    1.12    0.68
   0   9 -15    1.73    1.00
   0   9  16    0.82    0.67
   0   9  16    0.26    0.64
   0  -9  16    0.64    0.81
   0  -9  16    0.31    0.70
   0   9  16    0.08    0.79
   0   9 -16    0.70    0.67
   0  -9  16    1.23    0.68
   0   9 -16   -0.24    0.85
   0   9  17    0.15    0.93
   0  -9  17    3.07    0.83
   0   9 -17    1.30    0.72
   0  -9  17    2.30    0.87
   0  -9  17    2.59    0.90
   0   9  17    2.61    0.80
   0   9 -17    1.92    0.89
   0  -9  18   10.29    1.21
   0   9 -18    9.63    1.23
   0  -9  18   10.85    1.36
   0  -9  18   12.65    1.42
   0   9  18   10.79    1.19
   0   9 -18    8.76    1.31
   0  -9  19   11.11    1.19
   0   9  19   13.21    1.47
   0   9 -19    9.94    1.24
   0  -9  19   11.22    1.35
   0  -9  19   12.29    1.38
   0  -9  19   13.41    1.39
   0   9  19   11.84    1.18
   0   9 -19    9.71    1.35
   0  -9  20   26.15    1.79
   0   9  20   28.02    2.05
   0   9 -20   24.25    1.77
   0  -9  20   28.66    1.93
   0  -9  20   27.55    1.96
   0  -9  20   28.28    2.03
   0   9  20   26.42    1.73
   0   9 -20   25.14    1.99
   0  -9  21    5.20    0.77
   0   9  21    6.10    0.98
   0   9 -21    4.51    0.76
   0  -9  21    5.15    0.87
   0   9  21    1.21    0.79
   0   9  21    4.34    0.71
   0  -9  21    2.57    0.86
   0   9 -21    5.65    0.94
   0  -9  22    6.77    0.80
   0  -9  22    7.88    0.91
   0   9  22    6.76    0.77
   0   9 -22    7.72    1.02
   0   9 -22    6.55    0.82
   0  -9  23   -0.09    0.35
   0   9  23   -0.09    0.37
   0  -9  23    0.31    0.41
   0   9 -23   -0.19    0.52
   0   9 -23    0.15    0.32
   0  -9  24   -0.15    0.32
   0   9 -24   -0.05    0.27
   0   9  24    0.10    0.29
   0  -9  24    0.09    0.35
   0   9 -24   -0.35    0.40
   0   9  25    2.10    0.36
   0   9 -25    1.87    0.39
   0  10   0  136.72    5.90
   0  10   0  139.10    5.93
   0  10   1    1.86    0.96
   0  10  -1    1.53    0.98
   0  10   1    2.87    1.03
   0  10  -1    3.40    1.04
   0  10   2  176.27    7.35
   0  10  -2  180.36    7.40
   0  10   2  186.91    7.42
   0  10  -2  187.34    7.44
   0  10   3    2.40    1.07
   0  10  -3    1.38    1.03
   0  10   3    2.29    1.03
   0  10  -3    1.45    0.99
   0  10   4  274.34   10.51
   0  10  -4  279.29   10.58
   0  10  -4  276.61   10.56
   0  10   4  264.53   10.47
   0  10   4  298.84   10.81
   0  10   5    5.87    1.22
   0  10  -5    5.64    1.26
   0  10   5    4.45    1.17
   0  10   5    6.96    1.40
   0  10   5    7.04    1.33
   0  10  -6  325.42   12.43
   0  10   6  325.71   12.37
   0  10   6  315.87   12.35
   0  10   6  344.24   12.61
   0  10   7    2.69    1.02
   0  10  -7    2.64    1.10
   0  10   7    2.22    1.01
   0  10   7    3.49    1.15
   0  10   7    3.52    1.08
   0  10  -8  224.17    9.07
   0  10   8  219.28    9.00
   0  10   8  233.80    9.21
   0  10   9    4.20    1.04
   0  10   9    5.84    1.16
   0  10   9    5.25    1.19
   0  10  -9    4.27    1.08
   0 -10   9    4.28    0.84
   0  10  -9    4.81    1.09
   0  10  10   76.17    5.17
   0  10  10  139.17    5.32
   0  10  10  127.93    5.24
   0 -10  10   93.29    4.62
   0  10 -10  121.21    5.15
   0  10 -10  122.43    5.13
   0  10  11    9.49    1.18
   0 -10  11    5.66    0.95
   0  10 -11    6.37    1.11
   0  10 -11    6.53    1.10
   0  10 -12  106.58    4.93
   0 -10  12  101.86    4.66
   0  10  13    4.06    0.81
   0  10 -13    3.53    0.88
   0 -10  13    3.93    0.85
   0  10  14  156.77    5.65
   0 -10  14  150.95    5.63
   0  10  15    1.48    0.58
   0  10 -15    1.09    0.69
   0 -10  15    1.41    0.61
   0  10  16  167.35    6.24
   0 -10  16  179.82    6.36
   0  10 -17    1.52    0.62
   0 -10  17    2.53    0.57
   0  10 -18  135.22    5.34
   0  10 -18  146.71    5.41
   0  10 -19    5.36    0.60
   0  11   0   -0.38    0.52
   0  11   0    0.08    0.46
   0  11   0   -0.73    0.71
   0  11  -1    8.32    0.92
   0  11   1    7.58    0.92
   0  11  -1    4.74    0.82
   0  11   1    6.44    0.92
   0  11  -2   -0.04    0.49
   0  11   2    0.43    0.51
   0  11  -2   -0.49    0.71
   0  11  -3   30.14    1.79
   0  11   3   27.23    1.82
   0  11  -3   25.43    1.72
   0  11  -4    0.04    0.47
   0  11   4    0.73    0.51
   0  11  -4   -0.28    0.62
   0  11   5    4.42    0.72
   0  11  -5    4.67    0.69
   0  11  -6    1.04    0.45
   0  11  -7    5.35    0.67
   1   0   0    0.78    0.34
   1   0   0    1.12    0.37
  -1   0   0    0.23    0.24
  -1   0   0    0.06    0.29
   1   0  -1    2.92    0.55
   1   0  -1    1.64    0.38
  -1   0  -1    1.76    0.43
   1   0   1    2.37    0.35
   1   0  -1    1.80    0.44
   1   0   1    1.74    0.44
  -1   0   1    2.23    0.47
   1   0  -2    5.06    0.74
  -1   0  -2    4.23    0.62
   1   0   2    5.43    0.71
   1   0  -2    5.26    0.71
  -1   0   2    4.89    0.67
  -1   0  -2    6.01    0.44
   1   0   3    0.30    0.28
  -1   0  -3    0.35    0.39
   1   0  -3    0.19    0.39
   1   0   3    0.24    0.40
  -1   0   3    0.04    0.40
  -1   0  -3    0.18    0.16
  -1   0   4   26.42    1.38
  -1   0  -4   22.67    1.67
   1   0   4   28.66    1.33
   1   0  -4   25.73    1.66
   1   0   4   27.55    1.75
  -1   0  -4   23.65    1.33
  -1   0   4   25.68    1.78
  -1   0  -5    0.48    0.50
  -1   0   5    0.41    0.31
   1   0  -5    0.52    0.49
  -1   0  -5   -0.03    0.34
   1   0   5    0.47    0.65
  -1   0   5    0.18    0.59
  -1   0  -6   30.97    2.08
   1   0  -6   34.09    2.18
  -1   0   6   33.09    1.80
   1   0   6   33.59    2.55
  -1   0  -6   33.05    1.99
  -1   0  -7    5.51    1.02
   1   0   7    5.21    1.14
   1   0  -7    5.42    1.02
   1   0   7    5.16    1.25
   1   0  -7    3.98    1.18
   1   0   7    4.06    0.59
  -1   0   7    4.68    0.74
  -1   0  -7    6.82    1.01
  -1   0  -8    7.44    1.27
   1   0   8   10.23    1.53
   1   0  -8    7.79    1.30
  -1   0  -8    7.15    1.19
   1   0   8    9.62    1.70
   1   0  -8    9.23    1.72
  -1   0   8    9.04    1.08
   1   0   8    9.08    0.83
  -1   0  -9   28.68    2.60
   1   0   9   32.11    2.67
  -1   0   9   33.74    2.24
   1   0  -9   33.24    2.68
  -1   0   9   33.84    2.27
  -1   0  -9   27.67    2.45
   1   0  -9   27.13    2.88
   1   0   9   26.94    2.81
   1   0   9   31.23    1.72
   1   0 -10    5.65    1.35
  -1   0 -10    6.17    1.18
  -1   0 -10    3.24    1.12
  -1   0  10    7.14    1.20
  -1   0 -10    8.79    1.64
  -1   0  10    5.38    1.06
   1   0  10    5.76    1.35
  -1   0 -10    4.85    1.24
   1   0  10    4.57    1.42
   1   0 -10    5.55    1.63
   1   0  10    4.80    0.67
   1   0 -11    7.25    1.64
  -1   0 -11    8.77    1.43
  -1   0  11    8.01    1.34
   1   0  11    7.49    0.83
   1   0  11    8.81    1.68
  -1   0  11    8.92    1.33
  -1   0 -11    6.36    1.59
   1   0  11    9.34    1.85
  -1   0 -11    8.69    1.63
   1   0 -11    9.46    1.88
  -1   0 -12   77.06    4.64
   1   0  12   70.51    4.79
  -1   0 -12   77.66    5.51
  -1   0  12   70.53    4.33
   1   0 -12   72.59    5.07
  -1   0 -12   84.71    5.19
   1   0  12   82.12    5.50
  -1   0  12   68.77    4.37
   1   0 -13    2.69    1.40
  -1   0 -13    5.42    1.44
   1   0 -13    8.22    1.96
   1   0  13    7.27    1.83
  -1   0  13    4.00    1.49
  -1   0 -13    3.62    1.19
  -1   0  13    3.12    1.05
  -1   0  13    4.78    1.13
   1   0  13    7.03    1.63
  -1   0  13    3.86    1.13
  -1   0 -13    5.90    1.71
   1   0 -14    0.51    1.08
  -1   0 -14    3.38    1.29
  -1   0 -14    4.73    1.38
   1   0 -14    3.60    1.42
   1   0  14    5.03    1.63
  -1   0  14    2.79    0.97
   1   0  14    3.98    1.47
  -1   0  14    2.80    0.95
  -1   0 -14    5.53    1.70
   1   0 -14    3.46    0.71
   1   0 -15    2.57    1.30
  -1   0  15    1.36    0.75
  -1   0 -15    1.05    0.85
  -1   0  15    3.29    0.74
  -1   0  15    2.67    0.66
  -1   0 -15    3.03    0.64
  -1   0 -15    2.43    1.19
   1   0 -15    1.69    1.28
   1   0  15    2.03    1.11
  -1   0  15    1.69    0.94
  -1   0  15    2.87    0.98
   1   0  15    2.23    1.09
   1   0 -15    1.70    0.58
   1   0 -15    2.10    0.63
   1   0 -16    7.95    1.97
  -1   0  16    6.47    1.22
  -1   0 -16    7.39    1.62
  -1   0  16    8.34    0.99
  -1   0  16    7.54    0.97
  -1   0 -16    6.84    0.84
   1   0 -16    7.06    1.97
  -1   0 -16    5.64    1.60
   1   0  16    6.65    1.62
  -1   0  16    5.93    1.43
  -1   0  16    6.73    1.28
   1   0  16    6.75    1.65
   1   0 -16    6.99    0.91
   1   0 -16    7.11    0.93
  -1   0 -17   58.95    4.92
   1   0 -17   59.16    5.07
  -1   0  17   57.30    2.89
  -1   0  17   61.54    3.01
  -1   0 -17   51.84    2.69
   1   0  17   55.93    2.75
  -1   0  17   57.65    2.78
  -1   0  17   51.03    3.36
  -1   0 -17   59.15    4.82
   1   0 -17   53.26    4.88
   1   0  17   54.05    4.39
  -1   0  17   55.43    4.28
   1   0  17   63.74    4.69
  -1   0  17   55.20    3.71
  -1   0 -17   48.93    2.69
   1   0 -17   53.21    2.80
  -1   0 -17   54.00    2.65
   1   0 -17   57.96    2.91
  -1   0 -18  134.94    8.06
   1   0 -18  140.97    8.51
  -1   0  18  130.49    5.50
  -1   0 -18  124.58    5.23
   1   0  18  130.30    5.30
  -1   0  18  134.46    5.48
  -1   0  18  128.59    5.27
  -1   0  18  123.11    5.96
  -1   0  18  132.41    6.46
   1   0  18  147.97    7.82
  -1   0 -18  125.60    5.14
   1   0 -18  132.74    5.48
   1   0 -18  130.85    5.41
  -1   0 -18  120.52    5.27
  -1   0 -18  149.11    8.29
   1   0  18  132.73    7.56
  -1   0  18  130.80    7.35
  -1   0  19   65.79    4.75
   1   0  19   57.89    4.71
  -1   0  19   54.47    5.03
  -1   0 -19   72.07    5.50
   1   0 -19   56.52    5.26
  -1   0 -19   68.00    5.36
   1   0 -19   63.68    3.12
   1   0 -19   61.95    3.13
  -1   0 -19   57.03    2.97
  -1   0 -19   59.66    2.87
   1   0  19   62.65    4.82
  -1   0  19   60.15    3.85
  -1   0  19   59.90    2.94
  -1   0 -19   59.12    2.93
   1   0  19   57.59    2.84
   1   0 -19   62.36    3.21
  -1   0  19   60.00    3.09
  -1   0  20   16.49    2.69
  -1   0  20   18.40    2.53
   1   0  20   18.00    2.62
  -1   0 -20   16.11    2.73
  -1   0 -20   18.18    2.94
   1   0 -20   16.24    2.99
  -1   0 -20   17.41    1.41
   1   0 -20   18.30    1.47
   1   0 -20   15.03    1.41
  -1   0  20   14.39    2.11
   1   0  20   15.57    2.48
  -1   0  20   15.49    1.84
   1   0 -20   17.31    1.54
  -1   0  20   15.01    1.29
   1   0  20   15.90    1.25
  -1   0  20   16.03    1.42
  -1   0 -20   15.55    1.33
  -1   0 -21   65.18    5.41
   1   0  21   56.46    4.81
  -1   0  21   60.86    4.75
   1   0  21   65.50    5.55
  -1   0  21   51.70    5.01
  -1   0 -21   59.63    5.35
   1   0 -21   66.29    5.80
  -1   0  21   56.67    2.93
   1   0 -21   61.47    3.28
  -1   0  21   61.76    3.19
  -1   0 -21   59.98    2.98
   1   0 -21   61.64    5.37
  -1   0  21   61.36    4.41
  -1   0 -21   59.34    3.05
   1   0 -21   59.38    3.18
   1   0 -21   62.11    3.16
   1   0 -22   47.17    4.72
  -1   0  22   42.51    3.63
   1   0  22   42.78    2.69
  -1   0  22   50.00    4.77
  -1   0 -22   43.73    4.51
  -1   0  22   47.16    4.13
   1   0  22   46.42    4.64
   1   0  22   41.97    4.11
  -1   0  22   41.53    2.48
  -1   0  22   43.44    2.56
   1   0 -22   47.30    2.74
  -1   0  22   43.50    2.39
  -1   0 -22   40.74    2.37
  -1   0  22   42.10    2.53
   1   0  22   40.30    2.56
  -1   0 -22   42.86    2.48
   1   0 -22   44.84    2.64
   1   0 -22   42.66    2.54
  -1   0  22   44.56    2.65
   1   0  22   43.45    2.64
   1   0 -22   51.41    5.06
  -1   0 -22   53.99    5.04
  -1   0  22   40.82    2.56
   1   0 -22   41.41    2.77
   1   0  22   39.90    2.64
   1   0 -23   51.10    3.19
   1   0  23   49.43    3.03
   1   0 -23   45.71    2.96
  -1   0  23   52.81    3.00
   1   0 -23   53.47    2.94
  -1   0 -23   58.25    3.04
   1   0 -23   52.84    3.01
  -1   0 -23   49.54    2.81
  -1   0  23   52.90    2.94
   1   0  23   53.74    2.91
   1   0  23   54.10    3.04
  -1   0  23   50.94    2.93
   1   0  23   49.78    3.04
   1   0  23   51.45    2.88
   1   0  23   55.62    4.80
  -1   0  23   54.37    5.13
  -1   0 -23   57.05    5.25
  -1   0  23   52.86    4.49
   1   0  23   58.95    5.40
  -1   0  23   53.41    2.89
  -1   0 -23   50.81    2.98
  -1   0  23   50.45    2.69
  -1   0  23   52.93    2.96
  -1   0 -23   48.94    2.71
   1   0 -23   53.97    3.08
   1   0 -23   61.93    5.71
  -1   0  23   53.24    3.02
   1   0  23   50.75    2.98
  -1   0 -23   56.47    5.35
   1   0 -23   62.69    5.54
  -1   0  23   50.80    4.06
  -1   0 -23   57.47    5.71
  -1   0 -24  126.16    8.55
  -1   0  24  122.15    5.47
   1   0 -24  125.32    8.82
   1   0  24  121.24    5.47
  -1   0  24  117.67    5.43
   1   0  24  118.73    5.56
   1   0 -24  120.40    5.70
   1   0 -24  111.01    5.43
   1   0 -24  122.72    5.38
   1   0 -24  122.67    5.46
  -1   0 -24  118.62    5.23
  -1   0 -24  129.20    5.48
  -1   0  24  126.79    5.23
   1   0  24  122.90    5.32
  -1   0  24  122.64    5.38
  -1   0  24  114.79    5.36
   1   0  24  123.43    5.33
   1   0  24  120.93    5.57
   1   0 -24  123.18    8.86
  -1   0  24  124.11    7.47
  -1   0  24  120.04    8.24
   1   0  24  126.95    8.46
  -1   0 -24  124.05    8.38
   1   0  24  121.74    7.72
  -1   0  24  119.74    5.29
  -1   0 -24  121.04    5.48
   1   0 -24  125.91    5.58
  -1   0  24  123.97    5.41
   1   0  24  124.15    5.46
  -1   0 -24  118.21    8.79
  -1   0  24  120.23    6.83
   1   0 -24  131.47    8.71
   1   0 -25    6.49    2.21
   1   0  25    8.84    1.22
  -1   0 -25    9.93    2.45
  -1   0  25    9.36    1.31
  -1   0  25    9.94    1.31
   1   0 -25   11.86    1.48
   1   0  25   11.67    1.45
   1   0 -25    8.67    1.26
  -1   0 -25    9.48    1.15
  -1   0 -25   10.07    1.24
   1   0 -25    8.52    1.20
   1   0  25   12.01    1.29
  -1   0  25    9.81    1.12
   1   0  25    9.07    2.27
  -1   0  25    9.08    1.19
  -1   0  25    7.79    1.17
   1   0  25    9.01    1.30
   1   0  25    9.62    1.22
  -1   0  25    9.20    2.31
   1   0 -25   10.38    2.61
  -1   0 -25   10.29    2.36
  -1   0 -25   10.65    1.31
  -1   0  25   10.46    1.21
   1   0 -25   11.50    1.34
   1   0  25    9.69    1.25
  -1   0 -25   10.73    2.68
   1   0 -25   10.49    2.49
   1   0  26   11.57    1.38
  -1   0  26   11.12    1.39
  -1   0 -26    5.35    2.22
   1   0 -26    9.48    2.45
   1   0 -26    9.67    1.29
   1   0 -26   11.00    1.48
  -1   0  26   12.58    1.43
   1   0 -26   12.30    1.38
  -1   0 -26   13.38    1.40
  -1   0 -26   10.78    1.23
   1   0  26   13.56    2.70
  -1   0  26   11.25    1.21
  -1   0  26   11.79    1.33
   1   0  26   13.49    1.34
  -1   0  26   11.27    1.38
   1   0  26   11.57    1.27
   1   0  26   11.27    1.41
   1   0 -26   13.41    2.98
  -1   0 -26   10.81    2.43
  -1   0  26   13.62    2.70
  -1   0 -26   12.06    1.35
  -1   0  26    8.79    1.16
   1   0 -26   11.78    1.48
   1   0 -26   10.88    1.35
   1   0  26   12.89    1.41
  -1   0 -26   10.79    2.83
   1   0 -26   13.24    2.76
   1   0 -27   27.64    4.10
  -1   0  27   25.43    2.05
   1   0  27   23.59    1.97
  -1   0 -27   21.73    3.65
   1   0 -27   18.49    1.81
   1   0 -27   21.61    2.05
  -1   0  27   22.01    1.97
  -1   0 -27   22.21    1.80
  -1   0 -27   25.01    1.94
   1   0 -27   24.30    1.97
  -1   0 -27   22.72    1.90
  -1   0  27   24.51    1.78
  -1   0  27   24.49    1.95
   1   0  27   25.42    1.89
  -1   0  27   23.58    1.92
   1   0  27   21.63    1.76
   1   0  27   25.84    2.10
   1   0  27   16.22    2.69
  -1   0  27   25.05    3.67
  -1   0 -27   25.84    3.78
   1   0  27   27.89    3.84
   1   0 -27   23.06    3.86
  -1   0 -27   22.07    1.92
   1   0 -27   25.16    2.13
  -1   0  27   23.16    1.85
   1   0 -27   24.13    1.98
   1   0  27   25.38    2.01
  -1   0 -27   24.59    3.98
   1   0 -27   23.67    3.73
   1   0  28    4.13    0.95
  -1   0  28    4.23    1.05
   1   0 -28    3.21    1.76
  -1   0 -28    3.44    1.77
   1   0 -28    3.51    0.99
  -1   0  28    4.36    1.00
   1   0 -28    1.84    0.74
  -1   0 -28    4.54    0.95
  -1   0 -28    3.34    0.80
   1   0 -28    3.38    0.86
  -1   0 -28    4.84    0.94
  -1   0  28    4.75    0.92
   1   0  28    6.46    1.89
  -1   0  28    3.77    0.89
   1   0  28    4.07    0.98
   1   0  28    4.19    0.84
  -1   0 -28    3.95    1.63
   1   0 -28    4.42    1.86
  -1   0  28    3.33    1.55
   1   0 -28    3.88    0.98
  -1   0 -28    4.86    1.00
   1   0 -28    3.77    0.90
   1   0  28    3.24    0.75
   1   0  28    4.57    0.95
  -1   0  28    4.01    0.77
  -1   0 -28    3.15    1.76
   1   0 -28    3.11    1.62
  -1   0  29   55.23    3.23
   1   0 -29   50.61    5.66
   1   0  29   50.55    3.11
  -1   0 -29   46.44    5.44
  -1   0  29   50.89    3.13
   1   0 -29   49.38    3.27
   1   0 -29   49.32    3.07
  -1   0 -29   53.29    3.10
  -1   0 -29   50.68    3.07
   1   0 -29   53.18    3.12
  -1   0  29   52.60    3.08
   1   0  29   53.61    2.96
  -1   0  29   50.34    2.81
  -1   0  29   48.23    3.00
   1   0  29   57.40    3.35
   1   0  29   50.11    2.88
   1   0  29   57.68    5.57
   1   0 -29   54.17    6.06
  -1   0  29   45.28    5.03
  -1   0 -29   45.75    5.17
   1   0  29   51.49    3.19
   1   0 -29   51.60    3.33
  -1   0 -29   53.69    3.18
   1   0 -29   57.99    3.28
   1   0  29   51.09    3.11
  -1   0 -29   48.31    5.73
   1   0 -29   58.30    5.91
  -1   0  30    2.14    0.84
   1   0 -30    3.01    1.77
   1   0  30    2.26    0.81
  -1   0 -30    1.49    1.57
   1   0 -30    2.22    0.79
  -1   0  30    3.34    0.93
   1   0 -30    2.82    0.95
   1   0 -30    2.64    0.80
  -1   0 -30    3.20    0.91
   1   0 -30    2.57    0.82
  -1   0 -30    4.42    0.93
   1   0  30    1.03    1.07
  -1   0  30    2.34    0.79
  -1   0  30    2.32    0.82
   1   0  30    2.42    0.84
   1   0  30    2.37    0.74
  -1   0 -30    1.61    1.28
   1   0 -30    0.65    1.14
  -1   0 -30    2.88    0.86
   1   0  30    2.38    0.88
   1   0 -30    3.33    0.96
   1   0 -30    3.36    0.96
   1   0  30    3.08    0.87
  -1   0  30    2.81    0.70
  -1   0 -30    3.57    1.76
   1   0 -30    1.77    1.40
   1   0 -31   29.99    4.50
  -1   0 -31   41.23    5.07
  -1   0  31   37.09    2.57
   1   0 -31   34.16    2.39
  -1   0  31   32.31    2.44
   1   0 -31   32.49    2.62
  -1   0 -31   36.91    2.50
   1   0 -31   38.49    2.57
  -1   0 -31   37.19    2.50
  -1   0  31   37.13    2.45
  -1   0  31   33.42    2.13
  -1   0  31   35.37    2.40
  -1   0 -31   36.45    2.67
   1   0  31   31.62    2.50
   1   0  31   30.44    2.14
   1   0 -31   31.76    4.70
   1   0  31   35.70    2.58
   1   0 -31   35.92    2.68
  -1   0 -31   33.08    2.44
   1   0 -31   36.62    2.55
   1   0  31   34.33    2.46
   1   0 -31   33.99    4.58
  -1   0 -31   33.92    4.76
  -1   0 -32   41.25    5.09
   1   0 -32   43.29    5.19
  -1   0  32   38.05    2.63
   1   0 -32   37.78    2.80
   1   0 -32   35.28    2.44
  -1   0  32   33.69    2.54
  -1   0 -32   40.31    2.58
  -1   0 -32   39.21    2.64
   1   0 -32   39.44    2.65
  -1   0  32   37.70    2.24
  -1   0 -32   39.70    2.84
   1   0  32   33.07    2.22
   1   0  32   36.56    2.70
   1   0 -32   36.64    4.97
   1   0 -32   39.82    2.81
   1   0  32   38.86    2.71
  -1   0 -32   40.17    2.65
   1   0 -32   40.23    2.69
  -1   0 -32   36.41    4.96
   1   0 -32   30.09    4.33
   1   0  32   42.00    2.68
   1   0  33   30.73    2.42
   1   0  33   27.62    1.92
  -1   0  33   33.88    2.33
   1   0  33   31.31    2.32
   1   0  33   30.39    2.36
  -1   0 -33   28.25    2.20
   1   0 -33   32.59    2.53
   1   0 -33   27.61    2.27
  -1   0 -33   32.68    2.52
   1   0 -33   28.84    2.24
  -1   0 -33   30.39    2.28
  -1   0 -33   29.47    2.22
   1   0 -33   32.05    2.48
  -1   0  33   30.00    2.31
   1   0  34   38.26    2.80
   1   0  34   43.46    2.75
  -1   0  34   42.89    2.71
   1   0  34   43.32    2.81
   1   0 -34   39.36    2.85
  -1   0 -34   37.61    2.60
   1   0 -34   41.63    2.75
  -1   0 -34   40.93    2.86
   1   0 -34   42.60    2.74
  -1   0 -34   42.13    2.71
  -1   0 -34   39.69    2.60
  -1   0 -34   40.97    2.95
  -1   0  34   44.96    2.82
  -1   0 -35   10.20    1.56
   1   0 -35   10.78    1.39
  -1   0 -35   12.02    1.39
   1   0  35   12.59    1.58
   1   0  35   14.79    1.43
   1   0 -35   12.78    1.61
  -1   0 -35   10.65    1.32
  -1   0  35   10.51    1.35
   1   0  35   13.40    1.55
   1   0 -35   11.82    1.45
  -1   0 -35   12.52    1.55
  -1   0  35   13.72    1.50
   1   0  35   13.52    1.48
  -1   0  35   13.60    1.54
  -1   0 -36   24.04    2.12
   1   0 -36   24.29    1.90
  -1   0 -36   25.24    1.93
   1   0  36   22.98    2.02
   1   0  36   24.46    1.82
  -1   0  36   24.86    1.90
   1   0  36   24.36    1.98
   1   0 -36   24.60    2.05
   1   0 -36   22.25    1.88
  -1   0  36   25.15    1.97
   1   0 -36   23.35    2.10
  -1   0 -36   22.91    2.03
  -1   0  36   25.02    1.89
   1   0  36   25.74    1.95
   1   0 -37    4.93    0.87
   1   0 -37    7.14    1.14
  -1   0 -37    1.16    1.22
  -1   0 -37    7.11    1.02
   1   0 -37    6.89    1.03
  -1   0 -37    6.81    1.00
   1   0  37    6.14    0.92
  -1   0  37    6.27    1.00
   1   0  37    5.99    1.03
   1   0 -37    7.22    1.13
  -1   0 -37    6.48    1.10
   1   0 -37    6.34    1.14
   1   0  37    6.67    1.12
  -1   0  37    7.21    1.10
   1   0  37    6.53    1.01
  -1   0  37    5.29    0.91
  -1   0 -38    0.23    0.61
   1   0 -38   -0.06    0.64
   1   0  38    0.33    0.44
  -1   0  38   -0.05    0.50
   1   0 -38    0.28    0.57
   1   0  38    0.46    0.59
  -1   0  38   -0.05    0.65
   1   0  38   -0.45    0.57
   1   0 -38   -0.05    0.50
  -1   0 -38    0.10    0.45
   1   0 -38    0.23    0.61
   1   0 -38    0.12    0.45
  -1   0 -38   -0.06    0.67
  -1   0  38    0.28    0.52
  -1   0 -39    5.78    0.89
   1   0 -39    0.21    1.01
   1   0  39    6.05    0.72
   1   0 -39    7.07    0.94
  -1   0  39    6.91    0.82
   1   0  39    6.25    0.85
  -1   0  39    5.59    0.91
   1   0  39    6.61    0.95
   1   0 -39    7.11    0.87
   1   0 -39    6.49    0.94
  -1   0 -39    1.18    1.05
  -1   0  39    6.87    0.83
  -1   0 -40    0.41    0.43
   1   0 -40   -0.04    0.45
  -1   0  40    0.42    0.37
  -1   0  40   -0.04    0.44
   1   0  40    0.35    0.48
  -1   0  40   -0.03    0.37
  -1   0  40    0.14    0.37
   1   0  40    0.55    0.31
   1   0 -40   -0.04    0.42
  -1   0 -40    0.14    0.48
  -1   0  41    6.45    0.67
  -1   0  41    9.37    0.84
   1   0  41    8.99    0.87
  -1   0  41    7.61    0.66
   1   0 -41    6.89    0.73
  -1   0 -41    7.65    0.83
  -1   0  42    1.66    0.40
   1   0  42    2.13    0.42
   1   0 -42    1.34    0.38
  -1   0  42    1.46    0.35
  -1   0 -42    1.45    0.40
  -1   0 -42    1.63    0.39
   1   0 -42    1.59    0.34
   1  -1  42   18.00    1.00
  -1   1  42   19.39    1.07
  -1   1  42   15.16    0.91
  -1  -1 -42   15.44    1.03
  -1  -1 -42   13.86    0.98
  -1   1  41    3.43    0.54
  -1   1  41    4.92    0.56
  -1   1  41    3.37    0.53
   1  -1  41    5.56    0.67
   1   1 -41    3.23    0.51
  -1  -1 -41    4.18    0.65
  -1  -1 -41    2.75    0.49
  -1  -1 -40    8.78    0.91
  -1   1  40    8.76    0.92
  -1   1  40    9.25    0.92
   1  -1  40   10.78    0.99
  -1  -1 -40    9.20    0.92
   1  -1  40    7.64    1.08
   1   1 -40    9.30    0.93
  -1  -1 -40   10.45    1.06
  -1   1  40    9.93    0.91
   1  -1  39    4.65    0.83
  -1   1  39    4.98    0.82
  -1   1  39    4.90    0.75
   1  -1  39    3.70    0.75
  -1  -1 -39    4.63    0.75
   1  -1  39    3.09    0.89
  -1  -1 -39    5.21    0.77
  -1  -1 -39    3.98    0.78
  -1  -1 -39    3.91    0.80
   1   1 -39    4.84    0.79
   1   1 -39    4.80    0.64
  -1   1  38   38.72    2.27
  -1  -1 -38   40.19    2.42
  -1  -1 -38   39.01    2.32
   1  -1  38   32.95    2.64
  -1  -1 -38   39.30    2.31
  -1   1  38   39.86    2.37
   1  -1  38   38.74    2.40
  -1  -1 -38   40.71    2.53
   1   1 -38   35.25    2.10
   1   1 -38   40.85    2.41
  -1   1  37   31.15    2.10
  -1   1  37   30.95    1.93
   1   1 -37   31.13    2.25
  -1  -1 -37   25.59    1.83
  -1  -1 -37   34.96    2.21
  -1   1  37   31.42    2.17
   1  -1  37   31.00    2.23
  -1  -1 -37   28.79    2.02
   1   1 -37   30.12    2.00
  -1  -1 -37   33.59    2.38
   1   1 -37   35.56    2.33
  -1  -1 -37   31.96    2.23
  -1  -1 -36  138.28    5.89
   1  -1  36  123.20    5.25
  -1  -1 -36  120.37    5.39
   1   1 -36  124.09    5.85
  -1   1  36  137.84    5.50
  -1  -1 -36  134.50    5.74
  -1   1  36  133.59    5.76
   1  -1  36  126.71    5.76
  -1  -1 -36  126.45    5.56
   1   1 -36  134.95    5.87
  -1  -1 -36  131.36    5.97
   1   1 -36  119.77    5.49
   1  -1  36  124.10    5.44
  -1   1  36  137.22    5.71
  -1  -1 -35   88.65    4.48
   1  -1  35   86.77    3.98
  -1  -1 -35   81.65    4.08
  -1   1  35   92.01    4.16
   1   1 -35   84.18    4.49
  -1  -1 -35   88.49    4.36
   1  -1  35   87.41    4.15
  -1   1  35   87.59    4.31
   1   1 -35   86.31    4.16
  -1  -1 -35   90.01    4.27
   1  -1  35   83.90    3.95
   1  -1  35   82.42    4.37
  -1   1  35   87.26    4.37
   1   1 -35   86.60    4.46
   1   1 -35   81.16    4.18
   1  -1  34  240.03    9.76
  -1   1  34  246.75    9.68
   1  -1  34  223.48    9.21
   1  -1  34  240.72    9.47
  -1   1  34  254.46    9.70
  -1  -1 -34  237.13    9.44
  -1   1  34  246.29    9.43
   1   1 -34  241.46    9.89
  -1  -1 -34  243.69    9.69
   1   1 -34  238.41    9.60
  -1  -1 -34  243.72    9.37
  -1  -1 -34  249.98    9.58
   1   1 -34  244.15    9.49
   1   1 -34  255.43    9.93
   1   1 -34  229.18    9.50
  -1   1  34  241.89    9.71
  -1  -1 -34  260.69    9.92
   1  -1  33   72.94    3.76
  -1   1  33   77.95    4.11
   1   1 -33   74.39    3.76
   1  -1  33   76.88    4.12
   1  -1  33   72.98    3.86
  -1  -1 -33   74.09    3.88
  -1   1  33   79.72    3.90
   1   1 -33   72.71    4.20
  -1  -1 -33   78.74    4.11
   1   1 -33   76.90    4.03
  -1   1  33   76.28    4.00
   1   1 -33   77.06    3.93
  -1  -1 -33   75.50    3.79
  -1  -1 -33   72.96    3.94
   1   1 -33   77.75    4.23
   1   1 -33   69.36    3.76
  -1   1  33   77.35    4.14
  -1  -1 -33   75.81    4.15
   1   1 -32  212.48    8.61
  -1   1  32  207.91    8.88
  -1  -1 -32  218.09    8.76
   1   1 -32  220.45    8.73
  -1  -1 -32  226.36    8.61
   1  -1  32  218.84    8.62
  -1   1  32  214.57    8.78
  -1   1  32  216.35    8.79
   1  -1  32  214.51    8.91
   1   1 -32  220.79    8.58
   1  -1  32  209.93    8.51
  -1   1  32  205.76    8.78
   1  -1  32  220.26    8.70
  -1  -1 -32  211.13    8.64
   1   1 -32  215.60    9.08
   1   1 -32  213.73    8.81
  -1  -1 -32  219.65    8.90
  -1  -1 -32  216.60   12.97
   1   1 -32  217.04   13.01
  -1   1  32  206.81    8.72
  -1  -1 -32  186.15   12.83
  -1   1  31   37.29    2.64
   1   1 -31   40.44    5.09
  -1  -1 -31   38.86    4.94
   1   1 -31   37.04    2.54
  -1   1  31   41.80    2.83
   1   1 -31   40.00    2.91
  -1  -1 -31   39.57    2.64
   1   1 -31   40.12    2.60
  -1  -1 -31   40.02    2.51
   1  -1  31   41.26    2.58
  -1   1  31   40.67    2.73
  -1   1  31   37.77    2.67
   1  -1  31   37.17    2.69
  -1   1  31   35.77    2.59
   1  -1  31   34.79    2.43
   1   1 -31   40.77    2.57
   1   1 -31   33.09    4.84
   1   1 -31   40.12    2.88
  -1  -1 -31   40.33    2.62
   1   1 -31   37.37    2.65
   1  -1  31   38.55    2.60
  -1  -1 -31   41.12    5.36
   1   1 -31   34.15    4.39
  -1  -1 -30   64.50    6.48
   1   1 -30   69.79    6.64
  -1   1  30   63.49    3.55
   1   1 -30   59.88    3.46
  -1   1  30   59.77    3.62
   1   1 -30   54.17    3.62
   1   1 -30   61.66    3.47
  -1  -1 -30   66.43    3.53
  -1  -1 -30   63.30    3.38
   1  -1  30   65.13    3.42
  -1   1  30   63.10    3.56
  -1   1  30   59.96    3.49
   1  -1  30   63.82    3.64
   1  -1  30   61.71    3.38
  -1   1  30   60.18    3.48
   1   1 -30   62.35    6.57
  -1  -1 -30   59.43    3.40
   1   1 -30   59.02    3.67
   1   1 -30   59.29    3.49
   1  -1  30   60.72    3.44
  -1  -1 -30   57.00    6.33
   1   1 -30   52.68    5.61
  -1   1  29   15.54    1.63
  -1  -1 -29    8.43    2.49
   1  -1  29   15.24    1.59
   1   1 -29   20.31    3.49
   1   1 -29   13.79    1.69
  -1   1  29   16.12    1.74
   1   1 -29   13.80    1.56
  -1  -1 -29   15.59    1.60
   1   1 -29   12.31    1.48
   1   1 -29   15.29    1.59
  -1  -1 -29   15.39    1.51
   1  -1  29   15.49    1.51
  -1   1  29   14.40    1.61
  -1   1  29   15.98    1.65
  -1   1  29   16.41    1.65
   1  -1  29   11.94    1.41
   1  -1  29   13.49    1.58
   1   1 -29   13.01    3.09
   1   1 -29   14.56    1.66
  -1  -1 -29   15.56    1.54
   1   1 -29   16.76    1.67
   1  -1  29   14.80    1.56
   1   1 -29   14.41    2.97
   1   1 -28   29.35    4.35
  -1  -1 -28   29.07    4.37
   1  -1  28   32.84    2.34
  -1   1  28   34.43    2.40
   1   1 -28   28.89    2.46
   1   1 -28   33.05    2.41
  -1   1  28   33.81    2.49
  -1  -1 -28   32.72    2.13
  -1  -1 -28   35.26    2.30
   1   1 -28   30.89    2.33
  -1  -1 -28   28.52    2.24
   1   1 -28   32.56    2.34
  -1   1  28   36.05    2.49
   1  -1  28   30.21    2.20
  -1   1  28   29.22    2.29
   1  -1  28   31.77    2.25
   1  -1  28   29.55    2.36
  -1   1  28   33.53    2.40
   1   1 -28   34.60    4.76
   1  -1  28   32.57    4.15
  -1  -1 -28   31.59    4.03
   1  -1  28   31.76    4.20
   1   1 -28   29.65    2.42
  -1  -1 -28   33.39    2.31
   1   1 -28   32.59    2.39
   1  -1  28   32.26    2.32
   1   1 -28   24.11    3.64
  -1  -1 -27   21.64    3.71
   1  -1  27   24.24    2.00
   1   1 -27   29.34    4.24
  -1   1  27   24.66    2.03
  -1   1  27   27.61    2.24
   1   1 -27   23.85    2.02
   1   1 -27   20.76    2.07
   1   1 -27   23.78    1.96
  -1  -1 -27   25.92    1.85
   1   1 -27   24.60    2.02
  -1  -1 -27   25.68    1.96
  -1  -1 -27   23.98    1.98
   1  -1  27   22.28    1.85
  -1   1  27   25.21    2.06
  -1   1  27   24.29    2.01
   1  -1  27   25.85    2.12
   1  -1  27   20.90    1.83
   1  -1  27   27.80    3.71
   1  -1  27   24.63    3.77
  -1   1  27   27.55    3.51
   1   1 -27   27.14    4.17
  -1   1  27   26.11    3.66
  -1  -1 -27   22.49    3.37
  -1  -1 -27   24.00    1.93
   1   1 -27   27.43    2.27
   1   1 -27   22.63    1.96
   1  -1  27   23.66    1.94
   1   1 -27   21.57    3.43
   1  -1  26  151.70    6.71
   1   1 -26  171.39   10.66
  -1   1  26  152.08    6.67
  -1  -1 -26  149.23   10.01
   1   1 -26  164.01    7.15
   1   1 -26  158.29    6.86
  -1   1  26  173.81    7.11
   1   1 -26  158.02    6.80
  -1  -1 -26  169.87    6.72
  -1  -1 -26  155.35    6.43
   1  -1  26  145.94    6.54
  -1   1  26  154.03    6.80
  -1   1  26  162.12    6.83
   1  -1  26  152.42    6.79
   1  -1  26  159.58    6.67
   1  -1  26  165.59   10.32
  -1  -1 -26  154.07    9.59
  -1   1  26  161.78    9.54
  -1   1  26  154.42    9.58
   1  -1  26  162.09    9.96
   1   1 -26  154.00   10.56
   1   1 -26  162.94    7.05
  -1  -1 -26  144.65    6.58
   1   1 -26  162.64    6.88
   1  -1  26  153.63    6.70
   1   1 -26  154.63    9.82
  -1   1  25  170.26    7.24
  -1  -1 -25  162.84   10.43
   1   1 -25  171.13   10.96
   1  -1  25  172.28    7.27
   1   1 -25  162.16    7.31
   1   1 -25  177.16    7.65
  -1   1  25  187.13    7.60
   1   1 -25  172.72    7.31
  -1  -1 -25  170.79    6.97
  -1  -1 -25  175.83    7.19
   1  -1  25  172.85    7.17
  -1   1  25  180.87    7.42
  -1   1  25  172.50    7.32
   1  -1  25  173.87    7.20
   1  -1  25  177.79    7.39
   1  -1  25  185.09   10.97
   1  -1  25  200.47   11.03
  -1  -1 -25  177.36   10.27
  -1   1  25  179.23   10.36
  -1   1  25  186.16   10.30
   1   1 -25  178.86   11.31
  -1  -1 -25  161.08    7.13
   1   1 -25  175.67    7.54
   1  -1  25  170.55    7.00
   1   1 -25  184.98    7.48
   1  -1  25  177.54    7.30
   1   1 -25  177.97   10.52
   1  -1  25  171.66    9.92
  -1  -1 -24  765.35   29.93
  -1   1  24  710.97   25.23
   1   1 -24  732.36   30.22
   1  -1  24  717.41   25.27
   1   1 -24  727.34   25.69
  -1   1  24  776.14   25.64
   1   1 -24  626.22   25.19
   1   1 -24  747.05   25.41
  -1  -1 -24  780.16   25.28
  -1  -1 -24  707.55   24.96
   1  -1  24  700.26   25.12
  -1   1  24  770.26   25.48
  -1   1  24  734.65   25.38
   1  -1  24  720.63   25.18
   1  -1  24  734.35   25.40
  -1   1  24  749.69   29.40
  -1   1  24  759.84   29.17
   1   1 -24  733.92   30.58
   1  -1  24  789.21   30.36
   1  -1  24  794.87   30.03
  -1  -1 -24  750.06   29.19
  -1   1  24  680.59   24.89
  -1  -1 -24  680.93   25.14
   1   1 -24  722.03   25.57
   1  -1  24  705.03   25.00
   1   1 -24  778.52   25.51
   1  -1  24  734.36   25.32
   1   1 -24  727.09   29.37
   1  -1  24  712.87   28.64
   1  -1  23  371.43   13.73
  -1  -1 -23  394.33   17.66
  -1   1  23  362.19   13.65
   1   1 -23  396.27   18.20
   1   1 -23  375.13   14.09
   1   1 -23  327.14   13.70
  -1   1  23  391.53   14.04
  -1  -1 -23  367.01   13.45
   1   1 -23  377.37   13.83
   1   1 -23  374.61   13.79
  -1   1  23  397.63   13.92
   1  -1  23  360.72   13.59
  -1   1  23  378.43   13.81
   1  -1  23  379.25   13.83
   1  -1  23  372.82   13.64
  -1   1  23  361.80   17.20
   1   1 -23  380.44   18.49
  -1  -1 -23  363.61   16.94
  -1   1  23  413.19   17.42
   1  -1  23  410.79   18.26
   1   1 -23  358.95   13.92
  -1   1  23  350.19   13.35
   1   1 -23  408.95   13.98
   1  -1  23  370.90   13.50
  -1  -1 -23  350.67   13.22
   1  -1  23  389.51   13.78
   1  -1  23  382.84   13.78
   1  -1  23  371.23   16.80
   1   1 -23  391.86   17.40
  -1  -1 -23  384.84   18.25
  -1  -1 -22 1245.34   43.85
  -1   1  22 1136.71   39.23
   1   1 -22 1294.02   44.74
   1  -1  22 1131.81   39.30
  -1   1  22 1224.89   39.63
   1   1 -22 1184.46   39.75
   1   1 -22 1071.26   39.35
  -1   1  22 1163.49   39.38
   1  -1  22 1141.65   39.20
   1  -1  22 1179.34   39.41
  -1   1  22 1249.06   43.50
  -1  -1 -22 1134.09   42.87
  -1   1  22 1234.61   43.72
   1   1 -22 1206.01   44.75
   1  -1  22 1172.76   44.08
   1   1 -22 1102.35   39.48
   1  -1  22 1141.51   39.07
   1  -1  22 1174.00   39.32
  -1  -1 -22 1103.89   38.83
   1   1 -22 1247.67   39.55
  -1  -1 -22 1127.62   39.02
   1   1 -22 1171.85   39.40
   1   1 -22 1213.14   39.49
   1  -1  22 1081.86   39.11
   1  -1  22 1163.27   42.76
   1   1 -22 1237.29   43.50
  -1  -1 -22 1222.04   44.50
   1  -1  22 1170.11   39.35
   1   1 -21  216.06    8.95
  -1  -1 -21  213.54    8.39
   1  -1  21  238.67    9.00
   1  -1  21  212.24    8.57
   1  -1  21  228.80    8.83
   1   1 -21  235.24    9.00
   1   1 -21  244.12   12.67
  -1  -1 -21  237.89   12.15
   1  -1  21  222.37   12.31
  -1   1  21  234.00   12.11
  -1   1  21  239.44   11.89
   1   1 -21  246.66   13.00
  -1  -1 -21  219.89   11.48
   1   1 -21  223.85   11.68
  -1  -1 -21  232.26   12.62
   1  -1  21  229.91   11.53
   1   1 -21  233.60    8.93
   1   1 -21  236.38    8.92
  -1  -1 -21  212.86    8.53
   1  -1  20  579.52   19.97
  -1   1  20  555.72   19.47
   1  -1  20  560.92   19.82
   1  -1  20  530.00   19.39
   1  -1  20  544.02   19.60
   1   1 -20  604.09   20.07
  -1  -1 -20  547.06   19.42
  -1  -1 -20  620.58   23.81
   1   1 -20  577.54   24.23
   1   1 -20  565.32   24.34
   1  -1  20  578.25   24.07
  -1   1  20  592.27   23.72
  -1   1  20  603.89   23.50
   1  -1  20  574.00   22.98
  -1  -1 -20  605.24   24.38
   1   1 -20  608.73   23.38
   1   1 -20  586.04   19.93
  -1  -1 -20  536.50   19.53
   1   1 -20  560.51   19.92
   1   1 -19  125.86    5.38
   1   1 -19  125.88    5.40
  -1  -1 -19  111.86    5.03
  -1  -1 -19  118.83    4.98
   1  -1  19  121.77    5.16
   1  -1  19  127.05    5.35
   1   1 -19  126.80    5.44
  -1   1  19  124.91    5.07
   1  -1  19  125.08    5.41
  -1   1  19  123.30    6.54
   1  -1  19  118.34    8.04
  -1   1  19  119.79    7.83
  -1   1  19  121.78    7.70
   1   1 -19  137.05    8.69
   1  -1  19  128.45    7.67
   1   1 -19  136.64    7.84
  -1   1  19  118.02    5.80
   1  -1  19  110.29    6.01
  -1  -1 -19  136.30    8.46
   1   1 -19  134.49    8.42
  -1  -1 -19  129.08    7.95
   1   1 -18   76.16    3.80
   1   1 -18   75.38    3.79
   1  -1  18   79.45    3.67
  -1  -1 -18   75.27    3.51
  -1   1  18   80.47    3.60
   1   1 -18   82.32    3.92
   1  -1  18   80.37    3.89
   1  -1  18   77.42    3.79
  -1   1  18   82.67    5.01
  -1   1  18   71.78    5.81
   1   1 -18   79.87    6.36
  -1   1  18   79.27    5.83
   1   1 -18   86.46    5.85
  -1   1  18   81.28    4.32
   1  -1  18   77.89    4.68
   1  -1  18   92.85    6.07
  -1  -1 -18   86.92    6.49
   1   1 -18   77.38    6.22
  -1  -1 -18   80.86    5.95
   1   1 -17   26.67    1.89
   1   1 -17   26.65    1.87
   1  -1  17   23.43    1.70
   1  -1  17   29.89    1.94
   1   1 -17   26.41    1.90
  -1  -1 -17   25.09    1.64
   1  -1  17   28.06    1.93
  -1   1  17   25.67    2.64
   1   1 -17   26.51    3.48
  -1   1  17   28.30    3.31
   1  -1  17   30.84    3.65
  -1   1  17   21.74    3.08
   1  -1  17   31.75    2.76
   1   1 -17   29.39    3.17
   1  -1  17   26.55    1.98
  -1   1  17   30.03    2.31
   1  -1  17   28.62    3.26
  -1  -1 -17   29.44    3.56
  -1  -1 -17   28.88    3.34
   1   1 -17   24.17    3.38
   1   1 -16  280.10    9.89
   1  -1  16  288.35    9.98
   1  -1  16  282.49    9.86
  -1  -1 -16  222.35    9.37
   1   1 -16  228.19    9.68
  -1   1  16  252.88   11.36
  -1   1  16  238.34   12.09
   1  -1  16  248.86   12.76
  -1   1  16  224.92   12.11
  -1   1  16  297.21   10.63
   1  -1  16  256.33    9.91
   1  -1  16  299.51   12.82
   1  -1  16  288.40   11.48
  -1  -1 -16  299.88   13.47
   1   1 -16  321.21   12.81
   1   1 -16  253.80   12.83
   1   1 -15   90.28    4.25
   1  -1  15   85.99    4.26
   1  -1  15  100.29    4.41
   1   1 -15   84.49    4.21
  -1   1  15  103.96    5.84
  -1   1  15   83.80    5.97
  -1   1  15   80.92    5.95
   1  -1  15   84.88    6.34
  -1  -1 -15  127.16    7.45
   1   1 -15  131.17    6.79
   1  -1  15  123.55    6.99
  -1   1  15  113.42    4.37
   1  -1  15   98.79    4.44
   1  -1  15  133.41    6.17
   1   1 -15   99.99    6.72
   1   1 -14  497.41   20.63
   1   1 -14  504.11   20.67
   1  -1  14  571.83   20.89
  -1   1  14  519.81   22.98
   1  -1  14  573.34   23.82
  -1   1  14  525.94   23.16
   1   1 -14  926.82   25.01
   1  -1  14  875.28   25.45
   1  -1  14  893.01   23.92
  -1   1  14  785.54   21.22
   1  -1  14  556.43   20.88
  -1  -1 -14  933.91   26.44
   1   1 -14  510.13   23.44
  -1   1  14  720.66   23.41
  -1   1  13  571.49   23.98
  -1   1  13  544.71   23.71
  -1  -1 -13  748.59   25.66
   1  -1  13  594.67   24.40
  -1  -1 -13  805.81   26.25
  -1   1  13  636.74   21.88
   1  -1  13  752.59   24.16
   1  -1  13  771.32   25.57
   1   1 -13  457.64   23.66
  -1   1  13  632.22   23.88
   1  -1  12 2192.92   74.31
  -1   1  12 2099.63   73.74
  -1  -1 -12 2792.25   76.09
  -1   1  12 2155.26   73.94
   1   1 -12 1808.34   73.66
  -1   1  12 1871.10   71.52
   1  -1  12 2629.36   75.47
   1  -1  12 2424.56   73.94
  -1  -1 -12 2533.51   72.92
  -1   1  12 2053.66   73.66
  -1  -1 -11  817.82   31.97
   1  -1  11  934.21   32.94
  -1   1  11  941.94   32.70
  -1   1  11  926.69   32.56
   1   1 -11  848.82   32.63
   1  -1  11  853.52   32.48
   1  -1  11  929.65   33.64
  -1  -1 -11  891.66   31.46
  -1  -1 -10 2404.46   72.97
  -1   1  10 2521.05   73.47
   1  -1  10 2519.67   73.82
  -1  -1 -10 2880.57   75.61
  -1   1  10 1839.54   73.07
  -1   1  10 2486.31   73.57
   1   1 -10 2244.37   73.47
   1  -1  10 1807.89   72.93
  -1   1  10 1885.01   71.64
  -1  -1 -10 1995.43   72.01
  -1  -1  -9  302.53   10.89
  -1   1   9  318.97   11.43
  -1   1   9  249.58   11.20
  -1   1   9  317.41   11.31
  -1  -1  -9  351.63   12.96
   1   1  -9  300.83   11.36
   1  -1   9  224.68   11.10
  -1   1   9  253.67    9.92
  -1  -1  -9  236.17   10.13
  -1  -1  -8  881.31   30.34
  -1  -1  -8 1014.32   32.74
  -1   1   8  935.43   30.78
  -1   1   8  905.44   30.81
  -1   1   8  878.43   30.93
   1   1  -8  908.91   30.81
   1  -1   8  767.33   31.10
  -1   1   8  840.44   29.51
   1  -1   8  968.37   31.37
  -1  -1  -8  857.13   29.86
  -1  -1  -7  132.60    5.93
  -1   1   7  145.94    6.34
  -1   1   7  147.96    6.27
  -1   1   7  138.53    6.29
   1  -1   7  145.96    6.91
   1   1  -7  142.48    6.25
   1  -1   7  148.75    6.62
  -1  -1  -6   70.39    4.25
  -1   1   6   65.18    3.19
  -1   1   6   55.39    3.19
  -1   1   6   57.95    3.17
   1  -1   6   66.96    3.88
   1   1  -6   56.70    3.14
   1  -1   6   58.76    3.40
  -1  -1  -5  134.35    6.28
  -1   1   5  128.55    5.33
  -1   1   5  127.63    5.41
  -1   1   5  126.11    5.06
   1   1  -5  123.79    5.21
  -1  -1  -5  130.47    5.19
   1  -1   5  144.73    6.13
  -1  -1  -5  112.67    4.59
   1  -1   5  130.59    5.61
  -1   1   4 1171.03   37.35
  -1  -1  -4 1003.20   37.88
  -1   1   4 1059.38   36.78
  -1  -1  -4 1087.34   36.41
  -1  -1  -4 1136.08   36.74
   1   1  -4 1147.87   37.19
   1  -1   4 1150.61   37.63
   1  -1   3   42.66    2.52
  -1   1   3   37.09    1.83
  -1  -1  -3   42.80    2.49
   1   1  -3   38.30    2.25
   1  -1   3   37.10    2.11
   1   1  -3   42.10    2.15
  -1  -1  -2 3038.94   99.68
   1  -1   2 2891.46   99.90
  -1  -1  -2 2979.78   99.09
   1   1  -2 2972.40   99.60
  -1   1   2 3112.95   99.32
  -1   1   2 2954.88   99.99
   1  -1   2 3265.41   99.77
   1   1  -2 3007.56   99.67
  -1  -1  -1 1017.63   31.70
   1  -1   1  960.67   32.09
   1   1  -1  911.98   31.76
  -1  -1  -1  951.08   31.61
  -1   1   1  975.92   32.35
   1   1  -1  900.92   31.86
   1  -1   1  955.42   31.96
   1  -1   0 1143.65   38.71
  -1  -1   0 1116.89   38.21
  -1   1   0 1192.70   38.84
  -1  -1   0 1135.79   38.57
  -1   1   0 1219.91   39.10
  -1  -1   0 1169.07   38.66
   1   1   0 1262.67   38.78
  -1   1  -1  944.59   32.16
  -1   1  -1 1032.73   32.50
  -1  -1   1  942.90   32.34
  -1  -1   1  933.32   32.07
   1   1   1  971.40   32.24
   1  -1  -1  925.39   32.11
   1  -1  -1 1002.03   32.43
   1   1   1  916.30   32.02
  -1  -1   2 3172.24   99.17
  -1  -1   2 3187.75   99.44
  -1  -1   2 3066.78   99.61
  -1   1  -2 3017.01   99.33
  -1   1  -2 3068.65   99.16
  -1   1  -2 2732.54   99.07
   1   1   2 3289.62   99.35
   1  -1  -2 3088.59   99.24
   1  -1  -2 3098.11   99.36
   1   1   3   73.82    4.63
  -1  -1   3   78.13    3.59
  -1  -1   3   85.00    4.10
  -1   1  -3   75.93    3.45
  -1   1  -3   72.90    3.46
   1   1   3   70.71    3.18
   1  -1  -3   81.46    3.49
   1   1   3   83.18    3.51
   1   1   4 1147.33   38.72
   1  -1  -4 1194.08   38.90
  -1  -1   4 1230.10   40.12
  -1   1  -4 1257.45   38.93
   1   1   4 1111.55   38.06
   1  -1  -5  143.71    5.63
  -1  -1   5  147.95    6.89
   1   1   5  132.36    4.77
   1   1   5  132.99    5.70
   1  -1  -6  123.07    5.05
  -1  -1   6  112.68    3.93
   1   1   6  106.88    4.06
   1   1   6  109.12    4.95
  -1  -1   6  121.64    6.35
   1  -1  -7   98.04    4.59
   1   1   7   97.18    4.48
   1   1   7   90.96    3.63
  -1  -1   7   99.44    3.66
  -1  -1   8  996.21   33.22
   1  -1  -8  997.77   33.31
   1   1   8  944.96   31.98
  -1  -1   8  854.90   34.58
  -1   1  -8  973.15   33.30
   1   1   8  933.78   32.82
  -1  -1   8  962.88   32.09
  -1  -1   9  233.32    9.46
   1  -1  -9  229.17    9.59
  -1  -1   9  198.98    8.37
   1   1   9  255.96    9.17
  -1   1  -9  239.74    9.62
   1   1   9  213.81    8.91
  -1  -1   9  224.74   10.90
  -1  -1  10 2491.29   77.64
   1  -1 -10 2383.72   78.55
   1  -1 -10 2348.25   77.81
   1   1  10 2252.50   76.74
  -1  -1  10 2546.89   79.74
   1   1  10 2778.05   77.25
  -1   1 -10 2554.30   77.99
  -1  -1  10 2651.81   78.21
  -1   1 -11  787.68   29.37
  -1  -1  11  862.05   29.21
   1  -1 -11  836.20   30.14
   1   1  11  784.28   28.12
   1  -1 -11  771.12   29.29
  -1  -1  11  603.90   27.54
  -1  -1  11  873.07   29.77
  -1  -1  11  913.44   31.10
   1   1  11 1003.88   28.83
  -1   1 -11  890.92   29.67
  -1   1 -12 2139.24   73.08
  -1  -1  12 2119.36   72.78
   1   1  12 2059.27   71.66
   1  -1 -12 1987.95   73.73
   1  -1 -12 1916.11   72.98
  -1  -1  12 1923.51   71.50
  -1  -1  12 2193.66   73.61
  -1   1 -12 2348.02   73.61
  -1   1 -13  521.11   21.68
  -1   1 -13  617.87   22.53
   1   1  13  687.13   21.28
  -1  -1  13  523.10   22.05
  -1  -1  13  594.98   20.69
   1   1  13  519.34   20.31
  -1  -1  13  528.79   21.49
   1  -1 -13  487.06   21.72
  -1   1 -14  802.40   25.74
  -1  -1  14  856.86   26.10
  -1   1 -14  825.43   25.80
  -1  -1  14  883.99   26.16
  -1   1 -14  589.30   27.80
  -1  -1  14  586.25   28.25
  -1  -1  14  778.83   27.24
   1   1  14  869.42   27.72
  -1   1 -14  616.42   28.28
  -1   1 -14  634.57   28.75
  -1  -1  14  537.74   27.48
  -1  -1  14  643.92   27.68
   1  -1 -14  605.65   28.21
   1  -1 -15  116.61    4.94
  -1   1 -15  118.03    4.94
  -1   1 -15  124.50    4.96
  -1  -1  15  131.57    5.23
  -1  -1  15  138.27    5.31
  -1   1 -15  128.94    5.01
  -1   1 -15   96.39    6.80
   1   1  15  135.56    6.50
  -1   1 -15   94.85    6.98
  -1  -1  15  129.34    6.32
  -1  -1  15  103.42    6.58
  -1   1 -15  100.77    7.39
  -1  -1  15   97.91    6.67
   1  -1 -15  108.22    7.22
  -1   1 -16  319.64   11.26
   1  -1 -16  302.56   11.15
   1  -1 -16  311.90   11.32
  -1   1 -16  309.60   11.27
  -1  -1  16  344.79   11.66
  -1  -1  16  317.75   11.52
  -1   1 -16  319.14   11.29
  -1  -1  16  262.34   11.36
  -1   1 -16  288.46   13.97
  -1  -1  16  321.44   12.92
  -1  -1  16  345.15   15.08
  -1   1 -16  280.59   14.44
   1   1  16  341.24   13.21
   1   1  16  375.97   15.22
  -1  -1  16  320.82   13.67
  -1   1 -16  285.44   14.77
   1  -1 -16  298.57   14.53
   1  -1 -17   23.44    1.59
  -1   1 -17   23.71    1.61
   1  -1 -17   23.44    1.65
  -1   1 -17   24.83    1.65
  -1  -1  17   22.74    1.74
  -1  -1  17   25.23    1.80
  -1   1 -17   23.13    1.61
  -1   1 -17   21.95    3.02
  -1  -1  17   20.56    3.10
   1   1  17   22.26    2.45
   1   1  17   24.21    3.21
  -1  -1  17   23.83    2.41
  -1   1 -17   24.41    3.33
  -1  -1  17   22.06    2.69
  -1   1 -17   20.18    3.35
   1  -1 -17   23.82    3.32
  -1   1 -17   26.11    3.17
  -1   1 -18  136.69    5.79
   1  -1 -18  149.82    5.95
   1  -1 -18  147.55    5.80
  -1   1 -18  137.00    5.73
  -1   1 -18  139.70    5.79
  -1  -1  18  142.43    6.03
  -1  -1  18  148.60    6.05
  -1   1 -18  150.78    8.75
   1  -1 -18  147.73    9.05
  -1   1 -18  141.02    8.42
  -1  -1  18  151.72    8.04
  -1   1 -18  147.23    9.41
  -1  -1  18  145.90    7.35
   1   1  18  149.28    8.84
  -1  -1  18  150.12    8.92
  -1   1 -18  182.82    9.85
   1   1  18  146.67    7.51
  -1  -1  19  101.82    5.77
  -1  -1  19   96.11    6.96
   1   1  19  104.90    7.15
  -1   1 -19  108.61    7.60
   1  -1 -19  102.81    7.24
  -1   1 -19  100.36    6.81
  -1  -1  19   99.40    6.18
  -1   1 -19   97.11    7.53
   1  -1 -19  105.01    4.43
   1  -1 -19  100.43    4.28
  -1   1 -19   92.46    4.24
  -1   1 -19   92.45    4.22
  -1  -1  19   96.06    4.45
  -1  -1  19   91.68    4.45
  -1   1 -20  695.73   26.78
   1   1  20  652.81   25.76
  -1  -1  20  638.46   26.00
  -1  -1  20  648.27   23.67
  -1   1 -20  664.55   25.55
   1  -1 -20  655.44   26.27
  -1  -1  20  612.85   21.76
  -1  -1  20  590.19   21.75
   1  -1 -20  635.05   21.81
  -1   1 -20  593.80   21.47
   1  -1 -20  633.48   21.54
  -1   1 -20  598.00   21.52
   1  -1 -20  636.24   21.68
  -1   1 -20  648.78   26.95
  -1  -1  20  618.86   24.18
  -1  -1  21  191.27    7.82
   1   1  21  193.83   10.88
  -1   1 -21  214.86   11.84
  -1   1 -21  208.54   10.99
   1  -1 -21  220.74   11.64
  -1  -1  21  193.71    7.80
  -1   1 -21  180.23    7.46
   1  -1 -21  205.65    7.87
  -1  -1  21  191.22    7.83
   1   1  21  181.68    7.66
  -1   1 -21  185.56    7.56
  -1   1 -21  198.15    7.74
   1  -1 -21  204.83    7.62
   1  -1 -21  201.42    7.73
   1   1  21  192.00    7.82
  -1   1 -21  209.49   12.05
  -1  -1  21  194.72    9.75
   1   1  22 1184.98   40.92
  -1   1 -22 1154.84   40.58
   1  -1 -22 1214.66   40.75
  -1   1 -22 1230.31   40.80
   1  -1 -22 1225.48   40.62
   1   1  22 1134.48   40.72
   1   1  22 1153.05   40.81
   1   1  22 1297.64   41.27
  -1  -1  22 1245.11   40.94
   1   1  22 1189.32   45.18
  -1   1 -22 1352.28   46.76
   1   1  22 1180.80   42.96
  -1  -1  22 1217.55   40.87
  -1   1 -22 1284.62   41.25
  -1  -1  22 1208.90   40.89
  -1  -1  22 1194.20   40.91
  -1   1 -22 1132.36   40.49
   1  -1 -22 1233.00   40.91
  -1  -1  22 1186.56   40.77
  -1   1 -22 1237.79   45.06
   1  -1 -22 1328.57   46.11
   1   1  22 1190.19   40.86
  -1   1 -22 1293.07   46.84
  -1  -1  22 1149.13   43.08
  -1  -1  23  346.63   13.08
   1   1  23  351.68   13.36
   1  -1 -23  367.32   13.54
   1  -1 -23  367.35   13.22
  -1   1 -23  364.90   13.24
   1  -1 -23  356.40   13.03
  -1   1 -23  341.86   13.04
  -1  -1  23  344.30   12.96
   1   1  23  338.50   13.17
  -1  -1  23  331.61   12.92
   1   1  23  355.31   13.02
  -1  -1  23  358.58   13.32
   1   1  23  390.13   13.69
   1   1  23  363.80   17.11
  -1   1 -23  412.53   18.35
   1   1  23  344.70   15.17
  -1  -1  23  375.06   13.34
  -1   1 -23  382.70   13.66
  -1  -1  23  368.38   13.34
   1  -1 -23  376.01   13.40
  -1  -1  23  352.07   13.36
   1   1  23  363.22   13.33
   1  -1 -23  384.21   17.74
  -1   1 -23  371.27   17.01
  -1  -1  23  353.43   13.21
  -1   1 -23  364.12   18.08
  -1  -1  23  367.77   16.28
   1  -1 -24  758.93   26.12
  -1  -1  24  732.59   25.69
   1   1  24  731.60   25.95
  -1   1 -24  738.15   25.80
   1  -1 -24  740.36   25.77
  -1   1 -24  700.68   25.59
   1  -1 -24  737.62   25.59
   1   1  24  744.54   25.64
  -1  -1  24  704.14   25.51
   1   1  24  699.41   25.74
   1   1  24  717.95   25.53
  -1  -1  24  697.60   25.49
   1   1  24  824.92   26.32
  -1  -1  24  813.06   25.87
   1   1  24  726.22   30.13
  -1   1 -24  806.03   31.41
  -1  -1  24  718.71   30.27
  -1   1 -24  777.30   26.23
  -1  -1  24  759.06   25.90
  -1  -1  24  770.24   25.95
  -1  -1  24  721.94   25.97
   1  -1 -24  758.38   25.97
  -1  -1  24  757.36   25.63
  -1  -1  24  722.25   25.78
   1  -1 -24  814.38   31.22
   1   1  24  722.19   25.85
  -1   1 -24  744.82   30.13
  -1  -1  24  771.03   29.28
  -1   1 -24  735.63   31.25
   1  -1 -24  865.48   32.11
   1  -1 -25  184.38   11.25
  -1  -1  25  176.35    7.29
  -1   1 -25  167.64   10.46
   1   1  25  164.89    7.24
   1  -1 -25  184.61    7.83
   1   1  25  165.76    7.34
  -1  -1  25  171.03    7.15
   1  -1 -25  173.86    7.45
   1  -1 -25  181.02    7.23
  -1   1 -25  164.90    7.03
  -1   1 -25  183.64    7.28
   1   1  25  159.31    7.16
   1   1  25  169.34    7.02
  -1  -1  25  165.07    7.00
  -1  -1  25  183.43    7.30
  -1  -1  25  167.68    6.99
   1   1  25  168.89    6.96
  -1  -1  25  193.18    7.30
   1   1  25  186.26    7.62
   1   1  25  175.33   10.65
  -1  -1  25  177.33   10.95
  -1   1 -25  199.72   11.64
  -1  -1  25  176.94    7.31
   1   1  25  186.63    7.55
  -1   1 -25  175.59    7.53
  -1  -1  25  176.59    7.33
   1  -1 -25  181.58    7.36
  -1  -1  25  172.50    7.02
   1   1  25  170.79    7.25
   1  -1 -25  196.90   11.82
  -1   1 -25  179.77   11.49
  -1  -1  25  175.62    9.75
   1  -1 -26  180.81   11.00
  -1  -1  26  165.18    6.97
   1   1  26  155.46    6.90
  -1   1 -26  140.37    9.84
   1  -1 -26  183.47    7.55
   1  -1 -26  158.81    7.06
  -1  -1  26  165.73    6.85
   1   1  26  162.04    7.10
  -1   1 -26  169.28    6.96
   1  -1 -26  165.92    6.89
  -1   1 -26  154.16    6.71
  -1  -1  26  172.64    6.96
  -1  -1  26  155.12    6.69
   1   1  26  152.57    6.88
  -1  -1  26  159.49    6.67
   1   1  26  156.71    6.61
   1   1  26  178.26    7.34
  -1  -1  26  175.78    6.90
  -1  -1  26  162.68   10.43
  -1   1 -26  170.25   10.89
   1   1  26  161.87   10.26
  -1   1 -26  162.11    7.18
  -1  -1  26  166.94    7.00
   1   1  26  171.99    7.22
   1  -1 -26  172.45    7.06
  -1  -1  26  167.88    7.00
  -1  -1  26  164.71    6.69
   1   1  26  156.45    6.92
  -1   1 -26  157.01   10.89
  -1  -1  26  169.87    9.47
   1  -1 -26  184.12   11.37
   1   1  27   29.04    2.19
  -1   1 -27   23.06    3.82
  -1  -1  27   31.38    2.27
   1  -1 -27   27.61    4.20
   1  -1 -27   31.10    2.50
  -1  -1  27   28.80    2.09
   1   1  27   27.42    2.25
   1  -1 -27   27.56    2.20
   1  -1 -27   26.42    2.05
  -1   1 -27   30.97    2.21
  -1   1 -27   24.52    1.97
  -1  -1  27   32.30    2.20
  -1  -1  27   28.40    2.03
   1   1  27   25.48    1.88
  -1   1 -27   33.80    2.61
  -1  -1  27   25.40    1.92
   1   1  27   32.51    2.42
  -1  -1  27   28.56    2.07
  -1  -1  27   25.52    3.88
   1   1  27   33.06    4.24
  -1  -1  27   29.37    2.18
  -1   1 -27   31.09    2.36
   1   1  27   30.90    2.35
  -1  -1  27   25.66    2.09
   1  -1 -27   29.33    2.23
   1   1  27   27.84    2.15
  -1   1 -27   28.23    4.28
   1  -1 -27   32.66    4.54
  -1  -1  27   28.17    3.46
  -1  -1  28   43.66    2.78
  -1   1 -28   37.96    4.85
   1  -1 -28   41.16    5.10
   1   1  28   40.33    2.70
   1  -1 -28   43.29    3.03
  -1  -1  28   39.62    2.60
   1  -1 -28   38.34    2.70
  -1   1 -28   45.67    2.78
   1  -1 -28   41.64    2.68
  -1  -1  28   42.02    2.58
  -1  -1  28   45.47    2.74
  -1   1 -28   47.32    3.16
  -1  -1  28   38.32    2.47
   1   1  28   45.30    2.99
  -1  -1  28   41.00    2.58
   1   1  28   42.11    4.85
   1  -1 -28   43.57    5.41
  -1  -1  28   37.57    4.76
  -1   1 -28   43.46    2.90
  -1  -1  28   43.96    2.76
   1   1  28   44.44    2.92
  -1  -1  28   41.22    2.69
   1  -1 -28   46.71    2.86
   1   1  28   43.40    2.78
  -1   1 -28   44.76    5.43
   1  -1 -28   47.85    5.53
   1  -1 -29    7.16    2.26
   1   1  29    8.32    1.23
  -1  -1  29    7.90    1.22
  -1   1 -29    7.68    2.32
   1  -1 -29    9.59    1.40
   1  -1 -29    6.65    1.13
  -1  -1  29    6.41    1.08
   1  -1 -29    8.07    1.17
  -1   1 -29    9.56    1.24
  -1  -1  29    9.35    1.20
   1   1  29    8.94    2.37
  -1   1 -29   11.10    1.54
  -1  -1  29    7.37    1.06
   1   1  29    7.62    1.30
  -1  -1  29    8.37    1.11
   1  -1 -29    5.61    2.10
  -1  -1  29    9.74    2.54
   1   1  29    8.64    1.32
  -1   1 -29    8.55    1.29
   1  -1 -29    8.93    1.40
  -1  -1  29    8.01    1.20
   1  -1 -29    9.41    1.26
   1   1  29    8.23    1.20
   1  -1 -29    9.21    2.58
  -1   1 -29   11.18    2.82
  -1   1 -30   70.44    6.80
  -1  -1  30   73.56    3.90
   1  -1 -30   70.85    6.87
  -1   1 -30   69.19    4.17
   1  -1 -30   70.15    4.08
   1  -1 -30   71.14    3.91
  -1   1 -30   75.85    3.89
   1  -1 -30   69.19    3.75
  -1  -1  30   76.67    3.78
  -1   1 -30   69.92    4.11
  -1  -1  30   69.33    3.55
   1   1  30   65.88    3.91
   1   1  30   74.10    6.63
   1  -1 -30   78.53    7.34
  -1  -1  30   71.56    6.68
   1  -1 -30   68.49    4.04
  -1   1 -30   70.82    3.94
   1   1  30   74.52    3.97
   1  -1 -30   66.59    3.80
  -1   1 -30   70.48    3.85
   1   1  30   74.92    3.91
  -1   1 -30   64.94    6.70
   1  -1 -30   73.08    7.05
   1  -1 -31   37.20    4.84
  -1   1 -31   28.69    4.25
  -1  -1  31   31.15    2.37
  -1   1 -31   28.07    2.51
   1  -1 -31   32.71    2.54
  -1   1 -31   31.77    2.36
  -1  -1  31   30.40    2.18
  -1   1 -31   31.18    2.56
   1   1  31   35.00    2.57
  -1  -1  31   34.89    2.58
  -1  -1  31   28.08    2.03
   1   1  31   34.38    4.35
   1  -1 -31   36.30    4.97
  -1  -1  31   32.80    4.41
  -1   1 -31   29.72    2.38
   1  -1 -31   35.21    2.66
   1   1  31   34.13    2.46
   1  -1 -31   34.83    2.48
  -1   1 -31   32.49    2.38
  -1   1 -31   31.06    4.55
   1  -1 -31   29.26    4.53
   1   1  31   32.90    2.42
  -1   1 -32  225.73    9.49
   1   1  32  223.74    9.27
  -1  -1  32  214.23    8.60
  -1  -1  32  242.26    9.40
  -1  -1  32  234.33    8.98
   1   1  32  224.82    9.16
   1  -1 -32  217.76    9.34
   1   1  32  226.28    9.15
  -1   1 -32  208.29    9.07
   1  -1 -32  231.03    9.20
  -1   1 -32  231.04    9.17
  -1  -1  32  233.67    8.87
  -1   1 -32  230.83    9.14
  -1   1 -32  224.16    9.50
   1  -1 -32  222.34    9.31
  -1  -1  32  229.67    9.15
   1  -1 -32  213.84   13.18
  -1   1 -32  222.42   13.20
  -1   1 -33   66.26    4.01
  -1  -1  33   72.68    4.00
   1   1  33   69.42    3.95
   1   1  33   68.71    3.82
  -1  -1  33   73.67    3.71
   1   1  33   73.18    3.87
  -1   1 -33   64.63    3.76
   1  -1 -33   74.85    4.09
   1  -1 -33   68.72    3.83
  -1   1 -33   72.47    3.84
  -1  -1  33   71.18    3.56
  -1   1 -33   66.44    3.73
   1  -1 -33   65.45    3.87
  -1   1 -33   73.92    4.14
  -1  -1  33   73.50    3.87
   1  -1 -34  248.93    9.80
  -1   1 -34  256.58   10.10
  -1  -1  34  240.63    9.25
   1   1  34  240.60    9.76
  -1  -1  34  247.60    9.84
   1   1  34  238.99    9.58
   1  -1 -34  249.87    9.91
   1   1  34  241.93    9.61
   1  -1 -34  245.77    9.69
  -1   1 -34  240.56    9.63
  -1   1 -34  231.59    9.87
  -1  -1  34  239.66    9.41
   1   1  34  251.30    9.69
  -1  -1  34  242.61    9.63
   1  -1 -35   73.35    4.05
  -1   1 -35   91.37    4.56
  -1  -1  35   79.95    3.76
   1   1  35   82.02    4.11
   1   1  35   87.18    4.17
   1  -1 -35   81.38    4.28
   1  -1 -35   84.02    4.19
  -1   1 -35   87.00    4.21
   1   1  35   82.06    4.26
  -1  -1  35   83.97    4.28
  -1   1 -35   76.46    4.31
  -1  -1  35   85.88    4.21
  -1  -1  35   81.68    3.96
   1   1  35   81.90    4.15
   1   1  36  127.77    5.43
   1   1  36  118.33    5.32
   1  -1 -36  124.53    5.60
   1  -1 -36  127.68    5.53
  -1   1 -36  129.96    5.51
  -1  -1  36  131.32    5.64
   1   1  36  125.78    5.57
  -1   1 -36  120.57    5.65
  -1  -1  36  125.29    5.47
  -1  -1  36  129.78    5.30
   1   1  36  125.47    5.49
  -1  -1  37   32.50    2.20
   1   1  37   28.69    2.10
   1  -1 -37   31.47    2.17
  -1  -1  37   32.14    2.12
   1   1  37   28.13    1.94
  -1   1 -37   29.33    2.05
   1   1  37   33.83    2.11
  -1   1 -37   27.58    2.13
  -1  -1  37   32.28    1.95
   1   1  37   33.66    2.16
  -1  -1  38   34.09    2.08
   1   1  38   33.20    2.04
   1  -1 -38   30.83    2.00
  -1  -1  38   34.26    1.99
  -1   1 -38   32.88    1.98
   1   1  38   36.99    2.01
   1  -1 -38    2.12    2.10
  -1   1 -38    1.65    2.10
  -1   1 -38    7.32    2.17
   1   1  38   33.18    2.00
  -1  -1  38   32.29    1.79
  -1  -1  39    4.09    0.80
  -1  -1  39    3.26    0.67
   1  -1 -39    5.13    0.81
  -1   1 -39    3.02    0.64
   1  -1 -39    4.17    0.78
  -1  -1  39    4.37    0.63
   1   1  39    4.93    0.72
   1  -1 -39    0.05   26.61
  -1   1 -39    0.10    0.80
  -1  -1  40    6.04    0.75
   1  -1 -40    5.03    0.70
  -1  -1  40    5.47    0.79
   1   1  40    6.74    0.71
  -1  -1  40    7.12    0.70
   1  -1 -40    7.36    0.87
  -1   1 -40    5.91    0.82
  -1  -1  41    3.00    0.48
   1  -1 -41    3.20    0.57
  -1  -1  41    3.55    0.58
   1   1  41    4.00    0.63
   1  -1 -41    2.70    0.54
  -1   1 -41    2.99    0.55
   1   1  41    2.70    0.41
  -1  -1  42   16.72    0.97
   1   1  42   17.94    1.01
  -1  -1  42   15.98    0.97
   1  -1 -42   12.29    0.88
  -1   1 -42   13.36    0.89
   1  -1 -42   13.68    0.94
   1   2 -41    3.13    0.49
  -1   2  41    2.76    0.46
   1  -2  41    3.01    0.41
  -1   2  41    2.89    0.46
  -1  -2 -41    2.51    0.50
  -1   2  41    2.89    0.47
  -1  -2 -40    0.68    0.45
   1  -2  40    0.65    0.37
  -1   2  40    0.92    0.44
   1  -2  40    0.80    0.48
  -1   2  40    0.25    0.36
   1   2 -40    0.76    0.42
  -1  -2 -40    0.92    0.36
  -1  -2 -39    7.04    0.83
   1   2 -39    8.87    0.98
  -1   2  39    7.72    0.83
   1  -2  39    9.54    0.98
   1  -2  39    8.96    1.01
  -1  -2 -39    8.14    0.89
   1  -2  39    9.41    0.95
  -1  -2 -39    8.57    0.92
  -1   2  39   10.50    0.99
  -1  -2 -39    7.53    0.99
   1   2 -39    7.95    0.80
   1   2 -39    7.61    0.85
   1   2 -38    8.77    1.11
  -1  -2 -38    8.19    0.98
  -1   2  38    7.54    0.91
   1  -2  38    7.86    1.02
   1  -2  38    7.81    1.05
  -1  -2 -38    7.69    0.97
   1  -2  38    7.10    0.95
  -1  -2 -38    8.19    1.00
  -1  -2 -38    8.68    1.12
   1   2 -38    7.48    0.93
   1   2 -38    7.45    0.87
  -1   2  38    9.41    1.04
  -1   2  37    5.27    0.89
   1  -2  37    5.70    0.97
   1  -2  37    5.40    0.80
  -1   2  37    5.96    0.96
   1  -2  37    6.16    1.03
  -1  -2 -37    5.88    0.91
   1  -2  37    6.35    1.03
  -1  -2 -37    6.42    0.98
   1   2 -37    5.01    0.88
   1   2 -37    6.77    0.99
  -1  -2 -37    6.59    0.97
   1   2 -37    5.50    0.99
  -1   2  36   17.94    1.59
   1  -2  36   17.42    1.69
  -1  -2 -36   20.11    1.67
  -1   2  36   17.38    1.56
   1  -2  36   16.59    1.62
   1  -2  36   17.50    1.47
  -1  -2 -36   17.82    1.49
   1   2 -36   16.86    1.59
   1   2 -36   16.19    1.50
  -1   2  36   15.65    1.29
   1   2 -36   19.00    1.76
  -1  -2 -36   17.40    1.60
  -1   2  35   16.63    1.41
   1   2 -35   17.81    1.78
  -1  -2 -35   17.46    1.64
   1  -2  35   15.46    1.62
   1  -2  35   15.56    1.49
  -1   2  35   15.80    1.56
   1   2 -35   14.70    1.40
  -1   2  35   15.85    1.61
   1  -2  35   17.32    1.69
  -1  -2 -35   15.39    1.39
  -1  -2 -35   18.20    1.65
  -1  -2 -35   19.01    1.57
  -1   2  35   17.30    1.58
  -1   2  35   14.18    1.60
   1   2 -35   15.69    1.61
   1   2 -35   14.48    1.38
   1   2 -35   15.48    1.56
   1   2 -34   26.20    2.24
  -1   2  34   22.17    1.77
   1  -2  34   23.88    2.06
  -1   2  34   24.99    2.00
   1  -2  34   23.25    1.87
   1   2 -34   24.65    1.88
  -1   2  34   28.86    2.15
   1  -2  34   27.14    2.18
   1   2 -34   21.75    2.07
  -1  -2 -34   25.73    1.88
  -1  -2 -34   27.14    2.10
  -1   2  34   27.24    2.11
  -1  -2 -34   25.34    1.93
  -1   2  34   26.37    2.00
   1   2 -34   25.01    2.05
   1   2 -34   23.02    2.04
   1   2 -34   22.61    1.81
  -1   2  34   22.12    2.04
   1   2 -33   31.30    2.48
  -1   2  33   28.10    2.06
  -1   2  33   29.39    2.22
   1  -2  33   29.73    2.19
   1  -2  33   30.89    2.35
   1   2 -33   31.22    2.20
   1  -2  33   32.08    2.10
  -1  -2 -33   29.92    2.10
  -1   2  33   30.80    2.01
   1   2 -33   31.17    2.51
   1  -2  33   33.23    2.41
  -1  -2 -33   30.97    2.32
  -1   2  33   33.91    2.40
   1  -2  33   31.70    2.27
  -1  -2 -33   30.95    2.18
  -1  -2 -33   28.41    1.93
  -1   2  33   30.21    2.22
   1   2 -33   27.39    2.21
  -1   2  33   28.99    2.36
   1   2 -33   27.47    2.11
   1   2 -33   28.93    2.34
  -1   2  32    7.53    1.28
   1   2 -32    9.77    1.47
   1  -2  32    9.22    1.28
  -1   2  32    7.49    1.15
   1  -2  32    9.24    1.33
   1   2 -32    9.61    1.27
   1  -2  32   10.87    1.26
  -1  -2 -32    8.64    1.16
   1  -2  32    8.89    1.10
   1   2 -32    9.44    1.42
  -1   2  32    7.92    1.06
   1  -2  32    9.99    1.40
  -1  -2 -32    8.09    1.25
   1   2 -32    8.64    1.24
   1  -2  32    9.34    1.26
  -1   2  32   10.37    1.41
  -1  -2 -32   10.52    1.27
  -1  -2 -32    9.86    1.12
  -1   2  32    8.92    1.27
   1   2 -32   10.23    1.40
   1   2 -32    6.14    1.17
   1   2 -32    8.24    1.20
  -1   2  32    8.45    1.38
   1   2 -31    7.03    1.16
   1   2 -31    8.24    1.32
   1   2 -31    6.78    1.19
  -1   2  31    9.18    1.41
  -1  -2 -31    8.38    1.04
  -1  -2 -31    9.45    1.24
  -1   2  31    8.90    1.29
   1  -2  31    9.94    1.29
   1   2 -31    9.73    1.45
  -1   2  31    7.32    1.25
   1   2 -31    9.49    1.28
   1  -2  31    8.66    1.26
  -1   2  31    8.86    1.22
   1  -2  31    7.32    1.23
   1  -2  31    8.35    1.14
   1  -2  31    9.59    1.17
  -1  -2 -31    9.14    1.22
  -1   2  31    7.63    1.05
   1   2 -31    8.81    1.40
   1   2 -31    8.56    1.25
  -1  -2 -31    3.98    2.06
  -1   2  31   10.18    1.29
   1   2 -31    9.15    2.56
  -1  -2 -31    9.49    2.68
  -1  -2 -30    6.81    2.46
   1   2 -30    7.24    2.36
  -1   2  30    5.80    1.09
   1   2 -30    8.32    1.24
  -1   2  30    8.87    1.39
   1   2 -30    6.28    1.23
  -1  -2 -30    9.61    1.13
  -1  -2 -30    9.03    1.23
   1   2 -30    7.78    1.15
   1  -2  30    9.26    1.26
  -1   2  30   11.12    1.45
   1   2 -30    9.90    1.47
  -1   2  30    7.07    1.23
   1   2 -30    9.25    1.29
  -1   2  30   10.40    1.29
   1  -2  30    8.65    1.22
   1  -2  30    9.64    1.33
   1  -2  30   10.03    2.60
  -1  -2 -30    9.71    1.21
   1   2 -30    9.80    1.46
  -1   2  30    8.12    1.11
   1  -2  30    8.57    1.16
   1   2 -30    8.68    1.26
   1  -2  30    9.53    1.22
  -1  -2 -30    7.78    2.53
  -1   2  29   23.68    1.97
   1   2 -29   26.68    4.17
  -1  -2 -29   24.10    3.93
   1   2 -29   26.82    2.33
   1   2 -29   25.14    2.10
  -1   2  29   26.60    2.30
   1   2 -29   27.41    2.06
  -1  -2 -29   26.59    2.04
  -1  -2 -29   28.76    1.95
  -1   2  29   27.28    2.21
   1  -2  29   26.28    2.08
  -1   2  29   25.09    2.16
   1   2 -29   24.76    2.24
  -1   2  29   25.18    2.05
   1  -2  29   25.35    2.11
   1  -2  29   23.66    2.04
   1   2 -29   25.95    2.08
   1  -2  29   26.74    4.19
  -1   2  29   22.66    3.48
   1   2 -29   28.86    4.47
  -1   2  29   28.59    1.99
  -1  -2 -29   22.70    1.92
   1   2 -29   25.52    2.28
   1   2 -29   25.77    2.10
   1  -2  29   28.39    2.08
  -1  -2 -29   28.18    4.44
  -1  -2 -28   18.19    3.40
   1   2 -28   24.58    3.98
  -1   2  28   21.92    1.88
   1   2 -28   22.84    1.99
  -1   2  28   27.89    2.30
   1   2 -28   22.39    2.13
  -1  -2 -28   24.64    1.83
   1   2 -28   25.46    1.99
  -1  -2 -28   21.61    1.85
  -1   2  28   25.16    2.16
   1  -2  28   22.09    1.91
  -1   2  28   23.92    2.08
   1  -2  28   24.07    2.01
  -1   2  28   24.75    2.00
   1  -2  28   21.87    1.96
   1   2 -28   23.93    4.13
  -1   2  28   24.05    3.55
   1  -2  28   25.65    4.11
   1   2 -28   22.06    2.14
  -1  -2 -28   23.60    1.93
   1   2 -28   23.55    2.01
   1  -2  28   23.87    1.94
   1  -2  28   18.51    3.12
  -1  -2 -28   23.70    3.96
   1   2 -27   38.41    4.87
   1  -2  27   37.89    2.53
  -1  -2 -27   29.91    4.18
  -1   2  27   33.73    2.38
   1   2 -27   33.72    2.53
  -1   2  27   36.22    2.73
  -1  -2 -27   40.05    2.38
  -1  -2 -27   37.20    2.49
  -1  -2 -27   34.28    2.12
   1   2 -27   38.36    2.53
   1  -2  27   36.97    2.49
  -1   2  27   37.69    2.65
  -1   2  27   36.57    2.59
   1  -2  27   33.27    2.43
   1  -2  27   34.67    2.49
  -1   2  27   36.24    2.46
  -1   2  27   38.70    4.52
   1  -2  27   42.08    5.28
   1   2 -27   35.82    5.04
  -1   2  27   36.84    4.49
   1   2 -27   38.16    2.83
  -1  -2 -27   32.93    2.38
   1  -2  27   38.72    2.52
   1   2 -27   37.04    2.59
   1  -2  27   41.56    2.62
   1   2 -27   30.13    3.98
   1  -2  27   30.76    4.05
  -1  -2 -27   37.85    4.94
  -1   2  26   73.00    3.82
   1  -2  26   73.79    3.91
  -1  -2 -26   71.04    6.41
   1   2 -26   74.85    6.79
   1   2 -26   73.72    4.32
   1   2 -26   71.29    4.01
  -1   2  26   74.55    4.22
   1   2 -26   78.74    3.97
  -1  -2 -26   84.07    3.83
  -1  -2 -26   71.71    3.48
  -1   2  26   80.93    4.20
   1  -2  26   70.60    3.83
  -1   2  26   70.27    3.97
  -1   2  26   69.86    3.80
   1  -2  26   70.94    3.86
   1  -2  26   73.00    3.93
   1  -2  26   78.63    7.33
  -1   2  26   79.97    6.82
  -1   2  26   80.91    6.65
   1   2 -26   78.16    7.37
   1   2 -26   74.35    4.25
   1  -2  26   77.48    4.13
   1   2 -26   80.16    4.13
   1  -2  26   73.76    3.88
   1  -2  26   78.78    3.97
   1   2 -26   75.45    6.29
  -1  -2 -26   78.47    7.14
   1  -2  26   69.02    6.13
   1  -2  25   19.03    1.75
   1   2 -25   18.40    3.39
  -1  -2 -25   19.90    3.28
  -1   2  25   19.25    1.71
   1   2 -25   18.69    1.85
   1   2 -25   19.27    2.02
  -1   2  25   17.58    1.88
   1   2 -25   19.94    1.76
   1   2 -25   20.01    1.86
  -1  -2 -25   19.73    1.62
  -1  -2 -25   19.28    1.50
  -1   2  25   20.57    1.95
   1  -2  25   20.97    1.78
  -1   2  25   17.86    3.20
  -1   2  25   17.25    1.77
   1  -2  25   18.75    1.77
   1  -2  25   17.80    1.73
  -1   2  25   18.95    1.73
  -1  -2 -25   18.34    3.00
   1  -2  25   22.10    3.89
   1  -2  25   24.11    3.43
  -1   2  25   18.27    2.93
  -1   2  25   14.66    2.97
   1   2 -25   17.00    3.59
   1   2 -25   21.09    2.04
   1  -2  25   20.95    1.94
   1  -2  25   20.88    1.82
   1   2 -25   24.17    2.02
   1  -2  25   20.20    1.68
   1  -2  25   20.72    1.80
   1   2 -25   15.63    2.86
  -1  -2 -25   17.21    3.32
   1  -2  25   19.38    3.13
   1   2 -24  126.01    8.82
   1  -2  24  112.82    5.27
  -1  -2 -24  109.53    8.04
  -1   2  24  104.33    5.07
  -1   2  24  117.88    5.63
   1   2 -24  108.98    5.70
   1   2 -24  112.02    5.46
   1   2 -24  124.80    5.41
  -1  -2 -24  110.50    4.85
   1   2 -24  116.82    5.43
  -1  -2 -24  121.99    5.14
   1  -2  24  106.36    5.15
  -1   2  24  121.78    5.59
  -1   2  24  101.78    5.24
   1  -2  24  107.37    5.20
   1  -2  24  103.97    5.16
  -1   2  24  115.56    5.23
  -1   2  24  119.31    7.93
  -1   2  24  129.61    8.85
  -1   2  24  121.96    8.44
   1  -2  24  134.67    9.67
   1   2 -24  117.03    9.15
   1   2 -24  117.40    5.69
   1  -2  24  118.74    5.36
   1  -2  24  119.04    5.23
   1  -2  24  121.15    5.62
   1  -2  24  132.49    5.87
   1   2 -24  120.10    5.51
   1  -2  24  124.92    5.40
   1  -2  24  116.13    7.97
   1   2 -24  118.20    8.07
  -1  -2 -24  124.66    8.96
   1   2 -23   53.47    5.44
   1  -2  23   46.59    2.81
  -1  -2 -23   44.23    4.63
  -1   2  23   43.98    2.67
   1   2 -23   42.37    2.89
   1   2 -23   42.00    3.07
  -1   2  23   47.15    3.06
   1   2 -23   49.29    2.88
  -1  -2 -23   41.85    2.41
   1   2 -23   47.94    2.98
   1  -2  23   38.93    2.60
  -1   2  23   49.22    3.10
  -1   2  23   41.70    2.74
   1  -2  23   44.98    2.76
   1  -2  23   42.41    2.73
   1   2 -23   50.86    5.70
  -1   2  23   45.99    4.67
  -1   2  23   41.79    5.03
   1  -2  23   48.51    5.66
  -1   2  23   50.01    5.11
   1   2 -23   41.03    2.96
   1  -2  23   48.98    2.91
   1  -2  23   47.91    3.13
   1   2 -23   48.49    2.96
   1  -2  23   46.79    3.03
   1  -2  23   49.92    2.87
   1  -2  23   41.93    4.55
  -1  -2 -23   44.50    5.02
   1   2 -23   47.99    4.75
   1  -2  22  109.40    5.05
   1   2 -22  120.15    8.52
  -1   2  22  103.99    4.84
   1  -2  22  111.72    5.05
  -1  -2 -22  118.94    7.82
   1   2 -22  110.95    5.53
  -1   2  22  116.29    5.40
   1   2 -22  105.08    5.21
  -1  -2 -22  109.94    4.68
   1   2 -22  107.19    5.16
   1   2 -22  113.92    5.10
  -1   2  22  114.08    5.39
   1  -2  22   99.73    4.88
  -1   2  22  104.78    5.03
   1  -2  22  102.52    4.94
   1  -2  22   99.04    4.89
  -1   2  22  106.25    4.79
   1   2 -22  113.45    5.44
   1  -2  22  116.08    5.39
   1  -2  22  113.91    5.19
   1  -2  22  121.49    5.56
   1   2 -22  117.73    5.26
   1  -2  22  107.25    7.48
   1   2 -22  102.19    7.35
  -1  -2 -22  117.46    8.35
  -1   2  22  115.89    7.75
  -1   2  22  109.88    8.23
  -1   2  22  113.28    8.10
   1  -2  22  106.36    8.73
   1   2 -22  103.66    8.41
  -1   2  21   28.83    2.19
   1  -2  21   32.62    2.23
   1  -2  21   30.84    2.18
   1  -2  21   30.33    4.42
  -1   2  21   32.06    3.86
   1   2 -21   35.08    4.69
  -1   2  21   37.64    4.36
   1   2 -21   26.65    2.26
   1   2 -21   29.00    2.46
  -1   2  21   33.16    2.47
   1  -2  21   35.85    2.63
   1   2 -21   38.04    2.48
   1  -2  21   34.39    2.52
   1  -2  21   31.63    2.35
   1   2 -21   36.52    4.36
   1  -2  21   34.84    2.30
  -1   2  21   31.15    2.11
  -1  -2 -21   37.90    4.09
   1  -2  21   33.19    2.22
  -1   2  21   33.40    2.46
   1   2 -21   39.22    2.52
  -1  -2 -21   30.94    1.97
   1  -2  21   34.04    3.29
  -1  -2 -21   33.67    4.19
   1  -2  21   33.81    3.92
   1   2 -21   33.04    3.85
  -1   2  20   47.88    4.95
   1   2 -20   47.33    5.32
   1  -2  20   42.69    5.14
   1  -2  20   49.37    5.06
  -1   2  20   47.20    4.70
   1   2 -20   48.94    2.90
  -1  -2 -20   44.51    2.45
   1  -2  20   43.95    2.66
  -1   2  20   49.44    3.04
   1   2 -20   46.07    2.86
   1  -2  20   46.15    2.99
   1  -2  20   47.58    3.08
  -1   2  20   45.01    2.75
   1  -2  20   45.35    4.56
  -1  -2 -20   48.99    5.01
   1   2 -20   46.09    4.47
   1  -2  20   46.96    3.99
   1  -2  20   53.35    3.28
  -1  -2 -20   44.25    4.44
   1   2 -20   53.54    5.22
   1   2 -19   11.71    1.36
   1   2 -19   11.97    1.35
  -1  -2 -19   10.71    1.06
  -1   2  19   10.91    2.48
   1   2 -19   13.66    2.65
  -1  -2 -19    9.14    2.06
  -1   2  19   10.16    2.16
   1   2 -19   12.30    2.79
   1  -2  19   11.88    2.55
  -1  -2 -19   11.12    2.41
   1  -2  19   11.66    2.32
   1   2 -19   11.98    2.23
   1  -2  19   12.62    2.08
   1  -2  19   10.51    1.45
   1  -2  19    9.20    1.38
   1   2 -19   10.80    1.32
   1  -2  19   11.04    1.42
  -1   2  18   72.77    5.82
   1   2 -18  107.08    7.78
  -1  -2 -18   97.02    6.87
   1  -2  18   80.61    6.56
  -1   2  18   90.64    6.78
   1  -2  18   78.56    4.25
   1   2 -18   82.57    4.09
   1  -2  18   75.45    4.13
  -1   2  18   82.73    5.66
  -1  -2 -18   89.47    6.19
   1   2 -18   92.35    6.82
   1  -2  18   94.62    6.53
   1   2 -18   86.79    6.07
   1  -2  18   71.07    4.17
  -1  -2 -18  102.19    7.20
   1  -2  18   93.53    5.86
   1   2 -18   81.40    4.10
   1   2 -18   88.76    4.22
   1   2 -17   84.21    6.69
  -1   2  17   54.29    4.81
  -1   2  17   65.06    5.62
   1  -2  17   57.25    5.40
  -1  -2 -17   81.80    6.12
   1  -2  17   61.96    3.53
   1   2 -17   59.41    3.29
  -1   2  17   71.59    5.11
  -1  -2 -17   80.50    5.56
   1   2 -17   74.89    5.94
   1  -2  17   81.08    5.89
   1  -2  17   76.37    5.25
   1  -2  17   60.80    3.55
   1   2 -17   73.74    5.36
   1   2 -17   63.63    3.40
   1   2 -17   55.80    3.25
  -1  -2 -16  201.93   10.19
   1  -2  16  167.64    9.53
  -1   2  16  144.15    9.12
  -1   2  16  158.96    8.78
  -1   2  16  199.39    9.28
   1  -2  16  184.09    6.96
   1   2 -16  126.88    6.25
   1   2 -16  167.93    9.49
  -1  -2 -16  217.57    9.73
   1   2 -16  164.96    8.74
   1  -2  16  184.07    6.93
   1  -2  16  215.70    9.57
   1  -2  16  212.49   10.14
   1  -2  16  150.06    6.42
   1   2 -16  141.58    6.44
   1   2 -16  129.92    6.31
  -1  -2 -15   12.14    2.27
  -1   2  15   12.69    2.14
   1  -2  15   13.80    2.40
  -1   2  15   13.36    2.23
   1   2 -15    9.78    1.13
   1   2 -15    8.10    2.04
  -1  -2 -15   13.34    2.17
  -1   2  15   10.37    2.18
   1  -2  15   17.94    2.56
   1   2 -15   11.62    1.96
   1   2 -15    8.03    1.10
   1  -2  15    9.36    1.09
   1   2 -15    8.58    1.07
   1  -2  14  285.43   12.53
  -1   2  14  288.09   12.00
  -1  -2 -14  282.12   12.84
  -1   2  14  244.02   12.24
  -1   2  14  284.53   12.34
   1   2 -14  250.68    9.39
   1  -2  14  238.86    9.32
   1   2 -14  243.89    9.40
   1   2 -14  235.15   11.20
   1  -2  14  337.56   13.09
   1   2 -14  199.62   11.53
  -1  -2 -13   10.29    2.12
  -1   2  13   13.53    1.98
   1   2 -13   11.16    1.22
   1  -2  13   14.00    2.15
   1   2 -13    7.35    1.92
  -1   2  13   14.65    2.37
  -1   2  13   10.19    1.99
   1  -2  13   13.11    2.31
   1   2 -13   10.12    1.67
   1   2 -13   11.02    1.07
  -1   2  12  286.05   12.31
   1   2 -12  274.00   10.23
  -1   2  12  292.67   11.57
  -1  -2 -12  227.05   11.93
   1   2 -12  265.97   11.88
  -1   2  12  292.09   12.81
   1  -2  12  300.04   13.05
   1   2 -12  255.51   10.99
  -1  -2 -12  199.53   10.56
  -1  -2 -11   61.99    4.97
  -1   2  11   78.81    4.66
   1   2 -11   83.53    4.23
  -1   2  11   94.30    5.52
   1   2 -11   86.38    5.13
  -1   2  11   82.47    5.90
  -1  -2 -11   61.91    4.49
   1  -2  11   76.76    5.65
   1  -2  11   91.29    6.28
   1   2 -11   78.00    4.41
  -1  -2 -11   78.67    4.49
  -1   2  10  359.91   13.70
  -1   2  10  371.46   14.49
   1   2 -10  363.35   13.41
  -1  -2 -10  278.68   14.14
   1   2 -10  367.63   14.04
  -1   2  10  382.71   15.90
  -1  -2 -10  327.01   13.66
   1  -2  10  293.23   14.81
   1  -2  10  428.69   16.38
   1   2 -10  331.74   13.07
  -1  -2 -10  343.91   13.25
  -1   2   9   27.82    2.75
   1   2  -9   26.65    2.89
  -1   2   9   28.47    2.62
   1   2  -9   29.03    2.40
  -1  -2  -9   27.64    2.79
  -1   2   9   26.37    2.29
   1   2  -9   27.69    2.37
  -1   2   9   29.95    3.57
   1  -2   9   30.42    3.47
  -1  -2  -9   25.57    2.24
  -1  -2  -9   27.48    2.05
   1  -2   9   23.46    3.10
   1   2  -9   26.50    1.93
  -1  -2  -9   27.66    2.08
  -1   2   8  310.70   12.01
   1   2  -8  291.67   12.14
  -1   2   8  304.27   12.68
  -1   2   8  318.50   12.54
   1   2  -8  316.07   12.93
   1   2  -8  304.90   11.96
   1  -2   8  334.08   12.84
   1  -2   8  261.98   13.32
  -1  -2  -8  306.27   11.50
  -1  -2  -8  319.95   11.92
  -1  -2  -8  300.82   10.94
   1   2  -8  304.02   11.23
  -1  -2  -8  308.91   11.54
   1   2  -7   49.09    2.86
   1  -2   7   47.62    3.26
   1   2  -7   48.13    2.35
  -1  -2  -7   46.93    2.62
  -1  -2  -7   47.04    2.80
  -1  -2  -7   50.56    2.43
   1  -2   7   50.76    4.23
  -1   2   7   48.19    3.23
   1   2  -7   38.76    3.09
  -1   2   7   46.66    2.96
   1   2  -7   52.52    3.49
   1   2  -6  321.75   11.64
   1  -2   6  312.83   12.26
   1   2  -6  310.80   10.88
   1   2  -6  339.91   12.53
  -1   2   6  330.11   12.38
   1   2  -5  253.17    9.36
   1  -2   5  241.87    9.90
  -1   2   5  257.42   10.03
   1   2  -5  233.52   10.26
   1   2  -5  240.00    9.97
   1  -2   4  454.93   17.67
  -1   2   4  525.13   21.40
   1  -2   4  557.07   19.34
   1   2  -4  470.58   18.27
   1   2  -4  494.86   17.12
  -1   2   3   50.26    4.96
   1  -2   3   59.47    3.73
   1   2  -3   50.19    3.38
  -1   2   3   48.43    3.12
   1   2  -3   47.22    2.43
  -1   2   2  502.01   23.16
   1  -2   2  689.01   21.24
  -1   2   2  610.15   20.85
   1   2  -2  614.06   21.28
  -1  -2  -2  550.79   19.36
   1  -2   2  576.89   19.70
   1   2  -2  566.45   19.65
   1  -2   1  279.15   10.01
   1   2  -1  264.81    9.15
  -1   2   1  246.17   10.04
   1   2  -1  267.03   10.56
  -1  -2  -1  255.96    9.32
   1   2  -1  232.03    9.04
   1  -2   1  269.46    9.19
  -1   2   0  337.25   16.38
   1  -2   0  404.79   13.98
   1   2   0  389.37   13.60
  -1  -2   0  366.69   13.36
  -1   2   0  412.72   14.55
  -1  -2   0  440.81   14.46
   1   2   0  380.24   13.50
   1  -2   0  382.13   13.49
  -1   2  -1  253.28   11.41
   1   2   1  219.82    8.24
   1  -2  -1  233.38    8.67
   1  -2  -1  234.78    9.55
  -1   2  -1  254.98    9.54
  -1  -2   1  271.50   10.14
  -1   2  -1  239.14    8.59
   1   2   1  228.07    8.77
  -1  -2   1  253.37    9.04
  -1  -2   1  231.01    8.40
   1  -2  -1  216.70    8.42
   1   2   1  260.71    8.66
  -1   2  -2  647.48   23.48
   1  -2  -2  611.51   21.76
   1  -2  -2  576.00   20.68
  -1   2  -2  659.97   21.85
  -1  -2   2  629.04   22.83
  -1   2  -2  614.49   20.80
  -1  -2   2  620.29   21.32
   1   2   2  610.54   21.32
   1  -2  -2  585.32   20.73
   1   2   2  628.54   20.85
  -1   2  -3   54.53    3.88
   1  -2  -3   54.79    2.78
   1   2   3   56.12    3.14
  -1   2  -3   55.39    3.21
   1   2   3   53.59    2.71
  -1   2  -3   48.85    2.47
  -1  -2   3   53.56    2.89
  -1  -2   3   50.76    4.04
   1  -2  -3   54.37    2.62
  -1   2  -4  482.79   16.99
   1  -2  -4  443.39   15.71
   1  -2  -4  475.84   16.79
  -1   2  -4  468.52   16.33
  -1   2  -4  477.47   16.45
   1   2   4  476.91   16.68
  -1  -2   4  430.77   15.98
  -1   2  -4  418.34   15.41
   1   2   4  427.80   15.57
   1  -2  -4  457.76   15.65
   1  -2  -5  240.78    9.19
  -1   2  -5  255.00    9.82
  -1   2  -5  251.78    9.78
   1  -2  -5  253.39   10.17
   1   2   5  232.59    8.97
   1   2   5  260.21   10.44
  -1  -2   5  234.06    9.48
  -1  -2   5  235.67   11.62
  -1   2  -5  257.44    9.85
   1  -2  -5  233.49    9.16
  -1   2  -6  320.22   12.06
  -1   2  -6  310.94   12.54
   1  -2  -6  334.20   13.05
   1  -2  -6  350.11   13.17
   1   2   6  353.51   13.61
  -1  -2   6  352.38   15.08
   1   2   6  304.51   12.89
  -1  -2   6  320.44   12.41
   1   2   6  313.20   11.68
   1  -2  -6  333.00   12.04
  -1   2  -7   51.60    2.68
   1  -2  -7   54.54    3.66
   1  -2  -7   51.00    3.54
  -1   2  -7   52.56    3.32
  -1  -2   7   48.96    3.48
  -1  -2   7   49.50    3.23
  -1  -2   7   64.71    5.13
   1   2   7   49.87    2.66
  -1  -2   7   55.75    2.29
   1   2   7   47.50    3.49
   1  -2  -7   56.03    3.08
  -1   2  -8  294.00   11.94
   1  -2  -8  317.52   12.56
  -1  -2   8  283.24   12.25
  -1  -2   8  307.79   12.07
   1   2   8  280.19   12.13
   1   2   8  281.84   10.84
   1  -2  -8  305.17   11.57
   1  -2  -9   22.31    2.39
  -1   2  -9   19.83    2.13
   1  -2  -9   19.50    2.31
   1   2   9   21.52    1.62
  -1  -2   9   22.88    2.37
   1   2   9   16.93    2.09
  -1  -2   9   28.30    3.56
   1  -2  -9   22.48    2.14
  -1   2 -10  344.25   14.51
   1  -2 -10  332.33   14.53
   1  -2 -10  379.26   14.78
   1   2  10  318.02   13.88
  -1   2 -10  344.07   14.14
  -1  -2  10  393.54   16.52
   1   2  10  332.01   12.75
  -1  -2  10  354.43   14.42
   1  -2 -10  368.09   14.01
  -1   2 -11   71.53    4.92
   1  -2 -11   77.48    4.60
   1  -2 -11   77.71    5.08
  -1   2 -11   74.36    4.75
   1   2  11   64.28    4.34
   1  -2 -11   75.26    5.02
  -1  -2  11   80.16    3.39
   1   2  11   72.07    3.56
  -1  -2  11   81.49    6.00
  -1  -2  11   78.73    5.04
   1   2  12  264.91   10.17
  -1  -2  12  272.55    9.81
   1   2  12  231.03    8.90
  -1  -2  12  256.12   11.95
   1   2  12  269.31   12.69
  -1  -2  12  284.78   13.40
  -1   2 -12  235.32   11.70
  -1  -2  12  196.36    9.24
   1  -2 -12  246.14   11.38
   1  -2 -12  286.74   12.53
  -1   2 -12  290.25   12.14
   1   2  12  233.16   10.96
  -1   2 -12  287.94    9.48
  -1   2 -12  295.22    9.57
   1   2  13    9.21    0.94
  -1  -2  13   12.26    1.35
  -1  -2  13   12.60    2.59
   1   2  13    9.81    1.75
   1   2  13    9.86    1.39
  -1  -2  13    8.87    2.08
  -1   2 -13    9.82    2.06
  -1  -2  13    8.80    1.14
  -1  -2  13    6.93    1.06
   1  -2 -13    6.95    1.86
   1   2  13   14.92    2.60
  -1  -2  13   10.80    2.17
  -1  -2  13   10.28    1.14
  -1  -2  13    9.19    2.00
   1  -2 -13    9.75    2.09
  -1   2 -13   13.85    2.23
  -1   2 -13   12.65    1.17
  -1   2 -13   10.94    1.10
   1   2  14  281.84   12.89
   1   2  14  213.10    8.96
  -1  -2  14  190.64   11.45
   1   2  14  256.40   10.23
  -1  -2  14  299.31   13.44
  -1   2 -14  199.04   11.35
  -1  -2  14  211.47    9.10
  -1  -2  14  226.47    9.15
   1  -2 -14  202.53   11.15
   1  -2 -14  261.87   12.85
  -1  -2  14  217.26   11.48
  -1  -2  14  239.27    9.18
  -1  -2  14  201.37   11.35
  -1   2 -14  274.04   12.51
  -1   2 -14  286.25    9.17
  -1   2 -14  281.45    9.12
   1  -2 -15   18.75    3.12
   1   2  15   10.44    1.25
   1   2  15   10.12    1.61
  -1  -2  15   14.61    2.68
  -1  -2  15   11.89    2.48
  -1   2 -15    9.84    2.17
  -1   2 -15   15.67    1.30
  -1  -2  15   11.36    1.32
  -1  -2  15   13.77    1.43
   1  -2 -15   13.03    2.44
  -1   2 -15   15.48    2.29
   1   2  15   14.52    2.61
   1  -2 -15   14.68    2.85
  -1  -2  15   15.67    1.43
  -1  -2  15   11.23    2.28
  -1   2 -15   13.98    2.61
  -1  -2  15   11.01    2.36
  -1   2 -15   17.03    1.35
   1  -2 -15   13.43    1.14
  -1  -2  16  179.60   10.19
   1  -2 -16  167.70   10.58
   1   2  16  113.51    6.69
   1   2  16  189.11   10.26
   1   2  16  147.22    7.81
  -1  -2  16  185.43    7.11
  -1  -2  16  178.85    7.08
  -1   2 -16  180.50    6.70
  -1   2 -16  163.22    9.67
   1  -2 -16  155.72    9.30
  -1   2 -16  196.37    9.49
  -1   2 -16  166.97   10.08
  -1  -2  16  171.40    9.46
  -1  -2  16  149.06    9.35
   1  -2 -16  176.57    6.59
  -1   2 -16  185.12    6.74
   1  -2 -17   64.39    6.34
   1   2  17   77.97    6.16
  -1  -2  17   77.50    3.89
  -1  -2  17   78.46    3.91
  -1   2 -17   74.95    3.51
  -1   2 -17   77.42    6.16
   1  -2 -17   81.50    6.21
  -1   2 -17   85.99    5.79
  -1   2 -17   63.00    5.98
  -1  -2  17   73.39    5.72
  -1   2 -17   83.34    3.68
   1  -2 -17   77.48    3.49
   1   2  18   52.64    4.41
   1  -2 -18   65.00    6.68
   1   2  18   74.41    6.17
  -1   2 -18   73.27    6.30
  -1  -2  18   81.32    4.02
  -1   2 -18   77.94    3.62
  -1  -2  18   81.44    4.04
  -1  -2  18   81.28    4.04
   1  -2 -18   79.76    6.31
  -1   2 -18   80.70    5.80
  -1   2 -18   64.96    6.24
  -1  -2  18   79.70    6.03
   1  -2 -18   79.90    3.62
   1  -2 -19   12.93    3.04
   1   2  19    9.25    1.78
  -1   2 -19   14.38    2.82
  -1  -2  19   12.05    1.41
   1  -2 -19   13.93    1.35
  -1  -2  19   12.76    1.44
  -1   2 -19   11.37    1.16
  -1   2 -19   16.51    3.30
  -1  -2  19   11.25    2.31
   1   2  19   14.37    2.68
   1  -2 -19   13.09    1.24
  -1   2 -19   12.90    2.38
   1  -2 -19   13.11    2.69
   1   2  20   40.29    2.54
  -1   2 -20   46.16    3.05
  -1  -2  20   35.02    3.96
  -1   2 -20   36.87    4.79
   1   2  20   39.28    4.39
   1  -2 -20   41.53    5.38
  -1  -2  20   41.04    2.57
  -1  -2  20   42.51    2.68
   1  -2 -20   42.60    2.49
   1  -2 -20   43.78    4.64
  -1   2 -20   41.55    4.19
  -1   2 -20   34.68    2.23
   1  -2 -20   40.34    2.34
   1   2  21   27.71    2.12
   1  -2 -21   33.28    2.10
  -1   2 -21   28.00    1.99
   1   2  21   30.11    2.11
   1   2  21   28.31    2.17
  -1   2 -21   34.50    2.67
   1   2  21   32.51    2.46
  -1  -2  21   31.35    2.24
  -1  -2  21   26.83    3.91
   1   2  21   34.98    4.22
   1  -2 -21   34.79    4.92
  -1   2 -21   32.65    2.56
  -1  -2  21   33.29    2.31
  -1  -2  21   18.18    2.45
  -1  -2  21   33.52    2.42
   1  -2 -21   34.02    2.22
   1   2  21   31.03    2.09
   1  -2 -21   28.45    3.94
  -1  -2  21   34.41    2.15
   1   2  21   35.53    2.34
  -1   2 -21   33.65    3.79
  -1  -2  21   33.54    3.89
  -1   2 -21   33.22    4.54
  -1   2 -22   92.71    6.89
   1  -2 -22  107.04    7.84
   1   2  22  101.68    4.76
  -1  -2  22   97.10    4.53
   1   2  22   99.05    4.73
  -1   2 -22   99.53    4.85
   1  -2 -22   95.61    4.97
  -1   2 -22   93.67    4.45
   1  -2 -22   96.20    4.49
  -1   2 -22   89.31    4.45
   1   2  22   94.36    4.57
  -1   2 -22  118.56    5.56
   1   2  22   94.05    4.69
   1   2  22  107.44    5.14
  -1  -2  22  102.52    4.77
   1   2  22   94.24    4.38
  -1   2 -22  108.80    5.30
  -1  -2  22  100.82    4.82
   1   2  22  111.73    5.11
  -1  -2  22  104.66    4.98
  -1  -2  22   96.39    4.90
   1  -2 -22  106.47    4.75
  -1  -2  22   99.90    7.87
   1  -2 -22  111.11    9.03
   1   2  22   94.10    7.31
  -1  -2  22  104.33    7.16
  -1   2 -22  117.17    8.83
  -1  -2  23   40.73    2.56
   1   2  23   44.16    2.76
  -1   2 -23   45.51    4.65
   1  -2 -23   55.09    5.51
  -1   2 -23   39.20    2.70
   1  -2 -23   44.19    3.00
   1   2  23   36.47    2.61
  -1   2 -23   40.24    2.50
  -1   2 -23   37.75    2.47
   1  -2 -23   43.39    2.56
   1   2  23   39.95    2.59
  -1   2 -23   49.26    3.32
   1   2  23   41.49    2.59
  -1  -2  23   41.37    2.69
   1   2  23   47.39    3.06
   1   2  23   39.10    2.39
   1   2  23   49.59    3.03
  -1  -2  23   45.72    2.82
  -1   2 -23   45.38    3.12
  -1  -2  23   43.16    2.91
  -1  -2  23   47.08    2.96
   1  -2 -23   44.60    2.72
  -1  -2  23   49.56    5.36
   1  -2 -23   60.33    6.50
   1   2  23   43.66    4.82
  -1   2 -23   46.26    5.46
  -1  -2  23   46.74    4.61
   1  -2 -24  102.62    5.20
  -1   2 -24  107.07    5.10
  -1   2 -24   96.50    4.78
   1  -2 -24  103.37    4.76
  -1   2 -24   95.60    4.69
  -1   2 -24   97.18    4.71
  -1  -2  24  103.80    4.80
   1  -2 -24  116.89    8.39
   1   2  24  100.84    4.93
  -1   2 -24  104.94    7.61
   1   2  24   98.39    4.78
  -1   2 -24  118.86    5.76
   1   2  24  117.56    5.45
   1   2  24  101.20    4.63
  -1   2 -24  115.30    5.53
   1   2  24  129.76    5.51
  -1  -2  24  101.49    4.98
  -1  -2  24  103.37    5.15
  -1  -2  24  112.01    5.22
   1  -2 -24  105.79    4.94
   1  -2 -24  126.00    9.74
   1   2  24  107.29    7.95
  -1   2 -24  114.32    8.94
  -1  -2  24   99.59    7.13
   1   2  25   21.65    1.88
   1  -2 -25   21.82    3.70
   1   2  25   22.33    1.92
  -1   2 -25   21.05    3.45
  -1  -2  25   24.04    1.89
  -1   2 -25   20.58    1.89
   1  -2 -25   20.37    1.99
  -1   2 -25   21.56    1.81
  -1   2 -25   21.45    1.77
  -1   2 -25   22.47    1.81
   1  -2 -25   21.54    1.74
   1   2  25   20.86    1.78
  -1   2 -25   27.35    2.43
   1   2  25   23.74    2.19
   1   2  25   18.21    1.59
   1   2  25   26.73    2.19
  -1   2 -25   25.37    2.28
  -1  -2  25   23.44    2.03
  -1  -2  25   24.41    2.11
   1  -2 -25   22.35    1.89
  -1  -2  25   23.61    2.08
   1   2  25   23.69    3.61
  -1   2 -25   24.05    4.02
  -1  -2  25   21.98    3.46
   1  -2 -26   75.39    6.83
  -1  -2  26   71.61    3.75
   1   2  26   73.59    3.92
  -1   2 -26   65.80    6.09
  -1   2 -26   70.92    3.86
   1  -2 -26   74.39    4.07
   1  -2 -26   69.34    3.67
  -1   2 -26   65.73    3.67
  -1   2 -26   72.76    3.82
  -1  -2  26   81.92    4.10
   1   2  26   68.25    3.68
  -1   2 -26   77.59    4.46
   1   2  26   78.81    4.29
  -1  -2  26   77.99    4.03
   1   2  26   68.61    3.54
  -1  -2  26   73.99    3.98
  -1   2 -26   75.13    4.27
   1   2  26   80.75    4.18
  -1  -2  26   73.68    4.10
  -1  -2  26   76.03    4.09
   1  -2 -26   73.78    3.87
   1   2  26   68.78    6.38
  -1   2 -26   77.75    7.32
  -1  -2  26   71.81    6.34
  -1  -2  27   44.31    2.71
   1   2  27   44.21    2.81
   1  -2 -27   51.87    5.62
  -1   2 -27   33.76    4.43
   1  -2 -27   41.35    2.85
   1  -2 -27   44.49    3.16
  -1   2 -27   43.41    2.76
  -1   2 -27   40.45    2.62
  -1   2 -27   39.15    2.67
   1  -2 -27   42.71    2.63
  -1  -2  27   48.74    2.95
  -1   2 -27   45.52    3.23
   1   2  27   39.04    2.55
   1   2  27   44.97    3.05
  -1  -2  27   43.21    2.83
   1   2  27   40.58    2.47
  -1  -2  27   42.50    2.81
   1   2  27   44.90    2.96
  -1   2 -27   46.31    3.12
  -1  -2  27   44.95    2.93
   1  -2 -27   43.17    2.79
  -1  -2  27   42.27    2.93
  -1  -2  27   46.64    4.95
  -1   2 -27   45.69    5.46
   1  -2 -27   41.60    5.47
   1   2  27   42.08    5.02
  -1  -2  27   38.56    5.02
  -1   2 -28   16.73    1.62
   1  -2 -28   18.74    1.95
   1  -2 -28   16.67    1.55
  -1   2 -28   16.27    1.61
  -1   2 -28   15.52    1.57
  -1  -2  28   19.58    1.82
   1   2  28   14.44    3.02
  -1   2 -28   18.64    2.02
   1   2  28   16.33    1.55
  -1  -2  28   16.63    1.67
   1   2  28   17.61    1.84
  -1  -2  28   16.78    3.31
   1   2  28   18.95    1.83
  -1   2 -28   17.46    1.85
  -1   2 -28   14.73    1.54
  -1  -2  28   18.03    1.79
   1  -2 -28   15.60    1.63
  -1  -2  28   15.66    1.57
   1  -2 -28   14.96    3.17
  -1   2 -28   13.67    3.01
   1  -2 -28   21.34    3.93
  -1  -2  28   13.80    2.83
  -1   2 -28   14.01    3.14
  -1   2 -29   31.88    4.30
   1  -2 -29   34.53    4.67
  -1  -2  29   31.68    2.26
  -1   2 -29   26.12    2.07
   1  -2 -29   35.18    2.65
  -1   2 -29   28.55    2.16
   1  -2 -29   28.77    2.12
  -1   2 -29   28.22    2.23
  -1  -2  29   33.38    2.39
   1   2  29   28.03    2.08
  -1   2 -29   28.91    2.57
   1   2  29   31.76    2.51
  -1  -2  29   33.37    2.35
  -1  -2  29   27.61    4.29
   1   2  29   27.21    4.06
   1   2  29   33.61    2.41
  -1   2 -29   27.20    2.37
  -1   2 -29   31.22    2.23
  -1  -2  29   33.56    2.43
   1  -2 -29   33.55    2.37
  -1  -2  29   30.16    2.05
  -1  -2  29   29.91    3.96
  -1   2 -29   35.66    4.73
   1  -2 -29   34.64    4.93
  -1  -2  30    6.02    1.07
  -1   2 -30    4.69    2.13
   1  -2 -30    6.80    2.43
  -1   2 -30    6.78    1.06
   1  -2 -30    8.91    1.40
   1  -2 -30    8.01    1.24
  -1   2 -30    8.41    1.22
  -1   2 -30    7.99    1.19
   1   2  30    5.97    2.06
  -1  -2  30    7.99    1.18
  -1   2 -30    6.54    1.34
   1   2  30    8.08    1.10
  -1  -2  30    7.95    1.17
   1   2  30    6.53    1.22
  -1  -2  30    4.69    1.98
   1  -2 -30    8.33    2.60
   1   2  30    8.59    1.24
   1  -2 -30    7.74    1.19
  -1   2 -30    7.91    1.14
  -1  -2  30    7.79    1.03
  -1   2 -30    7.58    2.26
   1  -2 -30    7.54    2.39
   1  -2 -31   12.29    3.02
  -1   2 -31   12.17    2.84
  -1  -2  31   10.75    1.33
   1  -2 -31   11.27    1.49
  -1   2 -31   13.10    1.50
  -1   2 -31   11.17    1.41
   1  -2 -31   11.99    1.44
  -1  -2  31   12.46    1.42
   1   2  31   13.70    2.87
  -1   2 -31   10.15    1.58
   1   2  31   10.78    1.25
  -1  -2  31   11.53    1.35
  -1  -2  31   11.78    1.52
   1   2  31   12.15    1.53
   1  -2 -31   11.96    3.02
  -1  -2  31   11.77    2.84
   1   2  31   11.92    1.42
  -1   2 -31   13.73    1.44
   1  -2 -31   13.29    1.52
  -1  -2  31   11.38    1.22
   1  -2 -31   15.70    3.30
  -1   2 -31   13.77    2.88
   1  -2 -32    6.68    1.19
  -1   2 -32    6.10    1.09
   1  -2 -32   10.09    1.35
  -1   2 -32    6.94    1.12
  -1   2 -32    6.73    1.32
   1   2  32    5.81    0.94
  -1  -2  32    7.12    1.09
   1   2  32    6.78    1.23
  -1  -2  32    8.87    1.39
   1   2  32    8.35    1.29
   1   2  32    7.31    1.16
   1  -2 -32    6.89    1.28
  -1   2 -32    7.69    1.14
   1  -2 -32    8.68    1.24
  -1  -2  32    7.24    1.01
  -1  -2  32    7.53    1.17
  -1  -2  32    7.95    1.19
   1  -2 -33   28.05    2.26
  -1   2 -33   34.93    2.36
   1  -2 -33   34.51    2.42
  -1  -2  33   36.61    2.36
  -1   2 -33   30.05    2.49
   1   2  33   28.10    1.99
  -1  -2  33   31.06    2.10
   1   2  33   30.68    2.37
  -1  -2  33   31.31    2.38
   1   2  33   32.00    2.34
   1  -2 -33   29.48    2.40
   1   2  33   27.08    2.10
   1  -2 -33   32.73    2.33
  -1   2 -33   31.62    2.26
  -1  -2  33   33.00    2.09
  -1  -2  33   35.13    2.34
   1  -2 -34   20.25    1.83
   1  -2 -34   23.48    1.97
  -1   2 -34   24.47    1.94
  -1  -2  34   25.66    1.89
  -1   2 -34   21.99    2.08
   1   2  34   19.93    1.58
  -1  -2  34   18.40    1.59
  -1  -2  34   20.43    1.94
   1   2  34   20.70    1.87
   1   2  34   23.20    1.95
   1  -2 -34   22.41    1.97
   1   2  34   21.69    1.77
  -1   2 -34   23.63    1.86
   1  -2 -34   21.96    1.85
  -1  -2  34   23.20    1.67
  -1  -2  34   23.55    1.90
   1  -2 -35   16.71    1.57
   1  -2 -35   16.97    1.65
  -1  -2  35   18.76    1.55
  -1   2 -35   18.45    1.83
  -1  -2  35   17.54    1.74
   1   2  35   18.53    1.69
   1   2  35   19.88    1.73
   1  -2 -35   18.43    1.75
   1  -2 -35   19.61    1.68
  -1  -2  35   17.53    1.43
  -1  -2  35   19.42    1.66
  -1  -2  36   15.23    1.55
  -1   2 -36   13.39    1.20
   1   2  36   15.78    1.49
   1  -2 -36   16.07    1.50
  -1  -2  36   15.94    1.33
  -1   2 -36   14.08    1.53
   1  -2 -36   15.65    1.50
  -1  -2  36   15.07    1.19
   1  -2 -36   10.52    1.22
  -1  -2  37    8.20    1.13
   1   2  37    8.30    1.06
   1  -2 -37    7.89    1.05
  -1  -2  37    8.49    0.91
   1   2  37   10.55    1.22
   1  -2 -37    8.07    1.05
  -1   2 -37    8.38    1.10
   1   2  37    7.21    1.03
   1   2  38    8.02    0.96
  -1  -2  38    7.79    0.99
   1  -2 -38    6.14    0.87
   1   2  38    7.97    1.04
  -1   2 -38    6.59    0.94
   1  -2 -38    6.96    0.93
   1  -2 -38    7.06    0.94
   1   2  38    7.29    0.95
  -1  -2  38    7.18    0.99
   1   2  39   11.40    1.02
  -1  -2  39   10.66    1.02
   1  -2 -39   10.35    0.97
   1   2  39   11.12    1.06
  -1  -2  39   10.63    1.06
   1  -2 -39   10.66    1.01
   1  -2 -39   11.19    1.04
  -1   2 -39   10.89    1.03
  -1  -2  40    0.41    0.40
   1  -2 -40    0.38    0.33
   1   2  40    0.45    0.32
   1   2  40    0.35    0.39
   1   2  40    0.60    0.37
  -1  -2  40    0.58    0.43
   1  -2 -40    0.04    0.42
   1  -2 -40    0.57    0.42
  -1   2 -40    0.75    0.40
   1  -2 -41    3.53    0.53
   1   2  41    3.25    0.45
  -1  -2  41    4.08    0.48
   1   2  41    4.11    0.50
  -1  -2  41    3.95    0.54
  -1   2 -41    3.37    0.52
   1  -2 -41    3.60    0.53
  -1   2 -41    3.04    0.43
  -1  -2  41    3.85    0.50
  -1   2 -41    3.99    0.52
  -1   3  41    6.80    0.57
   1  -3  40   12.60    0.96
   1   3 -40   14.59    0.98
  -1   3  40   11.90    0.94
  -1  -3 -40   13.02    0.98
   1  -3  39    7.04    0.63
   1   3 -39   10.17    0.91
  -1  -3 -39   10.17    0.96
   1   3 -39    7.79    0.72
   1  -3  39    9.94    0.94
   1  -3  38   14.13    1.07
   1   3 -38   15.08    1.24
   1  -3  38   16.88    1.32
   1  -3  38   14.16    1.02
  -1  -3 -38   15.69    1.24
  -1  -3 -38   15.11    1.31
   1   3 -38   14.98    1.14
  -1  -3 -38   11.24    0.98
  -1   3  38   12.17    0.91
   1   3 -37   44.70    2.59
  -1  -3 -37   46.87    2.45
  -1   3  37   43.10    2.31
   1  -3  37   54.98    2.78
  -1  -3 -37   52.36    2.60
   1  -3  37   50.95    2.47
  -1  -3 -37   55.64    2.75
   1   3 -37   45.35    2.44
   1   3 -37   52.07    2.60
   1  -3  37   50.36    2.57
   1  -3  37   49.51    2.51
   1  -3  36   19.09    1.52
   1  -3  36   19.42    1.54
  -1   3  36   19.31    1.58
   1  -3  36   18.78    1.64
  -1  -3 -36   19.22    1.51
   1  -3  36   18.92    1.45
  -1  -3 -36   20.66    1.65
  -1   3  36   17.89    1.40
  -1  -3 -36   18.61    1.48
   1   3 -36   14.94    1.48
   1   3 -36   15.24    1.38
   1   3 -36   18.76    1.55
  -1   3  35  146.76    6.14
   1  -3  35  153.91    6.43
   1  -3  35  155.65    6.42
   1   3 -35  155.33    6.30
  -1   3  35  165.14    6.53
   1  -3  35  165.71    6.63
  -1  -3 -35  165.47    6.47
   1  -3  35  167.43    6.43
  -1  -3 -35  156.83    6.19
  -1   3  35  160.89    6.33
  -1  -3 -35  156.88    6.41
   1   3 -35  152.42    6.59
   1   3 -35  156.67    6.49
   1   3 -35  146.56    6.33
  -1   3  35  156.68    6.61
   1   3 -35  141.05    6.16
   1   3 -34   30.41    2.12
   1  -3  34   28.42    2.11
  -1   3  34   29.16    1.99
   1  -3  34   29.66    2.18
  -1   3  34   31.37    2.20
   1  -3  34   32.03    2.30
  -1  -3 -34   32.52    2.17
  -1   3  34   32.00    2.24
   1  -3  34   33.29    2.26
   1  -3  34   28.94    2.09
  -1  -3 -34   30.02    1.95
  -1   3  34   31.98    2.13
   1   3 -34   29.44    2.28
   1   3 -34   30.14    2.16
   1   3 -34   28.95    2.03
   1   3 -34   27.64    2.13
  -1   3  34   27.74    2.24
  -1   3  33  182.49    7.23
   1   3 -33  165.73    7.44
   1  -3  33  173.73    7.22
   1   3 -33  174.67    7.21
  -1   3  33  164.38    7.01
   1  -3  33  181.64    7.38
  -1   3  33  184.20    7.36
   1  -3  33  183.12    7.15
   1  -3  33  184.19    7.44
  -1  -3 -33  176.17    7.24
  -1   3  33  181.18    7.40
   1  -3  33  182.03    7.37
  -1  -3 -33  178.31    7.00
   1   3 -33  165.24    7.23
   1   3 -33  163.02    7.29
   1   3 -33  170.88    7.15
  -1   3  33  174.39    7.51
  -1   3  33  167.35    7.01
   1   3 -32   60.66    3.48
   1  -3  32   65.44    3.54
   1  -3  32   65.00    3.64
  -1   3  32   61.00    3.35
  -1   3  32   61.91    3.33
   1  -3  32   67.14    3.50
  -1  -3 -32   63.99    3.33
   1  -3  32   68.70    3.69
  -1  -3 -32   68.27    3.57
   1  -3  32   66.82    3.62
  -1   3  32   66.82    3.68
  -1  -3 -32   63.44    3.30
   1   3 -32   66.05    3.55
  -1   3  32   66.74    3.79
   1   3 -32   65.53    3.65
   1   3 -32   66.58    3.69
  -1   3  32   67.04    3.52
   1   3 -32   59.96    3.68
   1  -3  31   74.36    4.07
   1   3 -31   75.97    4.05
   1  -3  31   79.57    4.04
  -1   3  31   81.47    3.99
  -1   3  31   72.05    3.80
  -1  -3 -31   79.61    3.89
  -1  -3 -31   79.39    4.05
  -1  -3 -31   81.60    3.88
  -1   3  31   78.88    4.34
   1   3 -31   78.11    4.19
   1   3 -31   82.43    4.15
   1   3 -31   76.11    4.19
   1  -3  31   80.20    4.13
  -1   3  31   78.06    4.17
   1   3 -31   78.00    4.34
  -1   3  31   78.59    4.20
   1   3 -30  130.73    6.21
  -1   3  30  117.60    5.82
   1   3 -30  123.40    5.82
  -1   3  30  134.43    5.75
   1  -3  30  129.40    5.93
   1  -3  30  125.26    5.77
   1  -3  30  122.87    9.72
  -1  -3 -30  121.46    5.59
   1   3 -30  129.02    6.24
   1  -3  30  129.25    5.87
  -1   3  30  137.24    6.06
  -1   3  30  132.02    6.17
   1   3 -30  128.14    6.03
   1   3 -30  127.39    5.88
   1   3 -30  132.57    6.08
  -1  -3 -30  130.98    5.59
   1   3 -30  121.73    9.06
  -1  -3 -30  128.39    9.00
  -1   3  30  131.21    5.65
  -1  -3 -30  123.37    9.74
   1   3 -29   18.79    3.52
  -1  -3 -29   16.19    3.15
  -1   3  29   19.16    1.70
   1   3 -29   24.08    2.11
   1   3 -29   20.67    1.95
   1   3 -29   21.19    2.08
  -1   3  29   21.53    2.08
  -1  -3 -29   22.48    1.74
   1  -3  29   19.70    1.87
   1   3 -29   20.56    2.10
  -1   3  29   20.13    1.90
   1  -3  29   23.88    2.03
  -1   3  29   19.07    1.77
   1  -3  29   20.57    1.83
   1   3 -29   21.51    1.97
  -1   3  29   21.08    1.71
   1  -3  29   20.66    1.75
   1   3 -29   20.51    2.10
  -1  -3 -29   21.37    1.80
   1  -3  29   21.02    3.92
   1  -3  29   19.62    3.47
  -1  -3 -29   18.23    3.66
  -1   3  28   74.22    3.97
  -1  -3 -28   73.65    6.61
   1   3 -28   84.46    7.30
   1   3 -28   94.86    4.75
   1   3 -28   84.45    4.47
   1   3 -28   82.86    4.53
  -1  -3 -28   80.31    4.01
  -1   3  28   75.51    6.98
  -1   3  28   81.13    4.37
   1   3 -28   85.79    4.71
  -1   3  28   82.11    4.18
   1   3 -28   79.02    4.32
   1  -3  28   82.07    4.34
   1  -3  28   81.56    4.22
  -1   3  28   86.51    4.10
   1  -3  28   92.48    4.28
   1   3 -28   83.00    4.75
   1   3 -28   86.20    4.35
   1  -3  28   88.07    4.58
   1  -3  28   81.21    7.94
   1  -3  28   84.26    7.19
  -1  -3 -28   84.04    7.74
  -1  -3 -27   57.85    5.69
   1   3 -27   65.32    6.29
  -1   3  27   56.78    3.27
   1   3 -27   75.78    4.11
   1   3 -27   61.93    3.81
   1   3 -27   65.72    3.79
  -1  -3 -27   58.25    3.25
  -1   3  27   59.22    6.13
  -1   3  27   60.52    3.59
   1   3 -27   68.88    4.05
   1   3 -27   61.62    3.67
   1  -3  27   60.98    3.49
   1  -3  27   64.82    3.65
  -1   3  27   66.60    3.55
  -1   3  27   59.18    3.34
   1  -3  27   66.46    3.55
   1   3 -27   58.57    3.91
   1  -3  27   72.10    3.81
   1  -3  27   65.46    3.87
   1   3 -27   66.21    3.66
   1  -3  27   59.78    6.79
   1  -3  27   60.07    6.09
  -1  -3 -27   63.94    6.69
   1   3 -26  124.98    9.06
  -1  -3 -26  102.60    7.92
  -1   3  26  112.17    5.28
   1   3 -26  135.27    6.26
   1  -3  26  119.87    5.53
  -1   3  26  122.54    5.53
   1   3 -26  117.46    5.74
   1  -3  26  116.14    5.61
  -1   3  26  119.63    5.47
   1   3 -26  115.24    6.10
  -1   3  26  127.58    9.25
   1  -3  26  133.32   10.40
   1  -3  26  127.87    5.85
   1  -3  26  128.14    6.08
   1  -3  26  131.85    6.19
   1   3 -26  129.67    5.79
  -1  -3 -26  111.33    5.26
   1   3 -26  118.55    5.83
   1   3 -26  119.21    5.92
   1   3 -26  133.04    6.14
  -1  -3 -26  134.51    9.77
   1  -3  26  111.11    8.60
   1   3 -25  476.88   17.31
   1   3 -25  524.85   17.69
   1   3 -25  459.52   17.32
   1   3 -25  480.14   16.81
   1  -3  25  437.09   16.70
   1   3 -25  442.44   17.05
   1  -3  25  437.20   16.86
  -1   3  25  458.16   16.75
  -1   3  25  457.84   16.72
  -1   3  25  467.18   21.84
   1  -3  25  455.16   23.15
  -1   3  25  461.97   21.30
   1  -3  25  491.13   17.56
  -1   3  25  474.04   16.75
   1  -3  25  474.53   17.20
   1  -3  25  497.51   17.67
   1   3 -25  478.81   17.09
   1   3 -25  516.63   17.74
  -1  -3 -25  363.08   19.61
   1   3 -25  485.84   21.91
  -1   3  25  405.71   16.40
   1  -3  25  432.40   20.94
  -1  -3 -25  467.34   22.18
   1   3 -24  170.23    7.43
   1   3 -24  159.95    7.19
   1   3 -24  157.44    7.22
   1   3 -24  174.56    6.85
   1   3 -24  175.24    7.55
   1  -3  24  138.39    6.70
   1   3 -24  153.85    7.00
  -1   3  24  150.47    6.63
   1  -3  24  146.87    6.64
  -1   3  24  164.96    6.79
   1  -3  24  156.88   11.62
  -1   3  24  160.58   10.48
  -1   3  24  161.82   10.75
   1  -3  24  171.81    7.56
   1   3 -24  165.63    7.06
  -1   3  24  161.88    6.79
   1  -3  24  158.73    7.12
   1  -3  24  168.32    7.42
   1   3 -24  166.56   10.74
  -1   3  24  136.34    6.40
  -1  -3 -24  133.49    9.10
  -1  -3 -24  167.80   10.97
   1  -3  24  159.60   10.18
  -1   3  23  875.78   32.76
   1   3 -23 1047.01   38.97
  -1  -3 -23  819.79   36.34
   1  -3  23  927.13   33.13
   1   3 -23 1058.46   34.03
   1   3 -23 1024.80   33.82
   1   3 -23 1001.84   33.22
   1  -3  23  833.92   32.95
   1   3 -23 1080.63   34.15
   1  -3  23  912.94   33.02
  -1   3  23  953.56   33.06
  -1   3  23  984.70   33.15
  -1   3  23 1095.73   33.95
   1  -3  23  967.88   33.63
   1  -3  23  992.27   33.99
   1   3 -23 1025.75   33.56
  -1   3  23  962.54   33.21
   1  -3  23  998.83   34.15
   1  -3  23  983.86   40.67
  -1   3  23  997.80   38.85
  -1   3  23  985.08   39.15
   1  -3  23  837.12   35.70
   1  -3  23  911.31   37.54
  -1  -3 -23 1017.05   39.09
   1   3 -22  171.74    7.95
   1   3 -22  233.51   12.71
  -1   3  22  183.14    7.82
   1  -3  22  204.98    8.22
  -1  -3 -22  169.98   10.50
   1   3 -22  226.94    8.87
   1   3 -22  214.93    8.80
   1   3 -22  212.59    8.20
   1   3 -22  185.50    7.91
   1  -3  22  182.17    8.06
   1   3 -22  236.07    9.06
   1  -3  22  197.63    8.09
  -1   3  22  201.63    8.07
  -1   3  22  208.81    8.18
  -1   3  22  218.86    8.77
   1  -3  22  201.25    8.79
   1  -3  22  213.73    9.07
   1   3 -22  206.20    8.45
  -1   3  22  199.49    8.25
  -1   3  22  203.98   12.36
   1  -3  22  221.76   14.04
  -1   3  22  216.99   12.86
   1  -3  22  197.13   11.61
   1  -3  22  188.51   10.51
  -1  -3 -22  195.59   12.12
   1   3 -21  674.23   26.02
   1   3 -21  883.85   32.16
   1  -3  21  766.46   26.22
  -1   3  21  715.24   25.81
  -1  -3 -21  719.57   29.52
  -1   3  21  839.04   26.87
   1   3 -21  821.52   26.96
   1   3 -21  769.22   26.81
   1   3 -21  759.81   26.15
   1   3 -21  721.07   25.97
   1  -3  21  739.97   26.14
  -1   3  21  740.44   26.20
   1   3 -21  843.67   27.11
   1  -3  21  782.52   26.14
  -1   3  21  802.20   26.14
  -1   3  21  779.69   26.19
  -1   3  21  751.54   26.67
   1  -3  21  677.39   25.82
   1  -3  21  705.25   26.77
  -1   3  21  687.14   26.15
   1  -3  21  721.26   26.90
   1   3 -21  775.40   26.49
   1  -3  21  802.91   33.58
   1  -3  21  868.18   31.69
  -1   3  21  787.06   31.80
  -1   3  21  798.77   32.28
  -1  -3 -21  746.98   31.41
   1   3 -21  818.38   33.72
   1  -3  21  754.32   30.56
  -1  -3 -21  773.60   31.36
   1   3 -21  658.67   29.09
   1  -3  21  733.32   29.40
   1   3 -20  250.72   10.02
   1  -3  20  268.31   10.10
   1   3 -20  289.48   14.63
  -1  -3 -20  262.61   12.87
  -1   3  20  250.62    9.74
   1   3 -20  264.56   10.58
   1   3 -20  295.82   10.85
   1   3 -20  246.12    9.94
   1   3 -20  261.18    9.97
   1  -3  20  270.08   10.12
   1   3 -20  290.06   10.83
  -1   3  20  271.03   10.17
   1  -3  20  275.09   10.04
  -1   3  20  268.59   10.06
  -1   3  20  237.49   10.29
   1  -3  20  253.95    9.83
  -1   3  20  221.14    9.97
   1   3 -20  254.85   10.24
   1  -3  20  225.45   10.43
   1  -3  20  241.37   10.64
  -1   3  20  276.74   15.05
  -1   3  20  275.08   14.65
   1  -3  20  285.09   14.38
  -1  -3 -20  290.35   14.67
   1  -3  20  280.69   13.27
   1  -3  20  275.83   13.95
  -1  -3 -20  293.62   14.68
   1   3 -20  249.46   12.77
   1   3 -19  193.71    7.71
   1   3 -19  212.67   11.68
  -1  -3 -19  206.65   10.49
   1   3 -19  250.94    8.69
   1   3 -19  147.02    7.26
   1  -3  19  207.73    7.78
  -1   3  19  172.95    7.96
  -1   3  19  212.52    7.85
   1  -3  19  214.06    7.86
  -1   3  19  207.11    7.72
   1   3 -19  158.28    7.57
   1  -3  19  177.87    8.19
   1  -3  19  163.93    8.06
   1  -3  19  209.92   10.82
   1   3 -19  155.30    9.52
   1   3 -19  175.05    8.15
  -1   3  19  175.19    7.84
   1  -3  19  189.74    7.46
  -1   3  19  211.08   12.32
  -1   3  19  191.19   11.67
  -1  -3 -19  221.92   12.06
   1  -3  19  174.43   10.88
  -1   3  18  444.49   20.78
  -1   3  18  402.94   20.01
  -1  -3 -18  490.23   20.81
   1  -3  18  427.39   19.80
   1   3 -18  353.44   15.38
   1  -3  18  502.11   16.02
   1  -3  18  467.65   16.50
   1  -3  18  497.29   16.66
   1   3 -18  328.44   15.52
   1  -3  18  553.89   20.43
   1   3 -18  427.73   18.39
   1   3 -18  464.73   20.19
  -1  -3 -18  501.44   19.15
   1  -3  18  527.18   16.14
   1   3 -17   47.25    2.99
   1  -3  17   65.17    3.61
  -1  -3 -17   72.96    5.23
   1   3 -17   42.66    4.73
   1  -3  17   73.69    5.84
   1   3 -17   63.35    4.73
   1   3 -17   52.58    2.91
  -1   3  17   49.46    5.36
  -1  -3 -17   77.88    6.27
  -1   3  17   59.57    5.80
   1  -3  17   65.15    5.58
   1  -3  16  568.93   18.11
   1   3 -16  502.71   17.55
   1   3 -16  384.41   20.16
  -1  -3 -16  559.87   20.78
   1  -3  16  634.48   22.61
   1   3 -16  542.54   19.98
   1  -3  16  401.83   17.19
   1   3 -16  524.99   17.34
  -1   3  16  432.94   21.42
  -1  -3 -16  504.04   21.81
   1  -3  16  573.85   21.75
  -1   3  16  415.86   21.06
  -1   3  15  287.76   15.16
  -1  -3 -15  293.19   14.99
  -1   3  15  279.40   14.80
   1  -3  15  342.28   14.77
   1  -3  15  339.56   11.80
   1   3 -15  329.99   11.48
  -1   3  15  329.10   15.15
   1   3 -15  335.79   13.36
   1  -3  15  354.36   15.74
   1  -3  15  378.08   15.99
   1  -3  15  235.59   11.04
   1   3 -15  332.87   11.19
   1   3 -15  273.52   14.08
  -1  -3 -15  337.26   14.17
  -1   3  14  496.07   21.76
  -1   3  14  521.86   22.20
  -1  -3 -14  415.28   21.09
   1  -3  14  556.09   21.24
   1  -3  14  556.61   18.30
   1   3 -14  531.19   17.97
  -1   3  14  559.45   22.41
   1  -3  14  625.90   23.25
  -1  -3 -14  426.32   20.45
   1  -3  14  613.48   23.14
   1   3 -14  537.76   19.67
   1  -3  14  437.62   17.73
   1   3 -14  553.63   21.31
  -1  -3 -14  592.24   21.16
  -1   3  13 2907.99   95.73
   1  -3  13 3115.68   96.35
  -1  -3 -13 2567.41   93.56
   1   3 -13 2688.83   91.93
   1  -3  13 2968.74   96.25
   1   3 -13 2686.87   90.51
   1  -3  13 2864.22   90.85
   1   3 -13 2866.04   95.77
  -1   3  13 2791.95   95.09
  -1   3  13 2584.76   94.48
  -1  -3 -13 2994.23   93.92
   1   3 -13 2816.02   93.77
  -1   3  12  335.02   15.26
   1  -3  12  288.46   10.61
   1  -3  12  293.87   10.71
  -1  -3 -12  271.80   12.77
  -1  -3 -12  267.08   12.21
   1  -3  12  347.98   15.50
   1   3 -12  288.56   11.50
   1  -3  12  317.97   15.10
  -1  -3 -12  327.00   13.38
   1   3 -12  296.00   12.79
  -1  -3 -12  247.52   13.26
  -1   3  12  307.52   14.12
  -1   3  12  288.06   13.70
   1   3 -12  302.20   11.89
  -1  -3 -11 2709.17   98.95
  -1   3  11 2910.53   99.19
   1   3 -11 3076.54   97.63
  -1   3  11 2991.44   99.38
  -1   3  11 3313.19  101.96
   1  -3  11 2892.72   95.63
  -1  -3 -11 2996.47   98.29
   1  -3  11 2873.92  100.87
   1   3 -11 2901.79   96.41
  -1  -3 -11 2851.59   97.44
  -1  -3 -11 2373.65   96.61
   1  -3  11 2990.19   95.66
  -1  -3 -11 3140.33   98.72
   1   3 -11 3055.97   97.88
  -1   3  10  704.08   25.76
   1   3 -10  788.10   25.13
  -1   3  10  684.22   25.54
  -1   3  10  819.36   28.89
   1  -3  10  639.68   22.41
  -1  -3 -10  636.66   23.95
  -1  -3 -10  712.11   24.70
   1   3 -10  620.54   22.90
   1  -3  10  597.44   26.87
  -1  -3 -10  623.63   23.17
   1  -3  10  727.87   27.54
  -1  -3 -10  646.22   23.48
   1  -3  10  655.69   22.42
   1   3 -10  713.40   24.29
   1  -3   9 1387.44   47.45
   1   3  -9 1446.04   48.86
  -1  -3  -9 1438.05   48.39
  -1   3   9 1469.98   50.50
  -1   3   9 1436.14   50.40
   1  -3   9 1488.49   52.64
  -1  -3  -9 1459.66   49.04
  -1  -3  -9 1471.10   49.43
  -1  -3  -9 1480.26   47.95
  -1  -3  -9 1400.22   48.38
   1   3  -8  818.57   29.44
  -1   3   8  872.69   31.06
  -1  -3  -8  829.52   29.09
  -1   3   8  851.29   31.07
   1  -3   8  804.26   32.91
  -1  -3  -8  841.02   29.47
  -1   3   7  384.52   15.56
   1   3  -7  432.21   16.55
   1  -3   7  384.55   15.26
  -1   3   7  393.13   15.54
   1   3  -7  383.76   14.08
   1  -3   6  978.44   40.33
  -1   3   6 1082.12   38.76
   1   3  -6 1102.87   39.90
   1  -3   6 1107.31   38.28
   1   3  -6 1075.12   37.06
   1  -3   5  177.25    9.73
   1   3  -5  158.84    8.95
   1  -3   5  169.49    7.77
   1   3  -5  173.66    6.84
   1   3  -4 1194.78   46.68
  -1   3   4 1246.69   49.31
   1  -3   4 1332.00   44.84
   1   3  -4 1258.20   43.63
   1  -3   3  907.85   31.49
  -1   3   3  838.61   35.53
  -1  -3  -3  874.59   30.36
   1   3  -3  955.65   33.94
   1  -3   2  575.69   21.00
   1   3  -2  563.78   21.45
  -1  -3  -2  556.63   18.84
  -1   3   2  533.75   23.05
   1   3  -2  497.93   17.93
   1  -3   1 5046.85  164.66
   1  -3   1 5118.65  163.94
  -1  -3  -1 4426.53  163.48
  -1  -3  -1 5222.84  162.83
  -1  -3  -1 4928.51  162.07
  -1   3   1 5293.85  164.18
   1   3  -1 4533.90  165.25
  -1   3   1 4166.80  166.27
   1   3  -1 5027.88  161.93
  -1   3   0  586.70   21.08
   1   3   0  444.14   16.08
   1  -3   0  509.72   18.64
   1  -3   0  514.17   17.70
   1   3   0  506.14   17.22
  -1  -3   0  458.69   16.21
  -1   3   0  493.99   18.30
   1   3   0  542.53   19.89
  -1  -3   0  482.86   17.01
   1  -3  -1 4884.11  160.65
   1  -3  -1 4680.01  159.30
  -1   3  -1 5308.94  160.72
   1   3   1 5124.94  159.54
  -1  -3   1 4843.69  159.24
   1   3   1 4796.76  161.84
  -1   3  -1 4502.84  161.95
   1  -3  -1 4749.98  158.30
   1  -3  -2  480.43   17.05
   1  -3  -2  469.79   18.42
  -1   3  -2  528.03   18.59
  -1  -3   2  464.61   17.28
   1   3   2  488.15   17.63
   1   3   2  546.76   20.06
  -1   3  -2  588.08   20.06
   1  -3  -2  461.31   16.52
  -1   3  -3 1085.68   35.70
   1  -3  -3 1062.54   35.39
   1  -3  -3  925.47   33.10
   1  -3  -3  987.97   34.77
   1   3   3  990.54   34.17
  -1   3  -3 1072.55   35.09
  -1  -3   3  929.04   33.74
   1   3   3 1062.34   36.44
   1  -3  -4 1479.44   46.49
   1  -3  -4 1310.36   45.55
  -1  -3   4 1403.84   46.18
   1   3   4 1315.41   44.96
   1   3   4 1447.58   47.31
   1   3   4 1365.90   45.37
  -1   3  -4 1399.35   45.95
  -1  -3   4 1247.52   44.78
  -1   3  -4 1377.47   46.00
   1  -3  -4 1207.52   43.91
  -1  -3   5  246.20   10.67
   1  -3  -5  256.59   10.81
  -1  -3   5  232.80    9.60
   1   3   5  239.60   11.19
   1   3   5  243.74   10.12
   1   3   5  237.29    9.54
  -1   3  -5  255.24   10.49
  -1   3  -5  229.92    8.48
  -1   3  -5  235.42    9.95
   1  -3  -5  226.15    8.80
   1  -3  -6 1040.90   36.48
  -1  -3   6 1179.34   38.88
   1  -3  -6 1154.55   38.71
   1   3   6 1143.33   38.23
  -1   3  -6 1015.92   36.02
   1   3   6 1110.45   37.20
  -1  -3   6 1110.03   37.54
   1  -3  -7  471.20   17.71
  -1  -3   7  438.76   17.94
   1   3   7  453.82   17.56
   1   3   7  442.76   16.31
  -1   3  -7  418.51   15.35
  -1  -3   7  454.21   16.96
   1  -3  -7  430.76   15.65
   1  -3  -7  429.63   15.87
  -1  -3   8  839.80   30.46
   1  -3  -8  797.33   29.89
   1   3   8  775.17   30.23
  -1   3  -8  802.90   29.10
   1  -3  -8  833.71   29.96
   1   3   8  803.00   28.49
  -1  -3   8  825.72   29.46
   1   3   8  840.31   30.23
   1  -3  -8  812.30   28.26
   1  -3  -8  763.44   27.82
   1  -3  -9 1405.87   50.87
  -1  -3   9 1541.57   52.86
  -1  -3   9 1722.95   56.44
   1   3   9 1470.30   53.46
   1   3   9 1488.41   51.50
   1   3   9 1376.04   53.27
   1  -3  -9 1560.57   53.24
  -1   3  -9 1488.99   52.21
   1  -3  -9 1469.91   52.89
  -1  -3   9 1448.32   53.46
  -1   3  -9 1691.78   50.91
   1  -3  -9 1496.47   51.47
  -1   3 -10  664.32   22.28
   1   3  10  654.11   23.36
  -1  -3  10  638.57   24.89
   1   3  10  625.32   25.34
   1   3  10  575.61   24.78
   1  -3 -10  643.61   24.96
  -1  -3  10  564.95   25.05
  -1   3 -10  653.52   24.17
   1  -3 -10  673.35   23.61
   1  -3 -10  621.92   22.82
  -1  -3  11 2382.42   90.88
  -1   3 -11 2968.58   91.25
  -1  -3  11 2635.96   94.15
  -1  -3  11 3200.95   97.42
   1   3  11 3036.24   92.66
   1  -3 -11 3055.36   94.72
  -1  -3  11 2826.71   91.10
   1  -3 -11 3071.11   94.61
  -1   3 -11 3114.82   93.85
  -1  -3  11 2461.90   94.43
   1   3  11 2520.52   94.06
  -1   3 -11 2688.35   91.03
  -1   3 -11 2530.86   90.98
   1  -3 -11 3074.05   93.25
  -1   3 -11 3218.86   94.24
  -1   3 -12  182.50   10.98
  -1   3 -12  244.41    8.54
  -1  -3  12  170.93    8.16
  -1  -3  12  198.90   10.96
  -1  -3  12  246.61   12.85
   1   3  12  241.86    9.81
   1  -3 -12  227.72   11.29
   1  -3 -12  239.51   11.33
  -1  -3  12  182.40   10.93
  -1   3 -12  232.14   10.70
  -1  -3  12  216.50    8.45
   1   3  12  189.15   10.61
  -1   3 -12  234.17    8.41
  -1   3 -12  233.06    8.44
   1  -3 -12  248.53   10.49
  -1   3 -12  267.81   11.10
  -1   3 -13 1938.29   86.20
  -1   3 -13 2783.89   83.30
  -1  -3  13 2603.64   83.54
  -1  -3  13 1817.52   82.86
  -1  -3  13 1970.81   86.09
  -1  -3  13 2942.57   89.51
   1   3  13 2753.83   85.04
   1  -3 -13 2760.21   87.52
   1  -3 -13 3003.56   88.05
   1   3  13 2062.44   85.90
  -1   3 -13 2844.25   86.85
  -1  -3  13 2331.80   83.21
  -1   3 -13 2838.58   83.32
  -1   3 -13 2792.20   83.24
   1  -3 -13 2805.54   86.29
  -1   3 -13 3068.43   86.75
  -1   3 -14  314.53   17.48
  -1   3 -14  452.71   14.70
  -1  -3  14  411.63   14.99
   1  -3 -14  305.37   14.09
  -1  -3  14  331.34   17.57
   1   3  14  424.98   16.29
  -1  -3  14  481.73   20.04
   1  -3 -14  485.39   19.28
  -1  -3  14  392.17   18.52
  -1  -3  14  350.53   14.62
   1  -3 -14  447.74   18.66
  -1   3 -14  486.51   18.30
  -1   3 -14  454.94   14.67
  -1   3 -14  424.26   14.43
  -1   3 -14  466.55   14.78
  -1   3 -14  490.83   17.77
   1  -3 -14  446.06   17.64
  -1   3 -15  283.97   16.24
   1  -3 -15  299.64   12.79
  -1  -3  15  325.31   13.41
   1   3  15  352.35   14.81
  -1  -3  15  435.53   18.49
  -1   3 -15  414.82   17.04
   1  -3 -15  401.86   17.76
  -1  -3  15  370.93   17.18
  -1  -3  15  310.73   13.23
  -1   3 -15  432.86   13.40
  -1   3 -15  408.39   13.22
  -1   3 -15  389.23   13.06
   1  -3 -15  355.39   16.10
  -1   3 -15  416.42   16.13
  -1   3 -16  458.61   20.60
   1  -3 -16  427.67   16.05
  -1  -3  16  419.10   16.65
  -1  -3  16  386.00   16.52
   1   3  16  383.63   17.67
   1   3  16  489.57   21.10
  -1  -3  16  526.66   21.58
  -1  -3  16  465.70   20.50
  -1  -3  16  425.14   16.53
   1  -3 -16  480.80   21.40
  -1   3 -16  508.91   20.76
  -1   3 -16  498.08   16.27
  -1   3 -16  485.28   16.15
  -1   3 -16  518.12   16.43
  -1   3 -16  517.42   19.52
   1  -3 -16  400.50   19.21
  -1   3 -17  118.21    8.39
  -1  -3  17  114.82    5.60
   1  -3 -17  113.02    5.04
  -1  -3  17  107.16    5.51
  -1  -3  17  127.36    8.75
   1   3  17  128.22    8.79
   1  -3 -17  127.08    9.45
   1   3  17   75.78    5.85
   1  -3 -17  118.31    9.01
  -1   3 -17  123.16    8.40
  -1  -3  17  150.31    5.87
  -1  -3  17  118.83    8.24
  -1   3 -17  119.40    5.00
  -1   3 -17  122.93    5.18
  -1   3 -17  116.76    5.05
   1  -3 -17   94.59    7.30
  -1   3 -17  137.77    7.62
   1  -3 -18  426.54   19.87
  -1   3 -18  478.91   19.17
  -1   3 -18  441.19   20.65
  -1  -3  18  481.29   16.69
  -1  -3  18  514.79   20.98
   1  -3 -18  451.96   22.11
   1   3  18  518.35   21.53
  -1  -3  18  470.18   21.11
   1   3  18  385.22   16.37
  -1  -3  18  372.27   16.74
  -1  -3  18  313.25   16.83
   1  -3 -18  471.26   16.08
  -1   3 -18  474.38   21.00
  -1   3 -18  476.62   15.96
  -1   3 -18  479.61   16.15
  -1   3 -18  478.35   16.04
  -1   3 -19  280.94   14.68
   1  -3 -19  280.17   14.10
  -1   3 -19  269.09   12.87
  -1   3 -19  257.17   10.83
   1   3  19  268.11   10.17
  -1   3 -19  274.87    9.95
   1  -3 -19  273.52    9.83
  -1   3 -19  252.73    9.90
  -1   3 -19  273.21   10.10
   1   3  19  263.39   10.03
   1   3  19  278.38   10.43
  -1  -3  19  276.12   10.21
   1   3  19  249.82    9.90
   1   3  19  262.16   10.65
  -1  -3  19  267.86   10.31
   1   3  19  264.38   10.20
  -1  -3  19  226.55   10.85
  -1  -3  19  201.35   10.92
   1  -3 -19  273.02   10.09
   1  -3 -19  231.09   15.13
  -1  -3  19  254.16   14.32
   1   3  19  281.75   14.76
  -1  -3  19  301.68   14.54
  -1   3 -19  223.46   13.79
   1  -3 -20  271.66   13.89
  -1   3 -20  249.25   12.36
   1   3  20  251.54    9.76
  -1  -3  20  236.11    9.27
  -1   3 -20  232.60    9.99
  -1   3 -20  229.78   10.33
   1   3  20  258.23    9.72
   1  -3 -20  254.77    9.36
  -1   3 -20  243.24    9.41
  -1   3 -20  232.89    9.42
  -1   3 -20  251.86    9.60
   1   3  20  243.44    9.52
   1   3  20  269.69    9.98
  -1  -3  20  270.53    9.78
   1   3  20  213.29    9.85
  -1   3 -20  269.57   10.12
   1   3  20  241.26    9.43
   1   3  20  271.14   10.38
  -1  -3  20  274.14    9.98
   1   3  20  269.67    9.85
  -1  -3  20  155.04   10.47
   1  -3 -20  271.99    9.68
  -1  -3  20  209.00   10.36
  -1  -3  20  266.42   14.26
   1  -3 -20  230.80   15.20
   1   3  20  263.94   14.05
  -1  -3  20  261.89   13.60
  -1   3 -20  220.53   13.67
   1  -3 -21  868.50   33.32
  -1  -3  21  754.64   27.56
   1   3  21  813.91   28.10
  -1   3 -21  759.24   31.20
  -1   3 -21  805.01   29.00
   1   3  21  779.56   27.94
  -1   3 -21  783.87   28.42
  -1   3 -21  845.47   28.36
  -1   3 -21  729.91   27.63
  -1   3 -21  799.99   27.71
   1  -3 -21  817.88   27.66
  -1   3 -21  825.25   27.91
   1   3  21  765.31   27.78
   1   3  21  855.96   28.21
   1   3  21  751.84   28.38
  -1   3 -21  840.14   28.37
  -1  -3  21  824.97   28.00
   1   3  21  764.78   27.71
   1   3  21  903.28   28.91
   1   3  21  681.96   27.91
  -1  -3  21  842.18   28.24
  -1  -3  21  846.09   28.71
   1  -3 -21  845.65   27.95
  -1  -3  21  580.83   28.85
   1   3  21  810.22   28.07
   1   3  21  864.13   33.48
  -1  -3  21  800.74   33.34
   1  -3 -21  770.13  170.03
  -1   3 -21  733.48   33.36
  -1  -3  21  854.39   33.08
  -1  -3  22  171.25    7.13
  -1   3 -22  157.77    9.73
   1  -3 -22  203.78   11.70
   1   3  22  178.21    7.59
  -1   3 -22  194.56    8.03
   1   3  22  175.47    7.49
  -1   3 -22  203.57    8.61
  -1   3 -22  171.55    7.23
  -1   3 -22  172.37    7.40
   1  -3 -22  181.58    7.20
   1   3  22  177.84    7.38
   1   3  22  187.94    7.63
  -1   3 -22  189.33    7.81
  -1  -3  22  177.57    7.45
   1   3  22  185.48    8.03
   1   3  22  167.99    7.22
  -1  -3  22  188.64    7.71
   1   3  22  211.90    8.38
   1   3  22  172.63    7.64
  -1  -3  22  194.43    8.15
  -1  -3  22  165.69    8.27
   1  -3 -22  190.16    7.48
  -1  -3  22  119.00    8.28
   1   3  22  188.72    7.63
   1  -3 -22  208.43   13.68
   1   3  22  182.87   11.47
  -1   3 -22  189.04   12.06
  -1  -3  22  175.24   10.90
   1   3  23  938.05   33.36
   1   3  23 1003.00   33.56
   1  -3 -23 1045.78   39.06
  -1   3 -23  846.24   36.61
  -1  -3  23  897.50   32.97
  -1   3 -23 1041.90   34.00
   1   3  23  922.81   33.36
  -1   3 -23 1106.66   34.83
  -1   3 -23  947.46   33.14
   1  -3 -23  979.14   33.08
  -1   3 -23  961.17   33.30
   1   3  23  905.72   33.21
   1   3  23  959.14   33.47
  -1   3 -23 1006.88   33.71
  -1  -3  23  986.50   33.41
   1   3  23  998.78   34.07
   1   3  23  930.04   33.15
   1   3  23  976.63   33.68
  -1  -3  23 1004.12   33.65
  -1   3 -23  902.90   33.00
   1  -3 -23 1027.30   33.41
  -1  -3  23  963.63   34.39
   1   3  23 1003.88   33.51
  -1  -3  23 1058.21   34.24
   1  -3 -23 1056.21   42.12
   1   3  23  988.89   38.92
  -1   3 -23 1030.56   40.03
  -1  -3  23  956.76   38.12
   1   3  24  112.31    5.37
  -1   3 -24  107.54    7.71
   1  -3 -24  122.39    8.88
  -1  -3  24  102.02    5.01
   1   3  24  110.14    5.38
  -1   3 -24  140.61    6.58
   1  -3 -24  115.22    5.77
  -1   3 -24  125.58    5.83
  -1   3 -24  109.06    5.14
   1  -3 -24  116.16    5.14
  -1   3 -24  108.44    5.27
   1   3  24  109.59    5.27
   1   3  24  110.28    5.37
  -1   3 -24  119.68    5.58
   1   3  24  132.48    6.02
   1   3  24  112.24    5.21
   1   3  24  128.34    5.72
  -1  -3  24  122.21    5.61
  -1   3 -24  108.77    5.09
   1  -3 -24  123.57    5.42
  -1  -3  24  132.55    6.05
  -1  -3  24  126.82    6.01
   1   3  24  119.38    5.47
   1   3  24  117.95    8.88
   1  -3 -24  123.25   10.41
  -1  -3  24  121.16    8.63
  -1   3 -24  127.90    9.58
   1   3  25  456.91   17.32
   1  -3 -25  519.05   22.62
  -1  -3  25  438.55   16.96
  -1   3 -25  381.64   20.13
  -1   3 -25  565.56   18.81
   1   3  25  442.97   17.37
   1  -3 -25  507.20   17.88
  -1   3 -25  513.48   17.82
  -1   3 -25  461.44   17.15
  -1   3 -25  460.76   17.31
   1  -3 -25  478.58   17.06
   1   3  25  431.21   17.19
   1   3  25  468.60   17.37
   1   3  25  526.81   18.14
  -1   3 -25  487.52   17.51
   1   3  25  457.89   17.15
  -1  -3  25  493.12   17.60
   1   3  25  513.69   17.71
  -1  -3  25  507.58   18.10
  -1  -3  25  526.34   18.10
  -1   3 -25  459.57   17.06
   1  -3 -25  487.84   17.37
   1  -3 -25  544.88   25.49
   1   3  25  480.95   22.35
  -1  -3  25  545.73   23.19
  -1   3 -25  524.35   23.50
   1   3  26   89.87    4.71
  -1   3 -26   91.78    7.22
   1  -3 -26   96.80    7.90
  -1  -3  26   83.14    4.38
  -1   3 -26  106.31    5.07
   1   3  26   89.35    4.76
  -1   3 -26  111.97    5.70
  -1   3 -26   94.52    4.74
   1  -3 -26   97.45    4.52
  -1   3 -26   93.87    4.60
  -1  -3  26  107.44    5.10
   1   3  26   86.38    4.62
   1   3  26   99.51    4.79
   1   3  26  110.99    5.32
  -1  -3  26  109.59    5.23
  -1   3 -26   98.28    4.81
   1   3  26   95.29    4.61
   1   3  26  106.33    5.01
  -1  -3  26  103.59    4.96
   1  -3 -26  101.06    4.75
  -1  -3  26  103.94    5.23
  -1   3 -26   97.91    4.58
  -1  -3  26  103.79    5.29
   1  -3 -26  121.81   10.07
   1   3  26   94.89    7.97
  -1   3 -26  103.31    8.46
  -1  -3  26  107.67    8.35
   1   3  27   82.19    4.36
  -1  -3  27   79.05    4.09
   1  -3 -27   80.25    7.28
  -1   3 -27   72.24    6.49
  -1   3 -27  105.31    5.36
   1   3  27   78.82    4.41
  -1   3 -27   90.18    4.57
  -1   3 -27   80.85    4.21
  -1   3 -27   81.57    4.34
   1   3  27   81.50    4.33
  -1  -3  27   92.73    4.66
   1   3  27   86.01    4.36
  -1   3 -27  117.95    5.58
  -1  -3  27  102.30    4.85
   1   3  27   99.98    4.92
  -1   3 -27   83.27    4.30
   1   3  27   90.05    4.31
   1   3  27   90.49    4.52
  -1  -3  27   86.30    4.53
   1  -3 -27   90.08    4.40
  -1  -3  27   93.54    4.82
  -1  -3  27   82.63    4.70
  -1   3 -27   88.17    4.23
   1   3  27   86.02    7.50
  -1  -3  27   97.74    7.89
  -1   3 -27   94.11    7.94
   1   3  28   66.71    3.74
  -1   3 -28   67.26    6.14
  -1  -3  28   61.61    3.48
   1  -3 -28   69.91    6.56
   1   3  28   62.36    3.78
  -1   3 -28   63.62    3.71
  -1   3 -28   77.40    4.47
   1  -3 -28   69.97    3.86
  -1   3 -28   67.39    3.65
  -1  -3  28   79.47    4.10
   1   3  28   72.74    3.78
  -1   3 -28   72.24    4.38
   1   3  28   78.37    4.16
  -1  -3  28   80.35    4.13
   1   3  28   74.78    4.21
   1   3  28   70.33    3.65
   1   3  28   67.32    3.73
  -1  -3  28   70.48    3.90
  -1  -3  28   72.28    4.08
  -1  -3  28   69.39    4.10
  -1   3 -28   71.92    3.65
   1  -3 -28   69.03    3.74
   1   3  28   66.83    6.55
  -1   3 -28   65.47    6.50
  -1  -3  28   67.06    6.51
   1   3  29   41.97    2.77
   1  -3 -29   40.91    4.94
  -1  -3  29   38.95    2.55
  -1   3 -29   40.08    4.71
   1   3  29   41.44    2.85
  -1   3 -29   44.37    2.80
  -1   3 -29   48.88    3.33
   1  -3 -29   44.37    3.07
   1  -3 -29   44.06    2.85
  -1   3 -29   43.79    2.72
  -1  -3  29   45.10    2.94
  -1   3 -29   44.38    3.24
   1   3  29   41.46    2.71
   1   3  29   42.72    2.93
  -1  -3  29   41.13    2.84
   1   3  29   44.95    2.68
   1   3  29   50.90    3.21
  -1  -3  29   44.27    2.85
   1   3  29   41.12    2.69
  -1  -3  29   43.23    3.04
   1  -3 -29   41.90    2.69
  -1  -3  29   43.20    2.94
   1   3  29   39.32    5.06
  -1  -3  29   39.39    5.31
  -1  -3  29   43.33    5.07
  -1   3 -29   41.21    5.01
   1   3  30  126.50    5.70
   1  -3 -30  130.71    9.21
  -1  -3  30  118.32    5.42
  -1   3 -30  128.78    8.85
  -1   3 -30  128.84    6.23
   1  -3 -30  123.95    5.94
  -1   3 -30  120.81    5.53
   1  -3 -30  123.75    5.75
  -1   3 -30  119.86    5.54
  -1  -3  30  136.09    5.92
  -1   3 -30  122.38    6.17
   1   3  30  119.71    5.53
   1   3  30  134.21    5.95
  -1   3 -30  113.97    5.42
  -1  -3  30  122.61    5.76
   1   3  30  130.06    5.50
   1   3  30  131.13    6.03
  -1  -3  30  122.71    5.74
   1  -3 -30  130.37    5.66
   1   3  30  119.19    9.07
  -1  -3  30  125.32    9.65
   1  -3 -30  153.07   10.80
  -1   3 -31   94.88    5.05
   1   3  31   92.81    4.51
   1   3  31   97.14    4.76
  -1  -3  31   96.79    4.77
  -1  -3  31   98.11    4.70
  -1   3 -31   89.62    4.37
   1   3  31   98.07    4.42
   1   3  31   99.08    4.94
   1   3  31   96.52    4.67
   1  -3 -31   97.25    4.60
  -1  -3  31   99.29    4.76
   1  -3 -31   90.90    4.65
  -1   3 -31   95.71    4.60
   1  -3 -31  103.50    4.93
  -1   3 -31   90.57    4.43
  -1   3 -31   96.85    5.06
  -1  -3  31   95.63    4.45
   1   3  32   62.72    3.35
  -1   3 -32   62.13    3.80
  -1  -3  32   61.24    3.52
   1   3  32   66.90    3.59
  -1  -3  32   66.64    3.51
  -1   3 -32   58.13    3.16
   1   3  32   65.37    3.69
   1   3  32   67.63    3.26
   1   3  32   61.04    3.45
   1  -3 -32   66.56    3.45
  -1  -3  32   68.48    3.58
   1  -3 -32   66.37    3.59
   1  -3 -32   64.68    3.60
  -1   3 -32   62.83    3.82
  -1   3 -32   58.95    3.22
  -1  -3  32   60.67    3.28
   1  -3 -33  180.29    7.69
  -1   3 -33  193.42    7.94
  -1   3 -33  184.81    8.05
   1  -3 -33  204.89    7.94
  -1  -3  33  197.14    7.83
  -1   3 -33  172.69    7.95
   1   3  33  193.21    7.61
  -1  -3  33  194.53    7.68
  -1   3 -33  172.41    7.30
  -1  -3  33  205.84    7.96
   1   3  33  195.56    7.98
   1  -3 -33  187.65    7.91
   1  -3 -33  194.38    7.69
   1   3  33  199.24    7.85
  -1  -3  33  193.14    7.55
  -1  -3  34   23.74    1.94
  -1  -3  34   25.18    1.83
   1   3  34   27.59    2.07
   1  -3 -34   24.01    1.97
  -1  -3  34   22.90    1.90
  -1   3 -34   22.92    2.06
   1   3  34   24.21    1.78
   1  -3 -34   26.86    2.01
   1   3  34   24.95    1.94
   1  -3 -34   25.44    1.88
  -1   3 -34   26.42    2.03
  -1   3 -34   21.64    2.00
  -1  -3  35  154.39    6.34
  -1  -3  35  167.00    6.73
   1   3  35  157.51    6.69
   1  -3 -35  155.69    6.61
  -1  -3  35  171.11    6.61
   1   3  35  182.36    6.78
   1   3  35  155.92    6.34
   1  -3 -35  162.34    6.66
   1   3  35  168.86    6.69
  -1   3 -35  155.06    6.77
   1  -3 -35  147.29    6.35
  -1   3 -35  165.79    6.67
  -1  -3  36   14.77    1.40
  -1  -3  36   11.85    1.11
   1   3  36   14.18    1.37
   1  -3 -36   11.89    1.26
   1   3  36   15.04    1.36
  -1  -3  36   13.79    1.27
   1   3  36   11.88    1.08
   1  -3 -36   14.28    1.34
  -1   3 -36   14.21    1.32
  -1   3 -36   13.90    1.43
   1   3  36   14.06    1.34
   1   3  37   13.12    2.73
  -1  -3  37   56.92    2.79
   1  -3 -37   52.80    2.63
   1   3  37   55.91    2.54
  -1  -3  37   56.64    2.58
   1   3  37   60.38    2.69
  -1   3 -37   51.49    2.59
  -1   3 -37   20.97    2.80
   1  -3 -37   57.66    2.76
   1   3  37   53.70    2.66
  -1  -3  37   59.30    2.79
   1  -3 -38   10.56    0.98
   1   3  38    9.87    0.89
  -1  -3  38   13.85    1.18
   1   3  38   11.61    1.00
  -1   3 -38   12.59    1.12
   1  -3 -38   10.99    1.04
  -1  -3  38   12.14    1.10
  -1   3 -38   11.05    1.09
  -1   3 -38   10.32    0.96
   1   3  39   14.90    1.09
  -1  -3  39   14.86    1.12
   1  -3 -39   13.07    0.97
  -1  -3  39   12.02    0.84
  -1  -3  39   13.92    1.07
  -1   3 -39   14.41    1.08
  -1   3 -39   14.35    1.11
   1  -3 -40    9.90    0.84
  -1  -3  40   10.71    0.85
  -1   3 -40   13.53    0.92
  -1  -3  40   13.00    0.93
   1   3  40   11.48    0.87
  -1  -4 -39    3.33    0.46
  -1   4  39    3.58    0.47
   1   4 -39    3.28    0.48
  -1   4  39    2.77    0.41
   1  -4  39    2.58    0.41
  -1  -4 -38    2.84    0.55
   1   4 -38    3.18    0.50
   1  -4  38    3.48    0.55
  -1   4  38    2.69    0.42
   1  -4  38    2.50    0.48
   1   4 -38    3.57    0.58
  -1   4  38    3.85    0.58
  -1   4  38    3.03    0.51
   1   4 -37   13.10    1.09
  -1   4  37   16.14    1.23
   1  -4  37   15.42    1.20
  -1   4  37   13.85    1.07
   1  -4  37   12.02    1.07
   1   4 -37   15.28    1.21
  -1   4  37   16.78    1.18
   1   4 -36    0.04    0.49
  -1  -4 -36    0.04    0.44
   1  -4  36    0.30    0.55
  -1   4  36    0.04    0.51
   1  -4  36    0.04    0.51
  -1   4  36   -0.08    0.48
  -1   4  36    0.20    0.47
   1   4 -36   -0.18    0.53
   1   4 -35   27.63    1.99
   1   4 -35   27.94    1.84
  -1  -4 -35   34.93    2.08
   1  -4  35   32.74    2.10
   1  -4  35   31.84    1.83
  -1   4  35   36.71    2.18
   1  -4  35   33.26    2.08
  -1  -4 -35   32.49    1.88
  -1   4  35   33.23    2.03
  -1   4  35   37.93    2.12
   1   4 -35   36.58    2.20
   1   4 -34    6.95    1.08
   1   4 -34    7.09    0.96
   1   4 -34    6.16    0.91
  -1  -4 -34    8.36    1.06
  -1   4  34    6.81    1.01
   1  -4  34    8.18    1.15
   1  -4  34    7.30    0.92
  -1   4  34    7.31    1.09
   1  -4  34    6.27    0.99
   1  -4  34    6.37    1.01
  -1  -4 -34    6.87    0.90
  -1   4  34    7.27    1.01
   1   4 -34    7.73    1.12
  -1   4  33   17.85    1.58
  -1   4  33   20.74    1.71
   1  -4  33   18.43    1.60
   1  -4  33   17.58    1.59
  -1  -4 -33   18.86    1.48
   1  -4  33   19.62    1.72
   1  -4  33   14.87    1.37
   1   4 -33   16.80    1.58
  -1   4  33   20.63    1.73
   1   4 -33   16.37    1.50
   1   4 -33   17.30    1.63
   1   4 -33   15.80    1.51
  -1   4  33   20.45    1.64
  -1   4  32    8.88    1.18
   1   4 -32    6.35    1.14
  -1   4  32    8.42    0.99
  -1   4  32    9.71    1.26
   1  -4  32    9.25    1.23
   1  -4  32    7.83    1.16
  -1  -4 -32    9.44    1.09
   1  -4  32    8.65    1.27
   1   4 -32    9.20    1.24
   1  -4  32    9.47    1.12
  -1   4  32    9.82    1.27
   1   4 -32    9.92    1.34
   1   4 -32    7.66    1.15
   1   4 -32    8.56    1.15
  -1   4  32    7.37    1.25
  -1   4  32   10.54    1.21
   1  -4  31    1.97    0.84
   1   4 -31    1.89    0.83
   1  -4  31    2.37    0.74
   1  -4  31    2.34    0.72
  -1   4  31    1.87    0.65
  -1   4  31    3.08    0.90
   1  -4  31    1.63    0.77
  -1   4  31    2.07    0.82
   1   4 -31    1.86    0.78
  -1   4  31    1.46    0.82
   1   4 -31    1.79    0.76
   1   4 -31    1.74    0.85
  -1  -4 -31    2.35    0.68
   1   4 -31    1.75    0.83
  -1   4  31    1.93    0.81
   1  -4  30    0.93    0.65
   1  -4  30    0.44    0.78
   1   4 -30    1.08    0.78
  -1   4  30    1.13    0.62
   1  -4  30    1.22    0.67
   1  -4  30    0.62    0.68
  -1  -4 -30    1.28    0.63
   1   4 -30    0.93    0.77
  -1   4  30    0.92    0.77
   1   4 -30    1.19    0.72
   1   4 -30    0.86    0.79
  -1   4  30    1.12    0.72
  -1   4  30    0.60    0.55
  -1   4  30    1.01    0.68
   1   4 -30    1.58    0.80
   1  -4  29    3.14    0.79
   1   4 -29    3.86    0.98
  -1   4  29    2.94    0.80
   1  -4  29    4.36    0.96
   1  -4  29    3.38    0.94
  -1  -4 -29    3.67    0.80
   1  -4  29    3.53    0.98
   1   4 -29    3.31    0.94
   1   4 -29    2.56    0.94
  -1   4  29    3.33    1.02
   1   4 -29    3.74    0.94
  -1   4  29    3.95    0.98
  -1   4  29    2.14    0.70
  -1   4  29    2.70    0.93
   1   4 -29    2.78    0.94
  -1   4  28    1.55    0.63
  -1   4  28    1.73    0.83
   1   4 -28    2.57    0.97
   1   4 -28    1.10    0.79
   1  -4  28    1.06    0.63
  -1   4  28    2.35    0.80
   1  -4  28    2.19    0.85
   1  -4  28    3.70    2.06
   1  -4  28    1.26    0.82
  -1  -4 -28    1.99    0.67
  -1   4  28    1.88    0.67
   1   4 -28    1.38    0.79
   1   4 -28    1.48    0.87
  -1   4  28    1.89    0.83
   1   4 -28    0.88    0.74
  -1   4  28    2.26    0.88
   1  -4  28    1.79    0.79
   1  -4  28    2.93    1.68
  -1  -4 -28    1.94    1.47
   1   4 -27   25.97    2.27
   1   4 -27   27.32    2.41
  -1   4  27   24.04    2.22
   1   4 -27   26.76    2.29
   1  -4  27   24.57    2.05
  -1   4  27   24.66    2.15
   1  -4  27   24.48    1.95
   1   4 -27   24.71    2.23
  -1   4  27   22.81    1.99
   1  -4  27   23.94    4.40
   1  -4  27   30.43    2.57
   1  -4  27   24.54    2.17
   1  -4  27   24.72    2.27
  -1   4  27   26.90    2.00
   1   4 -27   28.26    2.47
  -1   4  27   22.02    2.01
  -1   4  27   23.94    1.80
   1  -4  27   24.84    4.00
  -1  -4 -27   22.73    3.90
   1   4 -26    9.73    1.45
   1   4 -26   12.16    1.68
  -1   4  26    8.58    1.46
   1   4 -26    9.72    1.49
   1  -4  26    9.03    1.30
  -1   4  26    7.50    1.27
   1   4 -26    8.02    1.38
   1  -4  26    8.29    1.18
  -1   4  26    9.85    1.33
   1  -4  26    7.55    2.87
   1  -4  26    8.05    1.53
   1  -4  26   10.77    1.60
  -1   4  26    7.47    1.12
   1  -4  26    8.01    1.38
  -1   4  26    9.72    1.36
   1   4 -26    9.26    1.50
  -1   4  26    7.89    1.11
  -1  -4 -26    9.97    2.65
   1  -4  26   10.05    2.70
  -1   4  25   97.27    5.04
   1   4 -25  104.76    5.41
   1   4 -25   95.35    5.15
   1   4 -25   95.51    5.08
   1  -4  25   92.29    4.71
  -1   4  25  101.50    5.01
  -1   4  25   88.76    4.68
   1   4 -25   99.14    5.33
   1  -4  25   83.58    4.69
   1  -4  25   96.82    4.61
   1   4 -25   98.49    5.10
  -1   4  25   98.99    4.81
   1  -4  25  100.74    9.32
   1  -4  25   96.36    5.26
  -1   4  25  103.23    4.84
   1  -4  25   98.44    5.11
   1  -4  25  103.66    5.47
  -1   4  25   91.40    4.36
  -1  -4 -25   95.10    8.13
   1  -4  25   98.49    8.02
  -1   4  24   13.77    1.43
   1   4 -24   17.27    1.99
   1   4 -24   15.92    1.97
   1   4 -24   15.61    1.90
  -1   4  24   16.39    1.84
  -1  -4 -24   14.01    1.31
  -1   4  24   15.92    1.82
  -1   4  24   16.95    3.75
   1  -4  24   12.87    1.57
  -1   4  24   16.97    1.97
  -1   4  24   15.89    1.73
   1   4 -24   15.94    1.99
   1   4 -24   14.67    1.87
   1  -4  24   15.20    1.72
   1  -4  24   14.68    1.54
  -1   4  24   16.34    1.75
  -1   4  24   13.80    1.76
   1  -4  24   14.68    1.90
   1  -4  24   16.18    2.04
  -1   4  24   15.83    1.69
   1  -4  24   10.73    1.63
   1  -4  24   16.88    4.11
  -1  -4 -24   13.16    3.09
   1  -4  24   14.36    3.09
   1  -4  24   20.92    2.29
   1   4 -23   86.45    4.73
  -1   4  23   77.38    4.40
   1   4 -23   69.70    4.34
   1   4 -23   82.90    4.79
  -1   4  23   90.91    4.79
  -1   4  23   80.52    7.73
   1  -4  23   75.17    4.10
  -1   4  23   73.96    3.76
   1   4 -23   86.95    7.39
   1   4 -23   79.18    4.70
  -1   4  23   74.33    4.10
   1  -4  23   75.97    4.18
   1   4 -23   82.29    4.56
  -1   4  23   85.05    4.26
  -1   4  23   75.49    4.44
   1  -4  23   77.71    4.73
   1  -4  23   75.25    4.64
  -1   4  23   81.19    4.33
  -1   4  23   83.60    7.32
  -1  -4 -23   75.30    7.12
   1  -4  23   73.63    6.81
   1  -4  23   85.31    4.90
   1  -4  23   70.87    6.35
  -1   4  22   34.82    2.70
   1   4 -22   28.48    2.56
   1   4 -22   38.76    3.06
   1   4 -22   36.19    2.91
  -1   4  22   40.11    5.48
  -1   4  22   36.41    2.91
   1  -4  22   34.07    2.44
  -1   4  22   30.45    2.11
   1   4 -22   33.34    4.48
   1   4 -22   31.87    2.77
  -1   4  22   31.64    2.40
   1   4 -22   38.38    2.85
   1  -4  22   33.24    2.45
  -1   4  22   34.69    2.52
  -1   4  22   32.74    2.68
   1  -4  22   27.37    2.63
   1  -4  22   31.49    2.85
  -1   4  22   30.63    2.50
  -1   4  22   33.62    4.72
  -1  -4 -22   36.19    4.87
   1  -4  22   33.94    4.33
   1  -4  22   28.83    2.78
  -1  -4 -22   39.56    4.94
   1   4 -21   35.58    3.00
  -1   4  21   38.92    2.86
   1   4 -21   31.77    2.65
   1   4 -21   43.39    3.15
  -1   4  21   34.94    5.14
   1  -4  21   40.20    2.63
  -1   4  21   40.14    2.98
  -1   4  21   36.72    2.26
   1   4 -21   35.30    4.73
  -1  -4 -21   36.31    4.00
   1   4 -21   37.10    2.92
  -1   4  21   38.89    2.60
   1  -4  21   38.39    2.62
   1   4 -21   42.66    3.02
  -1   4  21   43.65    2.71
  -1   4  21   31.10    2.61
   1  -4  21   30.69    2.81
   1  -4  21   26.09    2.93
  -1   4  21   32.94    2.60
  -1   4  21   41.70    5.16
  -1  -4 -21   40.68    5.09
  -1  -4 -21   38.21    4.84
   1  -4  21   33.15    4.29
   1  -4  21   28.73    2.78
   1   4 -20   65.45    3.83
   1   4 -20   76.55    4.53
   1   4 -20   65.52    4.02
   1   4 -20   83.49    4.65
  -1   4  20   76.71    4.38
   1  -4  20   79.73    4.02
  -1   4  20   80.39    7.74
   1   4 -20   70.35    6.59
  -1  -4 -20   68.67    5.60
   1   4 -20   66.35    4.19
  -1   4  20   74.95    3.90
   1   4 -20   84.05    4.51
   1  -4  20   81.99    4.08
  -1   4  20   79.00    4.00
  -1   4  20   71.81    4.14
  -1   4  20   59.87    3.88
   1  -4  20   64.00    4.27
   1  -4  20   63.39    4.38
  -1  -4 -20   86.23    7.46
  -1   4  20   76.44    7.16
   1  -4  20   76.06    6.62
   1  -4  20   69.65    4.43
   1   4 -19   39.46    2.76
   1   4 -19   41.52    3.22
   1   4 -19   50.12    3.43
   1   4 -19   43.70    2.99
  -1   4  19   39.46    3.04
  -1   4  19   38.91    5.44
   1   4 -19   45.45    2.89
   1  -4  19   44.87    2.84
   1   4 -19   34.73    4.50
  -1  -4 -19   42.26    4.16
   1   4 -19   42.60    3.11
  -1   4  19   49.93    2.94
   1   4 -19   51.73    3.37
   1  -4  19   47.05    2.92
  -1   4  19   45.85    2.85
  -1   4  19   43.33    2.97
   1  -4  19   45.77    2.64
   1  -4  19   43.49    3.25
   1  -4  19   37.95    3.25
  -1   4  19   39.74    2.89
  -1  -4 -19   44.85    5.34
  -1   4  19   36.75    5.03
   1  -4  19   45.53    3.23
   1  -4  19   45.82    5.17
   1  -4  19   52.93    5.43
   1   4 -18   18.07    1.78
   1   4 -18   17.36    1.79
   1   4 -18   18.12    2.05
   1   4 -18   13.64    1.87
  -1   4  18   14.38    1.80
   1   4 -18   20.81    1.85
   1  -4  18   19.72    1.78
  -1   4  18   19.64    3.88
  -1  -4 -18   13.31    2.33
   1   4 -18   11.25    2.60
  -1   4  18   17.15    1.67
   1   4 -18   19.33    1.98
   1  -4  18   22.97    1.91
   1   4 -18   21.15    2.11
  -1   4  18   18.44    1.74
  -1   4  18   18.68    1.82
   1  -4  18   19.06    1.59
   1  -4  18   19.90    2.07
  -1   4  18   18.53    1.82
  -1  -4 -18   20.57    3.58
   1  -4  18   18.42    3.10
  -1   4  18   10.04    2.68
   1  -4  18   19.60    1.98
   1  -4  18   21.80    3.57
   1  -4  18   18.09    3.24
   1   4 -17   76.65    4.26
   1   4 -17   72.81    4.58
   1   4 -17   77.82    4.58
  -1   4  17   63.25    6.92
  -1   4  17   74.27    4.38
   1  -4  17   90.29    4.35
   1   4 -17   90.14    4.46
   1   4 -17   72.39    6.13
  -1  -4 -17   82.32    5.85
   1   4 -17   87.13    4.52
  -1   4  17   93.56    4.35
   1   4 -17   87.68    4.72
   1  -4  17   93.18    4.42
  -1   4  17   83.50    4.23
  -1   4  17   85.98    4.30
   1  -4  17   87.74    4.59
  -1   4  17   88.18    4.44
  -1  -4 -17   76.05    6.99
  -1   4  17   57.23    6.28
   1  -4  17   87.37    6.70
   1  -4  17   93.21    4.66
   1  -4  17   90.72    7.38
   1  -4  17   95.62    7.42
   1   4 -16   33.59    2.45
   1   4 -16   30.79    2.54
   1   4 -16   27.19    2.53
  -1   4  16   32.07    2.46
  -1   4  16   22.62    4.00
   1   4 -16   31.86    2.43
   1  -4  16   32.36    2.31
  -1  -4 -16   28.70    3.28
   1   4 -16   30.17    3.62
  -1   4  16   39.84    2.81
   1   4 -16   27.61    2.47
   1  -4  16   37.48    2.49
  -1   4  16   28.85    2.19
  -1   4  16   34.82    2.33
   1  -4  16   33.01    2.46
  -1   4  16   33.45    2.38
  -1   4  16   23.23    3.82
  -1  -4 -16   24.09    3.79
   1  -4  16   29.73    3.60
   1  -4  16   35.20    4.58
   1  -4  16   38.32    2.54
   1  -4  16   34.76    4.48
  -1  -4 -15  147.76    8.11
  -1   4  15  128.13    6.08
   1   4 -15  162.20    8.65
  -1   4  15  155.36    6.42
   1   4 -15  113.85    6.31
  -1   4  15  131.35    6.09
   1  -4  15  158.68    8.76
  -1  -4 -15  118.16    8.98
  -1   4  15  130.13    9.29
   1  -4  15  162.26    6.49
   1   4 -15  151.66    6.53
  -1   4  15  143.07    9.98
  -1  -4 -15  124.54    8.60
   1  -4  15  174.69   10.72
   1  -4  15  171.06   10.40
   1  -4  15  169.14    6.54
   1   4 -15  152.36    6.69
   1   4 -15  137.65    6.66
  -1   4  14  108.68    8.03
  -1  -4 -14   96.98    7.73
   1  -4  14  124.60    9.26
  -1  -4 -14  120.93    7.70
   1  -4  14  132.70    9.01
  -1   4  14  122.54    8.65
   1  -4  14  119.46    5.18
   1   4 -14  119.68    6.89
  -1  -4 -14  109.10    6.65
  -1   4  14  101.82    5.09
  -1  -4 -13  238.72   12.95
  -1   4  13  254.02   13.17
   1  -4  13  247.44    9.40
   1  -4  13  263.71    9.61
  -1  -4 -13  231.68   11.51
   1  -4  13  292.63   14.65
  -1  -4 -13  251.60   12.31
   1  -4  13  252.28   14.44
  -1   4  13  270.50   13.79
  -1   4  13  229.59    9.70
   1   4 -13  268.50   11.41
  -1  -4 -13  235.51   11.29
  -1   4  12  147.60    9.01
   1  -4  12  142.33    5.90
   1  -4  12  139.75    5.77
   1  -4  12  163.12   10.74
  -1  -4 -12  139.64    7.61
  -1  -4 -12  147.43    8.21
   1  -4  12  171.29   10.33
  -1   4  12  162.50    9.51
   1  -4  12  141.03    5.77
  -1  -4 -12  134.23    7.38
  -1   4  12  135.94    6.26
   1   4 -12  149.31    7.22
   1  -4  11   99.53    4.29
  -1   4  11  108.59    7.16
   1  -4  11  103.46    8.52
  -1  -4 -11  105.46    6.35
   1   4 -11  108.79    6.28
  -1  -4 -11   92.90    5.78
   1  -4  11  121.55    8.56
   1  -4  11  101.92    4.30
  -1  -4 -11   90.61    5.62
  -1   4  11   93.60    4.85
   1   4 -11  105.28    5.36
   1  -4  10  198.13    7.59
  -1   4  10  219.97   10.89
  -1  -4 -10  198.28    9.34
  -1  -4 -10  198.75    8.86
  -1  -4 -10  204.28    9.77
   1   4 -10  210.92   10.29
   1  -4  10  198.90    7.58
  -1   4  10  213.43    8.59
   1   4 -10  202.42    8.49
   1  -4   9  241.55    8.90
  -1   4   9  249.94   12.04
  -1  -4  -9  231.64   10.31
  -1  -4  -9  263.27   10.15
  -1  -4  -9  241.72   10.66
   1  -4   9  239.50    8.89
   1   4  -9  225.26    9.46
  -1   4   9  260.30   10.13
  -1   4   8  188.49   12.05
   1  -4   8  156.48    6.00
  -1   4   8  162.85    8.69
  -1  -4  -8  167.15    7.67
   1   4  -8  211.26   10.17
  -1  -4  -8  168.06    7.45
   1  -4   8  152.25    5.96
   1   4  -8  136.40    6.25
  -1   4   8  170.64    7.38
  -1   4   7  314.22   16.21
   1  -4   7  255.68    9.12
  -1   4   7  274.71   12.08
   1  -4   7  256.30    9.10
  -1   4   7  291.57   10.98
   1   4  -7  221.90    9.17
   1  -4   7  260.26   13.99
   1   4  -7  346.42   14.34
  -1  -4  -7  227.81   10.70
  -1   4   6  160.30   11.18
  -1   4   6  152.80    8.18
   1   4  -6  197.41   10.63
   1  -4   6  146.53    5.79
   1  -4   6  185.78   10.51
  -1  -4  -6  128.86    7.70
  -1   4   6  181.03    7.79
   1  -4   5  453.00   19.57
   1   4  -5  450.81   19.93
  -1   4   5  399.14   17.17
   1  -4   5  404.85   16.39
  -1   4   5  369.15   20.29
  -1   4   5  463.23   16.92
   1  -4   4  292.37   13.17
  -1  -4  -4  232.47   10.84
   1   4  -4  250.70   13.38
  -1  -4  -4  217.28    9.00
   1  -4   4  214.40    9.77
  -1   4   4  234.45   13.83
  -1   4   4  279.37   11.10
  -1  -4  -3  422.06   16.32
   1  -4   3  443.77   17.07
   1  -4   3  443.01   17.64
  -1  -4  -3  350.75   13.72
   1   4  -3  360.61   18.10
  -1   4   3  388.59   18.98
   1  -4   3  333.96   14.36
  -1   4   3  431.34   16.10
  -1   4   2  362.78   16.45
   1  -4   2  263.14   11.38
   1  -4   2  327.67   14.27
   1  -4   2  339.65   13.48
  -1  -4  -2  351.88   13.80
  -1  -4  -2  262.58   10.86
  -1  -4  -2  301.66   11.88
   1   4  -2  295.02   15.57
  -1   4   1  253.49   12.59
   1  -4   1  186.65    8.61
   1  -4   1  249.05   11.20
   1  -4   1  244.63   10.13
  -1  -4  -1  256.24   11.11
   1   4  -1  231.85   12.72
  -1  -4  -1  185.65    8.21
  -1  -4  -1  229.91   10.14
   1  -4   0  223.63   10.41
   1  -4   0  216.28    9.10
  -1  -4   0  256.29   11.06
  -1   4   0  204.59    9.78
   1   4   0  233.07   12.47
  -1  -4   0  181.67    7.93
   1  -4   0  196.18    8.34
  -1   4   0  240.49   11.71
  -1   4   0  159.02    9.32
   1   4   1  247.07   12.98
   1  -4  -1  236.01   10.75
  -1  -4   1  267.47   11.71
   1  -4  -1  224.13    9.18
  -1  -4   1  192.41    8.59
  -1   4  -1  237.45   10.53
  -1   4  -1  200.27   10.20
   1  -4  -2  309.81   13.38
  -1  -4   2  386.04   14.93
   1   4   2  359.03   16.13
   1  -4  -2  281.37   11.46
   1   4   2  302.46   12.30
  -1  -4   2  272.34   11.56
  -1   4  -2  310.60   13.32
  -1   4  -2  334.95   13.47
  -1   4  -3  435.86   16.49
   1   4   3  397.76   15.64
  -1   4  -3  401.97   16.61
  -1  -4   3  387.71   15.09
   1   4   3  452.84   19.21
   1  -4  -3  367.71   14.35
   1  -4  -3  390.32   16.36
   1  -4  -3  424.78   17.08
  -1  -4   3  474.75   18.15
  -1   4  -4  279.42   10.95
  -1  -4   4  238.17    9.96
  -1   4  -4  237.16   11.07
   1   4   4  226.87   10.18
   1  -4  -4  230.83   10.74
  -1  -4   4  268.25   12.40
   1  -4  -4  259.56   11.64
   1  -4  -4  212.59    8.67
   1   4   4  256.09   13.07
  -1   4  -5  452.07   16.76
  -1  -4   5  416.33   16.51
   1   4   5  407.29   16.63
   1   4   5  416.13   16.80
   1  -4  -5  459.69   18.11
   1  -4  -5  410.32   17.03
  -1  -4   5  461.23   18.98
  -1  -4   5  378.30   19.87
   1   4   5  432.43   19.31
   1   4   6  167.06    8.17
  -1  -4   6  166.78    8.00
   1   4   6  166.14    7.91
  -1   4  -6  186.75    7.80
  -1   4  -6  139.24    6.15
   1   4   6  157.36    9.73
  -1  -4   6  140.07   10.18
   1  -4  -6  168.59    8.89
  -1  -4   6  175.18    9.72
  -1   4  -6  185.87    9.52
   1   4   7  279.45   11.86
  -1  -4   7  339.71   16.30
  -1  -4   7  302.80   12.49
   1   4   7  287.81   12.47
  -1   4  -7  299.65   13.75
  -1   4  -7  290.40   11.33
  -1   4  -7  228.08   10.30
  -1  -4   7  286.86   13.85
   1  -4  -7  295.72   13.13
  -1  -4   7  275.69   14.99
   1   4   8  168.27    8.50
   1   4   8  156.51    7.59
  -1  -4   8  204.47   11.60
  -1  -4   8  158.21    8.26
  -1   4  -8  154.00    9.05
  -1  -4   8  146.38    5.66
  -1   4  -8  161.26    6.90
  -1   4  -8  108.01    6.24
  -1  -4   8  151.90   10.12
   1  -4  -8  146.47    8.35
  -1  -4   8  143.01    9.01
   1   4   9  241.92   10.40
  -1  -4   9  233.36   11.16
  -1  -4   9  269.25   14.15
   1   4   9  250.42   11.52
  -1  -4   9  235.96    8.26
  -1   4  -9  208.82   11.64
  -1   4  -9  233.31    9.20
  -1  -4   9  226.56   13.06
   1  -4  -9  256.25   11.54
   1  -4  -9  241.01   11.30
  -1  -4   9  214.07   11.95
  -1  -4  10  241.66   13.35
   1   4  10  244.17   11.38
   1   4  10  217.65    9.81
  -1  -4  10  182.31   10.29
  -1  -4  10  201.10    7.66
  -1   4 -10  173.03   10.80
  -1   4 -10  193.98    7.50
   1  -4 -10  205.74    8.48
  -1   4 -10  205.35    8.39
  -1   4 -10  160.48    8.69
  -1  -4  10  224.32    7.84
  -1  -4  10  205.75   12.24
   1  -4 -10  206.99   10.51
   1  -4 -10  194.68   10.29
   1   4  10  183.55   11.01
  -1  -4  10  159.95   10.78
  -1  -4  11  142.49    9.51
   1   4  11  118.03    7.72
   1   4  11  118.95    6.57
  -1  -4  11   82.34    6.68
  -1  -4  11  107.91    4.70
  -1   4 -11   89.62    7.19
  -1   4 -11   97.86    4.49
   1  -4 -11  114.15    5.67
  -1   4 -11  105.59    5.09
  -1   4 -11  100.26    5.93
  -1  -4  11  118.84    8.57
   1  -4 -11  117.93    7.27
   1   4  11   99.73    7.43
  -1  -4  11  122.57    4.88
  -1  -4  11   87.46    7.31
  -1  -4  12  153.58   10.01
   1   4  12  131.56    8.73
  -1  -4  12  107.20    7.77
   1   4  12  141.22    7.39
  -1  -4  12  125.12    5.43
  -1   4 -12  107.81    8.20
  -1   4 -12  101.65    5.07
  -1  -4  12  140.54    9.39
   1  -4 -12  139.02    8.17
   1  -4 -12  136.52    8.13
  -1  -4  12   99.27    8.09
  -1  -4  12  149.25    5.69
   1  -4 -12  155.99    6.95
  -1   4 -12  123.27    6.88
  -1   4 -12  123.70    5.66
  -1  -4  13  203.21    8.42
   1   4  13  237.63   10.73
  -1  -4  13  267.17   13.92
   1   4  13  230.87   12.56
  -1   4 -13  154.46    7.97
   1  -4 -13  232.61   11.74
  -1  -4  13  206.54   12.31
   1  -4 -13  240.37   11.94
  -1  -4  13  243.69    8.76
   1  -4 -13  279.13   10.71
  -1   4 -13  250.98   10.70
  -1   4 -13  229.16    8.69
  -1  -4  14   83.23    4.33
   1   4  14   98.64    6.13
   1   4  14   87.40    7.42
  -1  -4  14  128.19    8.92
  -1   4 -14   75.12    3.83
  -1   4 -14   78.85    4.10
  -1  -4  14   90.65    7.61
  -1  -4  14  105.76    4.72
   1  -4 -14  119.24    7.68
   1  -4 -14  100.22    7.11
  -1   4 -14  114.56    6.42
   1  -4 -14  125.63    6.60
   1   4  15  169.96    6.28
   1  -4 -15  172.60    8.66
  -1   4 -15  151.65    8.09
   1   4  15  134.21    7.74
  -1  -4  15  176.14   10.81
   1   4  15  129.23    6.03
  -1  -4  15  162.11    6.71
  -1   4 -15  133.14    5.87
  -1   4 -15  102.00    5.39
   1  -4 -15  161.87    9.77
  -1  -4  15  146.67    6.38
   1  -4 -15  162.21    9.69
  -1   4 -16   40.91    2.74
  -1   4 -16   41.47    2.78
  -1   4 -16   37.08    2.39
  -1   4 -16   29.47    2.06
  -1   4 -16   36.99    2.64
   1   4  16   36.28    2.43
  -1   4 -16   38.38    2.76
   1   4  16   41.42    2.73
   1   4  16   39.23    2.47
  -1  -4  16   39.49    4.96
   1   4  16   31.96    2.42
  -1  -4  16   17.46    2.76
   1  -4 -16   41.28    4.14
  -1   4 -16   34.30    3.57
  -1  -4  16   45.78    5.12
   1  -4 -16   35.81    4.63
  -1  -4  16   31.59    2.56
  -1   4 -17   87.07    7.39
  -1   4 -17   82.55    5.86
   1  -4 -17   90.73    6.59
  -1   4 -17   98.79    4.81
  -1   4 -17  105.85    4.71
   1   4  17   99.30    4.42
  -1   4 -17   92.23    4.71
  -1   4 -17   72.38    4.39
  -1   4 -17   92.19    4.30
  -1   4 -17   82.84    3.97
   1   4  17   91.69    4.21
   1   4  17   88.40    4.39
   1   4  17   97.17    4.73
  -1   4 -17   87.64    4.65
  -1   4 -17   68.89    4.38
   1   4  17   93.13    4.73
   1   4  17   91.77    4.28
  -1  -4  17   84.18    4.27
   1   4  17   96.77    4.82
  -1  -4  17   53.12    4.57
  -1  -4  17   41.67    4.59
   1   4  17   85.08    4.41
  -1  -4  17   99.95    8.10
  -1  -4  17   93.55    7.59
  -1   4 -17  100.95    7.25
  -1  -4  17   74.38    4.45
   1  -4 -17   78.96    7.38
   1   4  18   19.77    1.74
  -1   4 -18   20.96    3.67
  -1   4 -18   14.93    2.53
   1  -4 -18   13.96    2.77
  -1   4 -18   17.47    1.93
   1   4  18   19.58    1.73
  -1   4 -18   22.78    2.18
  -1   4 -18   19.00    1.88
  -1   4 -18   14.86    1.82
  -1   4 -18   18.61    1.55
  -1   4 -18   21.00    1.80
   1   4  18   18.56    1.65
  -1   4 -18   18.76    2.02
   1   4  18   18.54    1.91
  -1  -4  18   19.22    1.67
  -1   4 -18   16.79    1.94
  -1   4 -18   17.64    1.68
   1   4  18   15.34    1.89
   1   4  18   18.55    1.68
   1   4  18   17.53    1.97
  -1  -4  18   18.18    1.75
   1   4  18   18.94    1.86
  -1  -4  18    8.28    2.10
   1  -4 -18   19.34    4.16
  -1  -4  18   21.90    3.85
   1  -4 -18   16.62    3.52
  -1   4 -18   20.06    3.33
  -1  -4  18   16.42    1.87
  -1  -4  18   24.81    3.85
   1   4  19   53.78    3.11
   1  -4 -19   40.93    4.80
  -1   4 -19   48.32    4.52
  -1   4 -19   52.05    3.42
   1   4  19   53.98    3.08
  -1   4 -19   44.36    3.28
  -1   4 -19   55.33    3.64
  -1   4 -19   54.55    3.41
  -1   4 -19   57.79    3.15
  -1   4 -19   53.76    2.90
   1   4  19   55.08    3.00
  -1   4 -19   52.18    3.57
   1   4  19   61.75    3.53
  -1  -4  19   56.00    3.00
  -1   4 -19   48.05    3.03
   1   4  19   44.60    2.99
  -1   4 -19   51.92    3.46
   1   4  19   53.08    3.01
   1   4  19   39.88    3.23
  -1  -4  19   56.28    3.21
   1   4  19   51.82    3.54
   1   4  19   57.17    3.35
  -1  -4  19   25.91    3.78
  -1  -4  19   14.37    3.76
   1  -4 -19   52.07    6.47
  -1  -4  19   54.02    5.97
  -1   4 -19   52.82    5.52
   1  -4 -19   41.54    5.66
  -1  -4  19   55.82    3.56
  -1  -4  19   58.70    5.94
   1   4  20   83.31    4.04
  -1   4 -20   69.21    5.60
   1  -4 -20   65.84    6.30
  -1   4 -20   68.68    4.24
  -1   4 -20   74.51    4.30
  -1   4 -20   66.86    4.15
   1   4  20   76.25    3.91
  -1   4 -20   71.87    4.46
  -1   4 -20   81.32    3.81
  -1   4 -20   82.93    4.03
   1   4  20   79.49    3.84
   1   4  20   82.74    4.29
  -1   4 -20   68.69    4.39
  -1   4 -20   63.89    3.80
  -1  -4  20   76.80    3.76
   1   4  20   55.37    3.71
  -1   4 -20   79.43    4.41
   1   4  20   63.90    4.25
   1   4  20   74.07    3.79
   1   4  20   73.97    4.45
  -1  -4  20   81.21    4.08
  -1  -4  20   43.33    4.74
   1   4  20   81.60    4.22
  -1  -4  20   51.02    4.73
   1   4  20   82.51    7.55
   1  -4 -20   77.98    8.19
  -1  -4  20   76.17    7.19
  -1  -4  20   92.32    7.56
  -1   4 -20   65.29    6.41
   1   4  21   51.09    2.96
  -1   4 -21   36.03    4.01
   1  -4 -21   44.49    5.10
  -1   4 -21   42.80    3.23
  -1   4 -21   38.02    3.19
  -1   4 -21   37.43    2.99
  -1   4 -21   46.97    3.21
   1   4  21   44.22    2.79
  -1   4 -21   49.41    2.93
  -1   4 -21   45.75    2.69
   1   4  21   45.10    2.72
   1   4  21   49.45    3.14
  -1   4 -21   36.01    3.15
  -1  -4  21   47.31    2.73
  -1   4 -21   35.91    2.67
  -1   4 -21   50.39    3.31
   1   4  21   26.57    2.54
   1   4  21   48.30    2.82
   1   4  21   42.17    3.27
   1   4  21   49.90    3.49
  -1  -4  21   43.88    2.88
  -1  -4  21   28.42    3.57
   1   4  21   48.37    3.04
  -1   4 -21   43.56    2.52
   1  -4 -21   48.07    2.75
  -1  -4  21   31.83    3.60
   1  -4 -21   32.45    5.56
   1   4  21   52.19    5.94
  -1  -4  21   48.21    5.71
  -1  -4  21   48.19    5.44
  -1   4 -21   36.06    4.75
   1   4  22   30.32    2.33
  -1   4 -22   30.08    3.70
   1  -4 -22   29.65    4.30
   1   4  22   30.11    2.30
  -1   4 -22   27.76    2.57
  -1   4 -22   30.56    2.66
  -1   4 -22   25.87    2.70
  -1   4 -22   35.64    2.72
  -1   4 -22   36.35    2.34
  -1   4 -22   31.98    2.38
   1   4  22   30.22    2.23
   1   4  22   33.99    2.57
  -1   4 -22   24.11    2.63
   1   4  22   26.36    2.39
  -1   4 -22   34.88    2.73
  -1   4 -22   29.43    2.33
   1   4  22   34.10    2.93
   1   4  22   29.99    2.24
  -1  -4  22   33.67    2.46
   1   4  22   32.78    2.88
   1  -4 -22   35.52    2.32
  -1  -4  22   34.91    2.94
  -1   4 -22   33.96    2.16
  -1  -4  22   40.51    3.13
   1   4  22   38.86    2.71
   1  -4 -22   29.32    5.18
  -1  -4  22   33.69    4.80
   1   4  22   34.17    4.91
  -1   4 -22   29.82    4.37
  -1  -4  22   33.46    4.63
   1   4  23   80.05    4.23
  -1   4 -23   84.04    6.35
   1   4  23   76.21    4.17
  -1   4 -23   75.95    4.62
  -1   4 -23   81.11    4.66
  -1   4 -23   85.32    4.52
  -1   4 -23   71.31    4.76
  -1   4 -23   83.97    4.10
  -1   4 -23   84.56    4.31
   1   4  23   81.12    4.13
  -1   4 -23   69.70    4.74
   1   4  23   85.00    4.47
  -1   4 -23   74.77    4.18
  -1   4 -23   82.31    4.58
   1   4  23   73.58    4.04
   1   4  23   90.68    5.04
   1   4  23   96.14    5.12
  -1  -4  23   88.20    4.38
   1   4  23   91.26    4.60
  -1  -4  23   87.71    5.09
  -1  -4  23   92.87    5.11
   1  -4 -23   84.54    4.13
   1  -4 -23  101.12    9.56
   1   4  23   80.55    7.55
  -1  -4  23   77.65    7.52
  -1  -4  23   80.95    7.34
  -1   4 -23   67.65    6.84
   1   4  24   16.15    1.68
  -1   4 -24   17.22    1.99
  -1   4 -24   15.59    2.07
   1   4  24   15.07    1.66
  -1   4 -24   18.06    2.01
  -1   4 -24   17.54    1.83
  -1   4 -24   16.09    1.72
  -1   4 -24   17.05    1.61
   1  -4 -24   18.15    1.77
   1   4  24   16.44    1.62
   1   4  24   15.83    3.45
   1   4  24   16.58    1.81
  -1   4 -24   18.15    2.23
  -1   4 -24   16.38    1.70
   1   4  24   15.42    1.61
  -1  -4  24   16.51    1.73
  -1  -4  24   18.28    2.11
  -1  -4  24   15.01    2.17
  -1  -4  24   17.52    2.09
   1  -4 -24   18.74    1.68
   1   4  24   18.65    1.89
   1  -4 -24   19.14    4.11
  -1  -4  24   13.95    3.20
  -1   4 -24   17.00    3.28
  -1  -4  24   13.83    3.08
   1   4  25   96.04    4.76
   1   4  25   91.22    4.74
  -1   4 -25  102.85    5.29
  -1   4 -25  103.72    5.23
  -1   4 -25  104.60    5.59
  -1   4 -25  100.98    4.90
   1  -4 -25  104.13    4.93
  -1   4 -25   93.97    4.58
  -1   4 -25   91.12    4.72
   1   4  25   88.39    4.58
  -1  -4  25  106.40    5.09
  -1   4 -25   83.61    5.26
   1   4  25   97.60    4.90
  -1   4 -25   93.70    4.71
   1   4  25   89.66    4.63
  -1  -4  25  100.05    4.85
  -1  -4  25  107.02    5.52
   1   4  25  107.49    5.09
  -1  -4  25  106.34    5.50
  -1  -4  25  107.89    5.59
   1  -4 -25   97.19    4.65
   1  -4 -25  106.51    9.80
  -1  -4  25   88.13    8.25
   1   4  25   94.79    8.24
  -1  -4  25   96.51    8.37
  -1   4 -25   88.14    7.70
  -1  -4  25   88.74    7.52
   1   4  26    9.61    1.32
  -1   4 -26   10.69    1.74
  -1   4 -26   10.01    1.32
  -1   4 -26   10.12    1.56
   1   4  26   10.46    1.39
  -1   4 -26   11.05    1.52
   1  -4 -26   13.93    1.52
  -1   4 -26    9.88    1.30
  -1  -4  26   10.77    1.50
   1   4  26    9.36    2.70
   1   4  26    9.40    1.31
   1   4  26   10.83    1.45
  -1  -4  26   13.39    1.75
  -1   4 -26   10.90    1.33
   1   4  26   11.14    1.38
  -1  -4  26   10.11    1.37
  -1  -4  26   11.94    1.71
  -1  -4  26   11.68    1.69
  -1  -4  26   13.07    1.78
   1  -4 -26    9.47    1.23
  -1  -4  26    8.26    2.58
   1  -4 -26   10.76    3.36
  -1  -4  26   10.45    2.80
   1   4  27   27.34    2.14
  -1  -4  27   24.61    1.87
  -1   4 -27   28.78    2.65
  -1   4 -27   28.09    2.33
  -1   4 -27   31.79    2.55
   1   4  27   26.92    2.20
  -1   4 -27   29.30    2.16
   1  -4 -27   29.73    2.23
   1   4  27   26.47    2.11
   1   4  27   31.39    2.33
  -1   4 -27   28.61    2.11
  -1  -4  27   31.33    2.49
   1   4  27   29.04    2.18
  -1  -4  27   27.74    2.22
  -1  -4  27   33.98    2.63
   1  -4 -27   28.56    2.08
  -1  -4  27   31.47    2.66
   1  -4 -27   25.87    4.65
   1   4  27   23.48    4.04
  -1  -4  27   32.36    4.69
  -1  -4  28    2.61    0.72
  -1   4 -28    2.71    0.87
  -1   4 -28    2.22    0.99
  -1   4 -28    2.42    0.98
   1   4  28    2.44    0.84
   1  -4 -28    3.32    0.90
   1   4  28    1.85    1.62
   1   4  28    2.05    0.79
  -1   4 -28    2.83    0.73
  -1  -4  28    2.87    1.05
   1   4  28    1.99    0.75
  -1  -4  28    2.48    0.87
   1  -4 -28    1.61    0.65
  -1  -4  28    2.08    0.94
  -1  -4  28    2.97    1.01
   1   4  28    2.36    0.80
   1  -4 -28    1.90    1.65
  -1  -4  28    1.85    1.51
  -1   4 -29    5.15    1.02
  -1   4 -29    5.66    1.30
  -1   4 -29    7.49    1.21
   1  -4 -29    6.78    1.11
  -1  -4  29    5.89    1.19
  -1   4 -29    6.04    0.90
  -1  -4  29    4.67    0.98
   1   4  29    6.27    1.03
  -1  -4  29    5.41    1.05
  -1  -4  29    7.04    1.24
   1  -4 -29    7.75    1.06
  -1  -4  29    6.92    1.28
  -1  -4  29    4.93    0.87
   1   4  29    6.28    1.10
   1   4  29    6.10    1.04
  -1  -4  30    1.24    0.72
  -1  -4  30    1.09    0.78
   1   4  30    1.22    0.67
   1   4  30    0.82    0.63
  -1  -4  30    1.28    0.79
   1  -4 -30    1.31    0.58
   1  -4 -30    1.16    0.66
   1   4  30    1.05    0.70
  -1   4 -30    1.08    0.70
  -1   4 -30    0.85    0.84
  -1   4 -30    1.53    0.74
   1  -4 -30    0.37    0.71
   1   4  31    3.04    0.83
  -1  -4  31    4.68    0.96
  -1  -4  31    4.68    1.02
   1   4  31    4.15    0.85
   1   4  31    4.28    0.89
  -1  -4  31    4.12    0.96
   1   4  31    5.87    1.01
   1  -4 -31    4.35    0.88
   1   4  31    3.90    0.87
   1  -4 -31    3.37    0.92
  -1   4 -31    4.69    0.99
  -1   4 -31    2.99    0.96
  -1   4 -31    3.64    0.85
  -1  -4  32    7.89    1.19
  -1  -4  32    7.81    1.14
   1   4  32    8.19    1.05
   1   4  32    8.19    1.26
   1   4  32    7.31    1.05
   1   4  32    9.09    1.14
   1   4  32    8.25    1.15
   1  -4 -32    9.21    1.16
   1   4  32    8.97    1.12
  -1  -4  32    2.73    1.19
  -1   4 -32    7.75    1.04
   1  -4 -32    7.77    1.13
  -1   4 -32    7.16    1.25
  -1   4 -32    7.15    1.08
  -1  -4  33   20.71    1.68
  -1  -4  33   18.96    1.58
   1   4  33   18.27    1.44
   1   4  33   20.03    1.74
   1   4  33   18.60    1.50
   1  -4 -33   16.75    1.59
  -1  -4  33   23.34    1.81
   1   4  33   21.71    1.60
   1   4  33   18.96    1.60
   1  -4 -33   21.18    1.65
   1   4  33   21.62    1.65
  -1   4 -33   16.37    1.69
  -1   4 -33   15.77    1.37
  -1   4 -33   17.20    1.54
   1  -4 -33   17.01    1.50
  -1   4 -34    7.07    0.96
  -1   4 -34    5.75    1.04
   1  -4 -34    6.75    0.96
  -1  -4  34    7.32    0.98
  -1  -4  34    7.75    1.02
   1   4  34    7.69    1.08
   1   4  34    6.33    0.80
   1  -4 -34    6.21    0.97
   1   4  34    8.83    0.97
  -1  -4  34    7.26    1.05
   1   4  34    7.72    1.01
   1   4  34    5.86    0.92
  -1   4 -34    7.63    1.08
  -1   4 -35   28.01    1.77
  -1   4 -35   29.99    2.00
   1  -4 -35   31.48    1.91
  -1  -4  35   33.71    1.95
  -1  -4  35   30.96    1.87
   1  -4 -35   32.84    1.96
  -1  -4  35   35.33    2.06
  -1   4 -35   34.64    2.10
   1   4  35   29.95    1.86
   1   4  35   33.57    1.92
  -1   4 -36    0.27    0.49
   1  -4 -36    0.19    0.41
   1  -4 -36    0.05    0.46
   1   4  36    0.09    0.50
   1  -4 -36    0.35    0.44
  -1  -4  36   -0.04    0.46
  -1  -4  36    0.21    0.43
   1   4  36    0.04    0.42
  -1   4 -36    0.13    0.51
  -1  -4  36   -0.32    0.51
  -1  -4  37   12.45    0.94
  -1  -4  37   14.45    1.05
   1  -4 -37   13.36    1.03
  -1  -4  37   14.01    1.16
  -1  -4  37   13.68    1.08
  -1   4 -37   17.28    1.23
   1  -4 -37   15.28    1.19
   1   4  37   12.43    0.94
   1  -4 -38    3.64    0.54
  -1  -4  38    2.77    0.47
  -1   4 -38    4.19    0.59
  -1  -4  38    4.24    0.63
   1  -4 -38    2.96    0.46
   1   4  38    3.25    0.58
  -1   4 -39    2.72    0.44
   1   4  39    3.98    0.53
  -1  -4  39    4.06    0.53
  -1   5  37   30.76    1.54
   1  -5  37   34.45    1.66
  -1   5  37   28.24    1.48
   1   5 -37   30.10    1.52
   1  -5  36    7.39    0.68
  -1   5  36    8.40    0.82
   1  -5  36    7.82    0.83
   1   5 -36    9.04    0.87
  -1   5  36    6.29    0.71
   1   5 -36    7.74    0.80
   1   5 -35   64.46    3.07
   1  -5  35   69.29    3.03
   1  -5  35   64.00    2.91
  -1   5  35   70.13    3.13
   1  -5  35   68.54    3.17
  -1   5  35   66.43    3.01
  -1   5  35   66.16    2.87
   1   5 -35   72.68    3.18
  -1   5  34   23.94    1.67
   1  -5  34   27.05    1.74
   1  -5  34   26.52    1.60
   1   5 -34   27.42    1.77
  -1   5  34   26.57    1.68
  -1   5  34   20.31    1.30
   1   5 -34   23.90    1.69
  -1   5  34   24.59    1.52
  -1   5  33  110.63    4.83
  -1   5  33  112.78    4.81
  -1   5  33  104.82    4.44
   1  -5  33  121.52    4.96
   1  -5  33  112.85    4.67
   1   5 -33  123.00    5.00
  -1  -5 -33  111.77    4.59
  -1   5  33  115.12    4.90
   1   5 -33  106.37    4.70
   1   5 -33  104.89    4.83
  -1   5  33  111.75    4.60
  -1   5  32   12.85    1.31
  -1   5  32   12.97    1.17
  -1   5  32   13.71    1.35
   1  -5  32   12.44    1.21
   1  -5  32   12.93    1.37
  -1   5  32   12.87    1.28
   1   5 -32   13.09    1.40
  -1  -5 -32   11.12    1.11
  -1   5  32   14.84    1.42
   1   5 -32    9.88    1.28
   1   5 -32   12.07    1.28
  -1   5  32   12.79    1.18
  -1   5  31  104.08    4.76
   1   5 -31  118.00    5.03
  -1   5  31  110.63    4.83
  -1   5  31  105.76    4.54
   1  -5  31  111.69    4.70
   1  -5  31  108.67    4.61
   1  -5  31  113.50    4.97
  -1   5  31  108.85    4.73
  -1  -5 -31  109.83    4.53
  -1   5  31  103.01    4.48
   1   5 -31  103.63    4.75
  -1   5  31  109.10    4.84
   1   5 -31  105.22    4.89
  -1   5  30   21.69    1.81
   1  -5  30   19.75    1.79
  -1   5  30   21.13    1.81
  -1   5  30   19.49    1.63
   1  -5  30   20.26    1.74
   1  -5  30   20.09    1.63
   1  -5  30   16.32    1.68
   1   5 -30   20.84    1.89
   1  -5  30   18.30    1.70
  -1   5  30   21.18    1.74
  -1   5  30   19.67    1.56
   1   5 -30   19.68    1.86
   1   5 -30   17.87    1.74
  -1   5  30   18.54    1.73
  -1   5  29  110.77    5.22
   1  -5  29  111.98    5.30
   1   5 -29  106.00    5.29
   1  -5  29  116.65    5.29
  -1   5  29  123.91    5.43
  -1   5  29  116.98    5.15
   1  -5  29  111.76    5.01
   1  -5  29  104.01    5.26
   1   5 -29  116.76    5.53
   1  -5  29  111.96    5.18
  -1   5  29  118.54    5.21
  -1   5  29  113.37    4.94
   1   5 -29  110.82    5.31
   1   5 -29  115.06    5.51
  -1   5  29  105.14    5.18
   1   5 -28   33.58    2.58
   1  -5  28   36.92    2.58
  -1   5  28   40.95    2.74
  -1   5  28   37.99    2.51
   1  -5  28   40.11    2.63
   1  -5  28   33.77    2.29
   1  -5  28   36.00    2.65
   1  -5  28   35.92    2.69
  -1   5  28   35.00    2.29
   1   5 -28   38.85    2.83
  -1   5  28   37.84    2.48
   1  -5  28   36.09    2.52
  -1   5  28   35.14    2.53
   1   5 -28   33.95    2.60
   1   5 -28   34.23    2.71
   1   5 -28   33.94    2.40
  -1   5  28   35.59    2.51
  -1   5  27  155.47    6.59
  -1   5  27  139.46    6.18
   1   5 -27  146.82    6.70
   1   5 -27  135.22    6.18
  -1   5  27  135.26    6.22
   1   5 -27  138.38    6.48
   1  -5  27  135.02    6.14
  -1   5  27  135.29    6.11
   1   5 -27  148.21    6.72
   1  -5  27  135.48    6.53
  -1   5  27  139.28    6.03
   1  -5  27  127.73    6.20
   1  -5  27  129.81    6.42
   1   5 -27  140.72    6.45
   1  -5  27  136.98    6.25
  -1   5  27  140.49    6.22
  -1   5  26   23.89    2.05
  -1   5  26   27.53    2.35
   1   5 -26   26.03    2.16
   1   5 -26   25.14    2.35
   1   5 -26   29.16    2.57
  -1   5  26   25.05    2.18
  -1   5  26   25.52    2.08
   1  -5  26   21.94    2.00
   1   5 -26   27.12    2.47
  -1   5  26   24.73    2.04
   1  -5  26   27.13    2.48
   1  -5  26   22.68    2.16
   1  -5  26   25.84    2.39
  -1   5  26   24.10    2.03
   1  -5  26   24.83    2.14
   1   5 -26   27.35    2.39
  -1   5  25  210.61    8.36
   1   5 -25  204.85    8.84
   1  -5  25  193.38    8.38
  -1   5  25  200.77    8.43
  -1   5  25  228.33    8.91
  -1   5  25  208.34    8.73
   1  -5  25  190.70    8.81
  -1   5  25  200.87    8.41
   1  -5  25  179.26    8.49
   1  -5  25  197.52    8.97
   1   5 -25  202.65    8.97
  -1   5  25  200.53    8.32
   1  -5  25  186.74    8.25
   1   5 -25  220.77    9.18
   1   5 -25  185.91    8.41
   1   5 -25  220.30    9.06
  -1   5  25  207.16    8.53
  -1  -5 -25  196.74   12.38
  -1   5  24   81.01    4.35
   1   5 -24   93.09    5.03
   1  -5  24   86.58    4.53
  -1   5  24   96.72    4.96
  -1   5  24   91.77    4.62
  -1   5  24   81.86    4.71
   1  -5  24   81.01    4.89
  -1   5  24   84.55    4.57
   1   5 -24   80.39    4.91
   1  -5  24   83.57    4.42
  -1   5  24   86.59    4.46
  -1   5  24   93.40    4.90
   1   5 -24   79.42    4.55
   1   5 -24   98.67    5.21
  -1   5  24   89.68    4.63
   1   5 -24   99.65    5.33
   1  -5  24   67.82    6.69
   1  -5  24   89.00    5.16
  -1  -5 -24   95.78    7.92
   1   5 -23  345.39   12.92
   1   5 -23  344.46   13.09
  -1   5  23  323.51   12.16
   1   5 -23  268.10   11.93
  -1   5  23  327.79   12.04
  -1   5  23  353.60   12.69
   1  -5  23  302.05   11.93
   1   5 -23  276.32   12.41
  -1   5  23  307.94   11.87
   1  -5  23  295.23   11.93
   1   5 -23  332.09   12.68
  -1   5  23  351.73   12.65
  -1   5  23  319.69   12.10
  -1   5  23  277.25   12.12
   1  -5  23  264.32   12.36
  -1   5  23  300.33   12.17
   1  -5  23  363.09   19.55
  -1  -5 -23  311.72   16.54
   1  -5  23  309.48   16.61
   1  -5  23  280.27   12.61
   1  -5  23  280.86   15.74
   1   5 -22  176.86    7.97
   1   5 -22  129.34    6.83
  -1   5  22  174.23    7.21
   1   5 -22  178.20    7.93
   1  -5  22  161.51    6.98
  -1   5  22  174.84    7.10
  -1   5  22  182.38    7.65
   1   5 -22  134.08    7.25
  -1   5  22  165.42    6.93
   1  -5  22  165.66    7.06
   1   5 -22  175.96    7.78
  -1   5  22  180.64    7.56
  -1   5  22  167.09    7.09
  -1   5  22  120.33    6.85
   1  -5  22  125.05    7.21
  -1   5  22  144.22    7.10
  -1  -5 -22  159.54   11.05
   1  -5  22  170.35   12.78
   1  -5  22  140.59    7.50
   1  -5  22  144.10   10.30
   1  -5  22  160.73   10.85
  -1  -5 -22  174.89   11.14
   1   5 -21  409.31   14.88
  -1   5  21  395.72   13.99
   1   5 -21  300.48   13.54
   1   5 -21  369.02   14.67
  -1   5  21  401.81   14.38
   1  -5  21  385.43   13.78
   1   5 -21  317.28   14.07
  -1   5  21  367.48   13.60
   1  -5  21  383.38   13.82
   1   5 -21  400.14   14.64
  -1   5  21  376.39   14.16
  -1   5  21  385.10   13.86
  -1   5  21  305.61   13.69
  -1   5  21  310.18   13.76
  -1  -5 -21  390.54   19.22
   1  -5  21  366.19   20.62
  -1   5  21  403.29   19.23
   1  -5  21  296.28   14.05
  -1  -5 -21  387.48   18.75
   1  -5  21  375.84   18.57
   1  -5  21  360.12   18.43
   1   5 -20   52.36    3.93
  -1   5  20   64.19    3.69
   1   5 -20   48.51    3.37
   1   5 -20   63.28    4.19
   1  -5  20   61.56    3.53
  -1   5  20   60.20    3.90
   1   5 -20   56.63    3.82
  -1   5  20   60.46    3.42
   1  -5  20   61.18    3.56
   1   5 -20   61.90    4.12
  -1   5  20   53.33    3.59
  -1   5  20   61.83    3.55
  -1   5  20   53.14    3.53
  -1   5  20   46.78    3.52
   1  -5  20   46.14    3.72
  -1  -5 -20   60.33    6.49
   1  -5  20   54.05    7.05
  -1   5  20   62.40    6.58
   1  -5  20   66.38    6.64
   1  -5  20   51.79    3.82
   1  -5  20   63.23    6.39
  -1  -5 -20   66.69    6.48
   1   5 -19  302.84   12.42
  -1   5  19  319.99   11.74
   1   5 -19  291.71   11.53
   1   5 -19  239.53   11.87
  -1   5  19  270.47   11.80
   1  -5  19  309.56   11.56
   1   5 -19  307.28   12.07
  -1   5  19  310.93   11.47
   1   5 -19  297.43   12.26
   1  -5  19  320.35   11.68
  -1   5  19  306.71   11.56
  -1   5  19  246.56   11.41
  -1   5  19  291.60   11.62
   1  -5  19  275.79   12.04
  -1   5  19  275.04   11.73
  -1  -5 -19  325.42   16.91
  -1   5  19  276.70   16.10
   1  -5  19  308.89   16.62
   1  -5  19  307.56   16.30
   1  -5  19  300.46   12.16
   1   5 -18  118.23    5.55
   1   5 -18  101.06    6.00
   1   5 -18  103.92    5.98
   1  -5  18  122.74    5.65
  -1   5  18   98.07    5.64
   1   5 -18  120.45    5.91
  -1   5  18  120.74    5.49
   1  -5  18  129.32    5.73
   1   5 -18  105.23    5.98
  -1   5  18  116.76    5.56
  -1   5  18  104.51    5.54
  -1   5  18  120.96    5.66
   1  -5  18  126.52    6.17
  -1   5  18  116.65    5.82
  -1   5  18  106.91    9.04
  -1  -5 -18  118.09    9.34
   1  -5  18  126.24    6.04
   1  -5  18  134.24    9.87
   1  -5  18  121.03    9.20
   1   5 -17  165.66    8.57
   1   5 -17  205.22    8.13
   1   5 -17  195.03    8.80
   1  -5  17  201.93    8.21
  -1   5  17  157.52    8.12
   1   5 -17  202.14    8.46
  -1   5  17  209.88    8.16
  -1   5  17  206.98    8.65
   1   5 -17  150.20    8.30
   1  -5  17  209.29    8.33
  -1   5  17  185.71    8.14
  -1   5  17  190.88    8.11
  -1   5  17  202.94    8.19
  -1   5  17  193.82    8.40
   1  -5  17  202.63    8.60
  -1   5  17  147.61   11.40
  -1  -5 -17  181.31   12.20
   1  -5  17  214.42   12.67
   1  -5  17  229.38   13.56
   1  -5  17  209.25    8.60
   1   5 -16   57.09    3.61
   1   5 -16   52.36    3.78
   1   5 -16   55.86    3.25
  -1   5  16   50.45    3.45
   1  -5  16   57.70    3.44
   1   5 -16   57.63    3.52
  -1   5  16   56.80    3.59
  -1   5  16   57.69    3.38
   1  -5  16   62.00    3.57
  -1   5  16   53.28    3.35
  -1   5  16   52.69    3.27
  -1   5  16   58.60    3.35
   1  -5  16   59.74    3.62
  -1   5  16   62.55    3.65
  -1   5  16   51.46    5.96
  -1  -5 -16   49.48    5.78
   1  -5  16   62.75    3.69
   1  -5  16   64.86    6.42
   1  -5  16   60.56    6.68
  -1   5  15  334.56   14.11
   1   5 -15  374.18   14.15
  -1   5  15  379.94   14.20
  -1   5  15  383.61   14.07
   1  -5  15  420.41   14.45
  -1   5  15  352.99   14.02
  -1   5  15  373.95   13.91
  -1   5  15  319.74   18.17
  -1  -5 -15  278.09   17.44
   1  -5  15  382.16   14.26
  -1   5  15  406.67   14.37
   1   5 -15  369.40   14.75
  -1   5  15  370.11   13.97
  -1   5  15  378.92   14.30
   1  -5  15  371.38   14.09
   1   5 -15  350.48   14.34
   1  -5  15  429.01   20.93
   1  -5  15  396.33   14.24
   1  -5  15  416.79   19.64
  -1   5  14  117.94    5.39
  -1   5  14  113.90    5.28
   1  -5  14  135.31   10.35
  -1  -5 -14  111.57    7.91
   1  -5  14  125.25    9.47
  -1   5  14  115.96    5.09
  -1   5  14   99.11    5.20
  -1   5  14  115.65    5.03
   1   5 -14  112.00    5.68
  -1   5  14  110.87    8.68
  -1  -5 -14   91.92    8.01
  -1   5  14  118.56    5.43
   1  -5  14  114.15    5.31
  -1   5  14  119.11    5.46
   1  -5  14  102.38    5.22
  -1   5  14  106.74    5.09
   1   5 -14  104.84    5.20
  -1   5  14  100.80    5.40
   1   5 -14  116.28    5.83
   1   5 -13  783.03   26.31
  -1   5  13  513.17   25.11
  -1   5  13  730.95   25.40
  -1   5  13  810.86   25.81
   1  -5  13  656.01   25.47
   1   5 -13  721.93   26.06
   1   5 -13  733.22   26.23
  -1   5  13  788.78   25.36
  -1   5  13  748.45   30.83
  -1  -5 -13  742.99   30.46
   1  -5  13  778.87   25.39
  -1   5  13  796.64   25.80
   1  -5  13  771.19   25.63
  -1   5  13  776.35   25.69
  -1   5  13  651.16   25.85
   1   5 -13  731.59   25.54
   1  -5  13  819.75   33.61
  -1  -5 -13  784.79   29.57
   1  -5  13  882.37   32.78
   1   5 -12  496.18   17.42
  -1   5  12  452.72   16.86
  -1   5  12  471.18   17.08
   1   5 -12  479.15   17.56
  -1   5  12  493.98   16.89
  -1   5  12  498.79   21.79
   1  -5  12  457.53   16.79
   1  -5  12  482.12   17.07
  -1   5  12  492.66   17.21
   1  -5  12  479.80   23.94
  -1  -5 -12  495.17   20.43
   1  -5  12  570.03   23.98
   1   5 -12  446.50   16.97
  -1   5  12  429.10   17.55
  -1   5  11  680.13   23.56
   1   5 -11  689.21   23.97
   1   5 -11  666.86   23.49
  -1   5  11  633.88   24.33
  -1   5  11  732.44   28.47
   1  -5  11  669.83   23.27
  -1   5  11  627.86   23.29
   1  -5  11  688.81   23.28
   1   5 -11  702.67   23.82
  -1  -5 -11  633.21   25.85
   1  -5  11  766.47   30.54
  -1  -5 -11  716.98   26.86
  -1   5  10  433.31   15.21
  -1  -5 -10  415.16   17.83
   1  -5  10  477.96   21.52
  -1  -5 -10  407.07   17.31
   1   5 -10  405.82   15.10
  -1   5  10  444.75   16.36
  -1   5  10  450.57   19.45
   1  -5  10  405.64   14.88
  -1   5  10  398.90   14.96
   1  -5  10  424.71   14.90
   1   5 -10  425.52   16.16
   1   5 -10  427.18   15.35
   1  -5   9  409.93   14.91
  -1   5   9  456.05   19.30
  -1   5   9  471.81   16.75
   1  -5   9  456.54   21.17
  -1  -5  -9  410.30   17.19
  -1  -5  -9  402.16   17.27
   1   5  -9  413.80   18.99
   1  -5   9  430.52   14.94
   1  -5   8   43.17    2.38
  -1   5   8   52.00    4.81
  -1   5   8   49.72    3.69
   1  -5   8   36.77    5.45
  -1  -5  -8   48.50    3.99
   1  -5   8   38.46    5.11
   1   5  -8   49.50    5.25
   1  -5   8   42.48    2.36
   1  -5   7  386.19   13.92
  -1   5   7  480.69   16.51
   1  -5   7  400.60   20.39
  -1  -5  -7  395.09   16.25
   1  -5   7  342.32   18.60
   1   5  -7  477.96   20.28
   1  -5   7  375.17   13.85
  -1   5   7  393.86   17.68
  -1   5   6  233.95    9.81
   1  -5   6  176.99    7.13
   1   5  -6  218.44   12.91
   1  -5   6  210.79   12.68
  -1  -5  -6  192.60    9.52
   1  -5   6  185.26   11.31
  -1   5   6  178.26   10.15
  -1  -5  -5  428.41   18.17
   1  -5   5  446.09   20.00
   1  -5   5  452.69   21.25
  -1  -5  -5  414.98   17.97
   1   5  -5  541.23   23.28
  -1   5   5  528.81   18.63
   1  -5   5  415.40   15.31
  -1   5   5  482.96   19.14
  -1   5   5  412.23   18.62
  -1   5   4   63.38    4.75
   1  -5   4   42.70    4.98
  -1  -5  -4   46.11    4.51
  -1  -5  -4   46.37    4.88
   1  -5   4   45.37    4.60
   1   5  -4   61.36    6.94
  -1   5   4   47.31    4.82
  -1   5   4   43.12    4.33
  -1  -5  -3  551.34   22.33
  -1  -5  -3  494.41   22.30
   1  -5   3  550.38   22.83
   1   5  -3  549.59   25.72
   1  -5   3  556.69   21.34
  -1   5   3  475.03   20.63
  -1  -5  -2  372.48   17.97
   1  -5   2  392.10   17.51
   1   5  -2  372.24   20.18
   1  -5   2  380.19   15.76
  -1  -5  -2  326.83   17.48
  -1   5   2  312.41   16.72
  -1  -5  -1  905.14   36.29
   1  -5   1  904.80   34.44
  -1  -5  -1  758.26   35.03
   1  -5   1  926.06   32.21
   1   5  -1  812.01   37.73
  -1   5   1  880.37   33.23
  -1   5   1  863.79   34.87
  -1  -5   0  985.91   39.76
   1  -5   0 1007.87   37.55
  -1  -5   0  918.39   39.96
   1   5   0 1045.65   42.22
   1  -5   0  979.08   35.01
  -1   5   0  910.78   36.44
  -1   5   0 1081.57   39.33
  -1   5  -1  891.89   32.88
   1  -5  -1  862.83   33.17
  -1  -5   1  879.72   35.95
   1   5   1  888.73   37.80
   1  -5  -1  830.23   30.56
  -1   5  -1  913.67   35.32
  -1  -5   1  937.74   34.07
  -1   5  -2  410.11   16.42
  -1  -5   2  328.29   19.46
  -1  -5   2  368.97   18.91
   1  -5  -2  337.24   15.98
   1   5   2  375.13   20.02
  -1   5  -2  385.88   18.29
  -1  -5   2  339.56   17.39
  -1   5  -2  347.71   16.02
   1   5   3  450.11   22.37
  -1  -5   3  421.27   22.61
   1  -5  -3  415.95   18.49
   1  -5  -3  437.74   19.20
  -1  -5   3  424.60   21.49
  -1   5  -3  440.89   20.74
  -1  -5   3  374.80   20.18
  -1   5  -4   46.96    4.02
   1   5   4   41.20    5.69
  -1  -5   4   37.29    5.87
   1  -5  -4   36.63    4.09
   1  -5  -4   38.97    3.87
  -1  -5   4   32.30    4.92
  -1   5  -4   33.66    4.65
  -1  -5   4   26.33    4.50
  -1   5  -5  454.80   16.86
  -1  -5   5  381.29   20.22
  -1  -5   5  342.38   19.23
   1  -5  -5  391.51   18.03
  -1  -5   5  442.92   22.40
   1   5   5  376.48   20.07
  -1   5  -5  379.14   19.19
  -1   5  -6  205.13    8.77
  -1  -5   6  151.13    6.22
  -1  -5   6  184.18   12.20
  -1  -5   6  145.83    9.08
   1   5   6  167.07    8.82
   1  -5  -6  189.09   10.26
  -1  -5   6  199.76   13.31
  -1  -5   6  166.12   11.32
   1   5   6  168.79   11.48
  -1   5  -6  169.03   10.91
  -1   5  -7  418.79   15.26
  -1  -5   7  350.97   12.96
  -1  -5   7  470.45   21.19
  -1  -5   7  324.24   16.27
   1   5   7  380.24   16.20
   1  -5  -7  408.90   17.61
  -1  -5   7  310.02   18.05
  -1  -5   7  485.22   22.02
   1   5   7  345.76   18.64
  -1   5  -7  329.96   17.87
  -1   5  -8   44.49    3.37
   1   5   8   42.17    4.13
  -1  -5   8   46.46    5.86
  -1  -5   8   34.74    4.99
  -1  -5   8   48.61    6.24
   1  -5  -8   36.56    4.20
  -1   5  -8   35.80    4.74
  -1  -5   8   37.77    2.18
  -1   5  -9  440.16   16.50
  -1  -5   9  513.17   23.06
   1   5   9  460.45   19.10
  -1  -5   9  404.06   15.03
  -1  -5   9  525.07   23.33
   1  -5  -9  429.05   19.18
   1  -5  -9  442.69   19.09
  -1  -5   9  379.59   20.39
  -1   5  -9  363.74   19.63
  -1   5 -10  403.35   14.55
  -1   5 -10  422.31   15.64
   1   5  10  445.17   18.84
  -1  -5  10  487.21   22.06
  -1  -5  10  391.95   14.44
   1   5  10  358.85   14.68
  -1   5 -10  419.11   14.93
  -1   5 -10  410.31   14.74
   1   5  10  381.31   14.37
  -1   5 -10  352.09   19.23
   1   5  10  419.02   14.55
  -1  -5  10  481.36   21.96
   1  -5 -10  410.91   18.31
   1  -5 -10  414.21   18.43
  -1  -5  10  373.65   19.95
   1   5  11  574.20   21.55
   1   5  11  668.13   22.24
  -1  -5  11  696.22   29.26
  -1  -5  11  683.31   22.07
  -1  -5  11  598.52   27.58
   1  -5 -11  619.59   25.79
   1   5  11  722.31   22.73
   1   5  11  704.89   27.05
   1   5  11  644.70   25.25
  -1  -5  11  769.74   30.05
  -1  -5  11  592.57   21.73
   1   5  11  502.31   21.81
  -1   5 -11  665.81   22.32
  -1   5 -11  644.75   22.07
   1   5  11  596.32   21.64
  -1   5 -11  600.85   22.58
  -1   5 -11  617.12   21.80
   1   5  11  636.39   21.80
  -1   5 -11  590.68   27.15
   1   5  12  413.85   15.87
   1   5  12  459.73   16.58
   1  -5 -12  412.37   19.61
  -1  -5  12  504.87   23.07
   1  -5 -12  454.50   20.06
  -1  -5  12  492.86   16.44
   1   5  12  466.20   16.10
   1   5  12  510.11   16.90
  -1  -5  12  508.73   23.06
   1   5  12  518.18   21.67
   1   5  12  420.62   19.13
  -1  -5  12  417.52   16.11
   1   5  12  368.09   16.15
  -1   5 -12  467.58   16.46
  -1   5 -12  475.73   16.69
   1   5  12  438.47   16.01
  -1   5 -12  410.59   16.62
  -1   5 -12  456.51   16.18
  -1   5 -12  428.48   21.19
   1   5  12  452.94   16.11
  -1   5 -13  647.00   22.62
  -1   5 -13  565.20   22.85
   1   5  13  619.31   22.32
   1   5  13  606.32   22.94
  -1  -5  13  723.14   29.63
   1  -5 -13  606.00   26.53
  -1  -5  13  685.24   22.92
   1  -5 -13  656.45   26.93
   1   5  13  683.59   22.62
   1   5  13  740.25   23.26
   1   5  13  648.52   22.31
  -1  -5  13  544.83   22.41
  -1   5 -13  679.56   22.97
  -1   5 -13  681.30   23.18
   1   5  13  638.82   22.47
   1   5  13  662.59   28.26
   1   5  13  512.31   24.95
  -1  -5  13  760.32   30.17
   1   5  13  652.99   22.56
  -1   5 -13  644.93   28.21
  -1   5 -14   94.59    4.57
  -1   5 -14   83.89    4.68
   1   5  14   81.72    4.70
   1   5  14   89.89    4.35
   1  -5 -14   87.47    7.05
   1  -5 -14   90.43    7.27
  -1  -5  14  107.64    8.78
  -1  -5  14   95.81    4.77
   1   5  14   99.84    4.62
  -1  -5  14   79.84    4.28
   1   5  14   89.31    4.26
  -1  -5  14   73.01    4.31
  -1   5 -14  104.94    4.78
  -1   5 -14   98.81    4.45
  -1   5 -14   99.15    5.00
  -1   5 -14  105.53    4.95
   1   5  14   93.39    4.46
   1   5  14   62.78    5.73
  -1  -5  14   92.82    8.31
   1   5  14   96.35    8.16
  -1   5 -14   88.48    7.85
   1   5  14   90.90    4.46
  -1   5 -15  293.36   10.96
   1   5  15  219.05   10.84
   1   5  15  282.34   10.64
   1  -5 -15  300.62   15.22
   1  -5 -15  263.46   14.45
  -1  -5  15  308.61   16.32
  -1  -5  15  264.97   11.02
   1   5  15  320.94   11.13
   1   5  15  285.92   10.58
  -1  -5  15  271.81   10.63
  -1  -5  15  301.36   11.55
  -1  -5  15  216.26   10.52
   1   5  15  213.09   10.61
  -1   5 -15  313.29   11.19
  -1   5 -15  292.75   11.26
  -1   5 -15  288.79   11.39
  -1   5 -15  286.28   10.67
   1   5  15  289.75   10.82
  -1  -5  15  303.19   16.47
   1   5  15  267.69   15.76
  -1   5 -15  283.31   15.65
   1   5  15  299.30   10.92
  -1   5 -16   48.08    3.12
   1   5  16   42.25    2.83
   1   5  16   40.11    3.13
   1  -5 -16   41.88    4.99
   1  -5 -16   44.54    5.33
  -1  -5  16   39.93    3.09
   1   5  16   49.09    3.12
   1   5  16   47.19    2.82
  -1  -5  16   47.11    2.89
   1   5  16   40.93    3.01
  -1  -5  16   49.88    3.52
  -1   5 -16   47.12    3.14
  -1   5 -16   47.62    3.28
   1   5  16   47.95    2.90
  -1   5 -16   40.21    3.18
  -1   5 -16   51.16    3.01
   1   5  16   46.93    2.79
  -1  -5  16   47.40    5.85
   1   5  16   40.46    5.56
  -1   5 -16   44.64    5.51
   1   5  17  149.81    7.04
   1   5  17  134.82    6.40
   1  -5 -17  144.45   10.44
  -1  -5  17  121.44    6.65
   1   5  17  164.43    6.99
   1   5  17  149.91    6.54
  -1  -5  17  153.96    6.44
   1   5  17  152.77    6.46
  -1  -5  17  133.55    6.97
   1   5  17  131.19    6.60
  -1   5 -17  164.74    7.02
  -1   5 -17  145.33    6.98
  -1   5 -17  118.79    6.71
   1   5  17  147.76    6.41
  -1   5 -17  150.47    6.57
   1   5  17  155.60    6.34
  -1  -5  17  141.65   10.68
   1   5  17  128.52   10.58
  -1   5 -17  156.93    6.87
   1   5  18  103.21    5.11
   1  -5 -18  107.83    8.99
  -1  -5  18   96.53    5.36
   1   5  18  107.60    5.04
   1   5  18  110.48    5.49
   1   5  18  103.22    4.95
   1   5  18  110.41    5.66
  -1  -5  18  105.89    4.90
  -1  -5  18   95.71    5.57
   1   5  18   98.50    5.21
  -1   5 -18  110.99    5.50
  -1   5 -18   90.57    5.30
   1   5  18  109.24    4.97
  -1   5 -18   77.74    5.10
  -1   5 -18  100.07    5.02
   1   5  18  106.46    4.80
   1  -5 -18  127.94   10.39
  -1  -5  18  111.68    9.03
   1   5  18  102.64    9.22
  -1   5 -18  111.94    5.43
  -1   5 -19  284.63   11.39
   1   5  19  303.03   11.39
  -1  -5  19  277.46   15.76
   1  -5 -19  252.12   15.78
  -1  -5  19  283.52   11.49
   1   5  19  279.63   10.79
   1   5  19  257.92   11.26
  -1  -5  19  286.37   10.74
   1   5  19  277.08   10.86
   1   5  19  265.26   11.51
   1   5  19  283.84   11.23
  -1  -5  19  272.09   11.70
  -1  -5  19  270.96   11.66
   1   5  19  258.27   10.64
   1   5  19  295.81   10.68
  -1  -5  19  289.93   16.15
   1  -5 -19  254.60   16.89
   1   5  19  298.67   17.22
  -1   5 -19  266.27   10.92
  -1   5 -19  216.83   11.03
   1   5  19  295.13   10.82
  -1   5 -19  288.53   11.51
  -1   5 -19  249.47   11.30
  -1   5 -20   40.82    3.38
  -1   5 -20   49.44    3.61
  -1   5 -20   44.74    3.17
  -1   5 -20   58.63    3.81
   1   5  20   53.00    3.11
   1   5  20   54.63    3.04
   1   5  20   51.72    3.13
  -1  -5  20   52.80    5.99
  -1  -5  20   57.81    3.75
   1   5  20   51.79    3.15
   1   5  20   40.13    3.36
  -1  -5  20   53.39    3.12
   1   5  20   46.83    3.14
   1   5  20   41.82    3.47
  -1  -5  20   53.03    3.88
  -1  -5  20   53.28    3.86
   1   5  20   55.43    3.54
   1  -5 -20   41.47    6.52
  -1  -5  20   51.06    6.07
  -1   5 -20   45.21    3.43
  -1   5 -21  298.33   13.26
  -1   5 -21  296.33   13.34
  -1   5 -21  284.81   12.85
  -1   5 -21  371.49   13.71
  -1   5 -21  293.98   13.31
   1   5  21  349.43   12.81
   1  -5 -21  359.05   12.89
   1   5  21  352.29   12.66
   1   5  21  388.59   13.64
  -1  -5  21  350.57   18.09
   1   5  21  326.34   12.78
   1   5  21  281.70   13.27
  -1  -5  21  346.64   12.74
   1   5  21  330.68   13.73
   1   5  21  291.21   12.76
   1   5  21  388.05   13.53
  -1  -5  21  388.20   14.15
  -1  -5  21  396.24   14.25
  -1  -5  21  318.13   17.94
   1  -5 -21  287.95   19.04
   1   5  21  366.64   12.95
  -1   5 -22  123.30    7.09
  -1   5 -22  162.93    7.65
   1   5  22  160.05    6.82
  -1   5 -22  125.37    6.83
  -1   5 -22  131.12    7.25
  -1   5 -22  173.82    7.56
   1  -5 -22  173.43    6.98
   1   5  22  152.18    6.61
   1   5  22  167.59    7.39
  -1  -5  22  164.35   11.16
   1   5  22  156.89    6.87
   1   5  22  154.21    7.56
   1   5  22  133.41    6.81
  -1  -5  22  162.18    6.80
   1   5  22  170.36    7.86
  -1  -5  22  177.64    8.01
   1   5  22  182.84    7.49
  -1  -5  22  173.31    7.95
  -1  -5  22  153.48   11.19
   1  -5 -22  132.62   11.94
   1   5  22  178.34    7.07
  -1   5 -23  239.38   11.34
  -1   5 -23  282.28   11.65
  -1   5 -23  309.04   11.55
  -1   5 -23  238.69   11.41
   1   5  23  259.92   10.73
  -1   5 -23  233.47   10.92
   1  -5 -23  301.65   11.02
   1   5  23  266.09   10.63
  -1  -5  23  293.80   11.13
   1   5  23  299.72   11.43
  -1  -5  23  281.81   15.61
   1   5  23  294.06   11.87
   1   5  23  261.58   10.82
   1   5  23  244.85   10.91
   1   5  23  313.22   12.08
  -1  -5  23  275.06   10.75
  -1  -5  23  315.23   12.15
   1   5  23  319.27   11.58
  -1  -5  23  317.72   12.09
   1  -5 -23  277.79   17.70
  -1  -5  23  263.18   15.74
   1   5  23  297.96   11.00
  -1   5 -24   82.95    4.89
  -1   5 -24   83.94    4.99
  -1   5 -24   87.44    4.65
   1   5  24   78.29    4.20
  -1   5 -24   84.63    4.86
  -1   5 -24   76.92    4.47
   1  -5 -24   89.40    4.37
   1   5  24   78.40    4.10
  -1  -5  24   88.34    4.53
   1   5  24   86.17    4.65
  -1  -5  24   77.55    7.68
  -1  -5  24   77.84    7.26
   1   5  24   89.71    5.05
   1   5  24   81.64    4.28
   1   5  24   93.81    5.16
  -1  -5  24   80.47    4.18
   1   5  24   77.78    4.40
  -1  -5  24   90.81    5.15
   1   5  24   88.45    4.68
  -1  -5  24   95.22    5.17
   1  -5 -24   74.55    8.44
  -1  -5  24   82.90    7.88
   1   5  24   88.43    4.37
  -1   5 -25  166.86    7.91
   1   5  25  158.58    7.14
  -1   5 -25  177.74    8.10
  -1   5 -25  161.33    7.46
  -1   5 -25  176.26    7.82
  -1   5 -25  172.17    7.50
   1  -5 -25  185.13    7.36
  -1  -5  25  169.12    7.42
   1   5  25  167.25    7.53
  -1  -5  25  174.44   11.36
  -1  -5  25  170.56   11.70
   1   5  25  163.67    7.24
   1   5  25  198.48    8.28
   1   5  25  172.09    7.47
  -1  -5  25  153.64    7.03
   1   5  25  179.75    7.67
  -1  -5  25  182.63    8.14
  -1  -5  25  192.46    8.24
  -1  -5  25  142.41   11.10
   1   5  25  186.30   12.39
   1  -5 -25  166.50   12.84
   1   5  25  177.13    7.32
   1   5  26   19.29    1.93
  -1   5 -26   18.64    2.11
   1   5  26   19.28    1.83
   1   5  26   20.89    2.22
  -1  -5  26   19.74    1.76
   1   5  26   21.97    1.98
  -1  -5  26   21.93    2.24
  -1  -5  26   22.04    2.32
   1   5  26   21.96    4.02
  -1  -5  26   21.10    1.91
   1  -5 -26   20.66    1.80
   1   5  26   19.60    1.79
  -1   5 -26   20.05    1.96
   1   5  26   18.71    1.74
  -1   5 -26   20.67    2.08
  -1   5 -26   24.37    2.38
  -1   5 -27  114.98    5.54
  -1   5 -27  114.84    5.82
  -1   5 -27  110.80    5.35
   1  -5 -27  116.34    5.21
  -1  -5  27  115.19    5.40
   1   5  27  108.63    5.37
  -1  -5  27  114.98    4.98
   1   5  27  109.45    5.25
   1   5  27  127.43    5.93
   1   5  27  117.74    5.36
  -1  -5  27   98.36    4.99
  -1  -5  27  114.30    5.79
  -1  -5  27  121.81    5.94
  -1  -5  27  115.56    5.78
   1   5  27  116.28    5.21
  -1   5 -27  113.76    5.76
  -1   5 -28   30.44    2.36
  -1   5 -28   32.21    2.59
  -1   5 -28   30.45    2.29
   1  -5 -28   31.91    2.17
  -1  -5  28   35.06    2.44
   1   5  28   31.27    2.33
  -1  -5  28   31.41    2.06
   1   5  28   35.43    2.69
   1   5  28   30.60    2.26
  -1  -5  28   29.54    2.13
   1   5  28   29.34    2.21
  -1  -5  28   34.37    2.67
  -1  -5  28   33.42    2.57
  -1  -5  28   36.76    2.72
   1   5  28   33.78    2.23
  -1   5 -28   35.03    2.66
  -1   5 -29  107.14    5.20
  -1   5 -29   94.65    4.63
  -1   5 -29   99.68    4.79
   1  -5 -29  103.94    4.61
  -1  -5  29  104.53    4.88
   1   5  29  100.56    4.81
  -1  -5  29  103.79    5.01
  -1  -5  29   94.11    4.39
   1   5  29  103.12    4.77
   1   5  29  103.29    5.12
   1   5  29  100.49    4.65
  -1  -5  29   97.52    4.95
  -1  -5  29   95.29    5.00
   1   5  29  103.65    4.62
  -1   5 -29  110.01    5.19
   1  -5 -30   15.13    1.52
  -1   5 -30   14.42    1.43
  -1   5 -30   14.25    1.47
  -1   5 -30   14.54    1.62
   1  -5 -30   16.09    1.42
   1   5  30   14.75    1.49
  -1  -5  30   15.35    1.33
  -1  -5  30   19.22    1.75
   1   5  30   15.90    1.52
   1   5  30   16.77    1.70
   1   5  30   16.21    1.43
  -1  -5  30   15.52    1.63
   1   5  30   14.38    1.36
  -1   5 -30   17.51    1.75
   1   5  31   93.36    4.42
  -1  -5  31   96.73    4.12
  -1  -5  31  101.96    4.62
   1   5  31  100.47    4.41
   1   5  31  100.89    4.67
   1   5  31  100.34    4.24
  -1  -5  31   96.68    4.61
   1  -5 -31  100.54    4.22
  -1   5 -31   87.91    4.22
   1  -5 -31   97.77    4.33
  -1   5 -31  110.79    4.76
  -1  -5  32    8.96    0.96
  -1  -5  32    8.97    1.19
   1   5  32   10.81    1.15
   1   5  32   10.52    1.27
   1   5  32   10.56    1.05
   1  -5 -32    7.92    1.07
   1  -5 -32    9.72    1.01
   1   5  32    8.46    1.11
  -1   5 -32    9.78    1.24
  -1   5 -32    9.54    1.07
   1   5  33  105.57    4.53
   1  -5 -33   95.86    4.42
  -1  -5  33  101.90    4.19
  -1  -5  33  105.78    4.58
   1  -5 -33  113.92    4.61
   1   5  33  104.96    4.38
   1   5  33  104.54    4.62
  -1   5 -33  117.16    4.75
  -1   5 -33   91.66    4.20
   1   5  34   24.49    1.62
  -1  -5  34   23.02    1.60
   1   5  34   21.66    1.59
   1   5  34   20.94    1.41
   1  -5 -34   25.01    1.63
  -1   5 -34   25.13    1.69
   1  -5 -34   22.22    1.52
   1   5  35   62.24    2.85
  -1   5 -35   64.65    2.94
  -1  -5  35   60.66    2.83
   1  -5 -35   56.25    2.71
  -1  -5  35   67.05    2.92
   1   5  36    6.58    0.71
  -1   5 -36    7.79    0.81
  -1  -5  36    6.99    0.72
  -1  -5  36    8.71    0.81
   1  -5 -36    7.38    0.67
   1   5  37   23.01    1.23
  -1  -5  37   21.89    1.23
   1   6 -35    2.76    0.47
  -1   6  35    2.28    0.43
  -1   6  34    5.02    0.68
   1   6 -34    6.69    0.74
   1  -6  34    5.71    0.69
   1   6 -34    5.40    0.68
   1  -6  34    5.50    0.72
   1  -6  33    0.70    0.53
  -1   6  33    0.31    0.35
   1   6 -33    0.38    0.45
   1  -6  33    0.77    0.49
  -1   6  33    0.48    0.46
   1   6 -33    0.56    0.51
   1  -6  32    2.11    0.64
  -1   6  32    2.44    0.57
  -1   6  32    2.61    0.54
   1   6 -32    3.40    0.73
   1  -6  32    2.87    0.72
  -1   6  32    2.77    0.67
   1   6 -32    2.40    0.70
   1  -6  31    1.96    0.68
  -1   6  31    1.54    0.53
  -1   6  31    1.63    0.59
   1  -6  31    3.18    0.75
   1  -6  31    1.60    0.65
   1   6 -31    1.39    0.66
  -1   6  31    1.41    0.63
   1   6 -31    1.85    0.68
   1  -6  30    4.60    0.90
  -1   6  30    5.40    0.85
  -1   6  30    5.48    0.84
   1  -6  30    5.21    0.93
   1  -6  30    4.86    0.93
   1  -6  30    4.90    0.90
   1   6 -30    4.33    0.94
   1  -6  30    5.78    0.92
  -1   6  30    5.02    0.77
  -1   6  30    4.25    0.84
   1   6 -30    3.97    0.91
  -1   6  30    5.02    0.82
   1  -6  29    4.43    0.91
  -1   6  29    5.53    0.94
  -1   6  29    4.65    0.84
   1  -6  29    5.73    1.01
   1  -6  29    4.33    0.88
   1  -6  29    4.31    0.91
   1   6 -29    5.39    1.05
  -1   6  29    4.85    0.80
  -1   6  29    5.58    0.98
   1   6 -29    4.68    0.97
   1   6 -29    4.02    0.97
  -1   6  29    4.68    0.84
   1  -6  28    5.78    1.10
  -1   6  28    4.55    0.93
  -1   6  28    4.54    0.90
   1  -6  28    5.44    0.97
   1  -6  28    4.78    0.99
  -1   6  28    4.74    0.84
   1   6 -28    3.28    1.03
  -1   6  28    3.56    0.76
  -1   6  28    3.38    0.80
   1   6 -28    4.70    1.08
   1   6 -28    3.61    0.96
   1  -6  28    5.13    0.98
   1  -6  27   35.21    2.43
   1  -6  27   33.67    2.47
  -1   6  27   35.64    2.34
   1  -6  27   34.89    2.61
   1   6 -27   40.82    2.80
   1  -6  27   37.86    2.43
  -1   6  27   38.44    2.30
   1   6 -27   37.01    2.74
   1   6 -27   38.69    2.68
  -1   6  27   31.64    2.23
   1  -6  27   36.30    2.55
  -1   6  27   36.63    2.44
  -1   6  27   40.19    2.52
  -1   6  26    7.72    1.19
  -1   6  26    8.21    1.21
   1  -6  26    7.43    1.13
   1  -6  26    6.92    1.33
  -1   6  26    7.35    1.15
   1  -6  26    7.83    1.30
   1   6 -26    7.11    1.36
  -1   6  26    7.74    1.06
   1  -6  26    7.37    1.20
   1   6 -26    6.41    1.25
  -1   6  26    6.99    1.11
   1   6 -26    7.76    1.38
  -1   6  25   28.35    2.21
  -1   6  25   33.37    2.40
  -1   6  25   28.89    2.39
  -1   6  25   28.88    2.26
   1  -6  25   27.58    2.38
   1  -6  25   24.92    2.37
   1   6 -25   29.87    2.56
   1  -6  25   26.97    2.14
  -1   6  25   27.26    1.99
  -1   6  25   26.22    2.06
   1   6 -25   30.97    2.64
   1   6 -25   31.43    2.59
   1  -6  25   29.13    2.24
   1   6 -24    8.45    1.60
  -1   6  24    8.33    1.20
   1   6 -24   11.11    1.73
  -1   6  24    9.23    1.21
   1  -6  24    8.60    1.27
   1   6 -24    7.46    1.52
  -1   6  24    8.33    1.35
   1  -6  24    7.57    1.25
  -1   6  24    7.65    1.26
  -1   6  24   10.03    1.37
  -1   6  24    8.01    1.40
   1  -6  24    7.77    1.47
  -1   6  24    9.96    1.41
  -1   6  24    9.33    1.06
   1  -6  24    9.76    1.69
  -1   6  23    8.71    1.27
   1   6 -23   11.69    1.83
   1   6 -23    9.58    1.74
  -1   6  23    8.30    1.35
  -1   6  23    9.26    1.21
   1   6 -23    7.55    1.56
  -1   6  23    8.61    1.38
   1  -6  23    8.49    1.34
  -1   6  23   11.17    1.46
  -1   6  23   10.85    1.48
  -1   6  23    6.75    1.32
  -1   6  23   10.87    1.58
   1  -6  23    7.20    1.56
   1  -6  23    7.68    1.24
   1  -6  23    7.57    1.54
   1  -6  22    5.31    1.09
   1   6 -22    6.48    1.48
   1   6 -22    4.94    1.37
  -1   6  22    4.46    1.01
  -1   6  22    3.70    0.89
  -1   6  22    6.43    1.22
   1   6 -22    2.19    1.18
  -1   6  22    4.97    1.21
   1  -6  22    4.32    1.07
   1   6 -22    5.16    1.33
  -1   6  22    4.67    1.10
  -1   6  22    4.13    1.07
  -1   6  22    3.92    1.11
  -1   6  22    4.29    1.21
   1  -6  22    3.90    1.30
   1  -6  22    7.40    2.70
   1  -6  22    5.10    1.40
   1  -6  22    5.03    2.07
   1  -6  22    5.15    2.24
   1  -6  21   25.11    2.66
   1  -6  21   34.79    4.88
   1  -6  21   25.35    4.35
   1  -6  21   33.85    2.52
   1   6 -21   35.32    3.01
  -1   6  21   27.90    2.37
  -1   6  21   32.55    2.52
  -1   6  21   25.63    2.48
   1  -6  21   25.28    2.74
  -1   6  21   30.62    2.70
   1   6 -21   28.43    2.75
  -1   6  21   29.99    2.22
  -1   6  21   36.50    2.70
   1  -6  21   32.84    2.44
   1  -6  21   34.83    5.57
  -1   6  21   33.42    2.37
   1   6 -21   31.11    2.93
   1   6 -21   28.61    2.85
   1   6 -20   19.41    2.40
   1   6 -20   21.40    2.55
  -1   6  20   21.53    1.94
  -1   6  20   23.88    1.92
  -1   6  20   23.68    2.24
   1  -6  20   24.39    2.13
   1   6 -20   20.30    2.30
  -1   6  20   22.73    1.99
   1  -6  20   22.94    2.06
   1   6 -20   26.27    2.70
  -1   6  20   19.05    1.94
  -1   6  20   21.37    2.03
  -1   6  20   22.07    2.19
  -1   6  20   19.33    2.23
   1  -6  20   15.78    2.14
   1  -6  20   21.62    2.50
   1  -6  20   19.54    4.23
   1  -6  20   24.01    4.23
   1  -6  20   23.47    4.03
   1  -6  20   17.85    2.22
   1   6 -19   45.08    3.59
  -1   6  19   48.56    3.03
   1   6 -19   33.45    3.23
  -1   6  19   49.66    2.96
  -1   6  19   46.91    3.26
   1  -6  19   48.66    3.14
   1   6 -19   46.63    3.46
  -1   6  19   48.27    3.00
   1  -6  19   44.93    3.06
  -1   6  19   44.22    2.98
  -1   6  19   46.14    3.06
  -1   6  19   47.83    3.28
   1  -6  19   41.98    3.49
  -1   6  19   42.59    3.31
   1  -6  19   39.13    3.36
   1  -6  19   46.77    6.49
   1  -6  19   45.11    5.97
   1  -6  19   55.64    6.14
   1  -6  19   43.70    3.43
   1   6 -18    8.53    1.75
  -1   6  18   11.30    1.48
   1  -6  18   13.44    1.62
  -1   6  18    9.64    1.53
   1   6 -18   10.84    1.70
  -1   6  18   12.00    1.51
   1  -6  18   10.77    1.50
  -1   6  18   11.92    1.58
  -1   6  18   10.18    1.39
  -1   6  18   11.77    1.61
   1  -6  18    9.82    1.70
  -1   6  18   11.73    1.78
   1  -6  18   14.58    3.96
  -1   6  18    6.72    2.48
   1  -6  18   16.67    3.51
   1  -6  18   15.47    3.68
   1  -6  18   10.94    1.76
  -1   6  17   44.99    2.91
   1   6 -17   37.99    3.38
  -1   6  17   34.79    2.89
   1  -6  17   41.38    2.90
   1   6 -17   43.06    3.19
  -1   6  17   41.19    2.78
   1  -6  17   46.40    3.07
  -1   6  17   43.43    2.78
  -1   6  17   42.43    2.98
  -1   6  17   43.65    3.05
   1  -6  17   40.91    3.21
  -1   6  17   43.12    3.22
  -1   6  17   27.00    4.64
   1  -6  17   38.96    5.82
   1  -6  17   38.19    5.43
   1  -6  17   44.16    3.30
   1  -6  16    1.85    0.84
  -1   6  16    2.21    0.90
   1   6 -16    1.31    1.07
  -1   6  16    2.06    0.98
   1   6 -16    2.65    1.08
  -1   6  16    1.93    0.82
  -1   6  16    1.02    1.16
   1  -6  16    1.43    0.91
  -1   6  16    1.61    0.67
  -1   6  16    2.61    0.94
   1  -6  16    1.67    1.01
  -1   6  16    1.74    1.01
   1  -6  16    0.84    1.90
   1  -6  16    2.80    1.95
   1  -6  16    1.99    0.99
  -1   6  16    1.80    1.77
  -1   6  15  130.88    6.26
   1   6 -15  117.19    5.89
   1  -6  15  144.61    6.34
   1   6 -15  115.44    6.46
  -1   6  15  112.89    9.53
  -1   6  15  127.43    5.99
   1  -6  15  137.81    6.35
  -1   6  15  140.70    6.44
   1   6 -15  126.73    6.70
  -1   6  15  132.06    6.09
  -1   6  15  108.32    5.91
   1  -6  15  113.68    5.82
   1   6 -15  131.96    6.25
   1  -6  15  137.36   11.31
   1  -6  15  135.46   10.37
   1  -6  15  146.26    6.47
   1   6 -14   11.97    1.58
  -1   6  14   10.70    1.62
   1  -6  14   12.27    1.65
   1   6 -14   11.12    1.80
   1   6 -14   10.69    1.47
  -1   6  14   12.34    1.66
  -1   6  14    8.34    2.80
   1  -6  14   11.82    1.55
  -1   6  14   15.10    1.84
   1   6 -14    9.28    1.53
   1   6 -14   12.75    1.93
  -1   6  14   10.28    1.45
  -1   6  14   11.88    1.57
   1  -6  14    7.87    1.31
   1  -6  14   14.43    3.53
   1  -6  14   11.22    3.65
   1   6 -13  112.51    5.35
  -1   6  13   96.12    5.64
  -1   6  13  106.44    5.33
   1  -6  13  126.68    5.71
   1   6 -13  114.56    5.76
   1   6 -13  106.35    5.22
  -1   6  13  108.14    5.48
  -1  -6 -13   94.48    8.11
  -1   6  13  105.93    8.93
   1   6 -13  102.97    5.52
   1  -6  13  110.15    5.32
  -1   6  13  121.09    5.57
   1   6 -13  109.60    5.57
   1  -6  13   78.74    4.81
  -1   6  13  109.34    5.18
  -1   6  13  110.32    5.32
  -1   6  13  114.95    5.17
   1  -6  13  120.16    9.74
  -1   6  12    0.11    0.91
   1   6 -12    0.30    0.74
  -1   6  12   -0.61    1.08
   1   6 -12    0.22    0.70
   1  -6  12   -0.09    0.76
  -1   6  12    0.18    0.93
  -1   6  12    0.97    1.64
   1  -6  12    1.04    0.76
   1  -6  12    0.13    0.55
   1   6 -12    0.10    0.88
  -1   6  12    0.56    0.79
   1   6 -12    0.26    0.77
  -1   6  12    1.03    0.78
  -1   6  12   -0.07    0.59
  -1   6  12    0.46    0.71
   1  -6  12    0.73    1.59
   1   6 -11   96.12    4.70
  -1   6  11   77.49    5.22
   1   6 -11   96.13    4.83
  -1   6  11   92.52    4.55
  -1   6  11   89.56    4.64
   1  -6  11  107.44    5.18
   1   6 -11   97.60    4.67
  -1   6  11   96.66    5.10
  -1   6  11   89.20    7.75
  -1   6  11   94.91    4.76
   1  -6  11   94.10    4.65
   1   6 -11   90.76    5.24
   1  -6  11   91.28    4.37
  -1   6  11   91.81    4.62
  -1   6  11   93.87    4.54
   1   6 -11   81.61    4.48
   1  -6  11   90.35    8.44
  -1   6  10    9.90    1.92
   1   6 -10   10.40    1.36
   1   6 -10    9.74    1.39
   1   6 -10   10.28    1.50
   1  -6  10   10.62    1.20
  -1   6  10    8.87    1.12
  -1   6  10    9.80    1.25
  -1   6  10    7.88    1.30
   1  -6  10   10.86    1.55
   1   6 -10    9.32    1.31
  -1   6  10   10.81    1.71
  -1   6  10   12.45    3.00
   1   6 -10    7.60    1.67
  -1   6  10   10.42    1.39
   1  -6  10    9.22    1.14
  -1   6  10    8.98    1.25
   1   6 -10    7.99    1.27
  -1   6  10   10.63    1.34
   1  -6  10    8.90    2.82
   1  -6  10    6.02    2.80
  -1  -6 -10   10.21    2.14
   1   6  -9  208.60    8.24
  -1   6   9  216.26    9.75
   1   6  -9  207.52    8.48
   1   6  -9  200.83    8.26
   1  -6   9  196.55    7.76
  -1   6   9  190.81    7.85
  -1   6   9  197.39    8.04
  -1   6   9  199.32    8.17
   1   6  -9  205.38    8.14
  -1   6   9  238.64    9.23
  -1   6   9  206.64   12.22
   1  -6   9  196.26    7.82
   1   6  -9  220.69    9.56
   1   6  -9  147.13    7.91
  -1   6   9  213.10    8.10
  -1   6   9  201.29    8.07
   1  -6   9  159.10   13.35
   1  -6   9  179.42   12.38
  -1  -6  -9  195.27   10.55
   1   6  -8   42.22    2.69
  -1   6   8   42.46    3.84
   1   6  -8   40.06    2.76
   1   6  -8   35.68    2.55
   1  -6   8   43.36    2.42
  -1   6   8   38.96    2.53
  -1   6   8   38.83    2.41
  -1   6   8   39.13    2.60
   1   6  -8   37.88    2.52
  -1   6   8   43.28    3.30
  -1   6   8   39.45    4.76
   1   6  -8   44.19    3.71
   1  -6   8   39.06    2.38
  -1   6   8   40.94    2.54
   1   6  -8   33.72    2.62
  -1   6   8   43.45    2.57
   1  -6   8   26.99    5.14
   1  -6   8   32.33    4.78
   1   6  -7  156.92    6.87
   1   6  -7  154.34    6.70
   1  -6   7  151.65    6.31
  -1   6   7  150.98    6.43
  -1   6   7  147.79    6.56
   1  -6   7  135.73   10.14
   1  -6   7  164.54  199.99
  -1  -6  -7  172.81    9.57
   1   6  -7  155.33    6.60
  -1   6   7  189.16    7.98
  -1   6   7  161.67   10.25
   1   6  -7  177.46    8.54
   1  -6   7  156.76    6.40
  -1   6   7  160.80    6.53
   1   6  -7  147.44    6.86
  -1   6   7  158.91    6.57
  -1   6   7  182.33    8.99
   1   6  -7  157.98    6.73
   1   6  -6   40.11    2.79
   1   6  -6   47.58    2.99
   1  -6   6   49.05    2.68
  -1   6   6   55.42    2.88
   1  -6   6   55.10    6.86
  -1  -6  -6   47.83    4.44
  -1  -6  -6   55.72    5.02
   1  -6   6   51.39    5.52
   1   6  -6   49.09    2.88
   1   6  -6   45.88    3.23
  -1   6   6   57.32    3.95
  -1   6   6   55.02    5.33
  -1   6   6   44.02    3.77
   1   6  -6   57.94    4.53
   1  -6   6   51.00    2.75
  -1   6   6   47.38    2.74
  -1   6   6   51.25    2.90
   1   6  -6   52.21    3.19
   1   6  -6   50.49    3.00
  -1   6   6   53.39    3.00
  -1   6   6   67.62    5.04
   1   6  -5  161.43    6.86
   1  -6   5  162.52    6.53
  -1   6   5  158.52    6.65
   1  -6   5  175.65   12.19
  -1  -6  -5  158.00    9.22
   1  -6   5  178.87   10.45
   1   6  -5  158.67    6.74
  -1   6   5  198.12    8.36
   1   6  -5  158.88    7.38
  -1   6   5  151.15    9.81
  -1   6   5  157.61    8.30
   1   6  -5  187.07    9.27
   1   6  -5  173.69    7.22
  -1   6   5  159.28    6.57
  -1   6   5  154.24    6.66
   1   6  -5  159.99    6.87
  -1   6   5  201.28    9.91
  -1   6   5  162.63    6.88
  -1   6   4   47.30    4.54
   1   6  -4   34.56    2.34
  -1   6   4   36.74    2.37
   1   6  -4   29.28    2.16
   1  -6   4   32.79    2.06
   1   6  -4   28.28    2.21
   1   6  -4   30.82    2.17
  -1   6   4   38.21    3.24
   1   6  -4   31.04    2.58
  -1   6   4   35.93    4.22
   1   6  -4   37.08    3.88
  -1   6   4   35.55    3.59
  -1   6   4   34.62    2.20
  -1   6   4   28.64    1.98
   1   6  -4   36.05    2.49
  -1   6   4   30.87    2.13
   1  -6   4   36.54    5.16
  -1  -6  -4   26.69    3.61
   1  -6   4   36.14    4.03
   1   6  -3  197.15    7.97
   1   6  -3  191.25    7.74
   1   6  -3  198.76    8.60
  -1   6   3  213.42    9.26
  -1   6   3  176.74    7.45
   1   6  -3  211.53    8.20
   1   6  -3  189.99    7.79
  -1   6   3  181.52    7.66
   1   6  -3  222.26   10.72
  -1   6   3  193.47    7.75
   1   6  -3  199.36    7.97
  -1   6   3  203.87    7.98
   1  -6   3  209.21   12.76
  -1  -6  -3  202.28   10.95
   1  -6   3  191.12   10.31
  -1   6   3  179.70   10.88
   1   6  -2    7.89    1.14
   1   6  -2    8.28    1.15
  -1   6   2   11.98    2.54
   1   6  -2    7.56    0.98
   1   6  -2    6.76    2.15
  -1   6   2    9.28    1.17
  -1   6   2    7.19    1.23
   1   6  -2    9.05    1.29
   1   6  -2    8.17    1.15
   1   6  -2    8.56    1.24
  -1   6   2    9.91    1.19
  -1  -6  -2    5.36    1.93
   1  -6   2    8.68    2.59
  -1  -6  -2    8.59    2.23
   1   6  -1  186.97    7.91
  -1   6   1  197.46    7.82
  -1   6   1  185.49    7.77
   1   6  -1  207.28    8.15
   1   6  -1  193.04    7.91
  -1   6   1  184.41   10.14
   1   6  -1  181.49   10.16
  -1   6   1  211.38    7.97
  -1   6   1  222.64   11.65
  -1   6   1  211.78    8.13
   1   6  -1  199.02    8.03
   1  -6   1  192.01   11.90
  -1  -6  -1  209.86   12.19
   1   6  -1  192.12    7.82
   1   6   0    6.60    1.44
  -1   6   0    8.35    2.85
  -1   6   0    6.91    1.04
   1   6   0    5.35    1.01
   1   6   0    6.57    1.10
  -1   6   0    6.23    2.15
   1   6   0    6.25    2.13
   1   6   0    4.07    0.88
  -1   6   0    4.85    0.92
  -1   6   0    5.58    1.09
   1   6   0    5.17    1.07
  -1   6   0    8.11    2.75
   1  -6   0    6.64    2.16
  -1  -6   0    8.34    2.67
   1   6   0    4.79    0.95
   1   6   1  221.07    9.24
   1   6   1  204.01    8.10
  -1   6  -1  152.67   12.12
   1   6   1  200.34    7.98
  -1   6  -1  165.05   10.01
  -1   6  -1  205.07    7.93
   1   6   1  196.66    8.00
   1   6   1  195.69    8.05
  -1   6  -1  215.97   11.52
  -1   6  -1  206.98    8.15
   1  -6  -1  194.69   11.85
  -1  -6   1  231.01   14.06
   1  -6  -1  191.81   11.45
   1   6   1  192.63    7.91
   1   6   2    7.87    1.61
  -1   6  -2    8.56    3.03
   1   6   2    9.34    1.19
   1   6   2    8.59    1.22
  -1   6  -2    9.00    2.40
   1   6   2    9.46    1.41
  -1   6  -2    7.27    1.13
   1   6   2    7.55    1.12
   1   6   2    7.21    1.17
  -1   6  -2    8.82    1.28
  -1   6  -2   13.26    2.86
   1  -6  -2    9.99    2.49
  -1  -6   2   12.39    3.64
   1  -6  -2    9.44    2.47
   1   6   2    7.86    1.19
   1   6   3  201.48    9.00
   1   6   3  188.70    7.69
   1   6   3  180.42    7.69
  -1   6  -3  178.38    7.67
  -1   6  -3  209.84   13.87
   1   6   3  195.92    9.76
  -1   6  -3  211.32   10.48
   1   6   3  207.27    8.26
   1   6   3  180.96    7.68
  -1   6  -3  188.06    7.60
  -1   6  -3  237.40   11.29
  -1   6  -3  198.31    7.85
   1   6   3  193.94    7.81
   1  -6  -3  186.75   10.95
  -1  -6   3  185.29   13.66
   1  -6  -3  204.30   11.80
   1   6   3  180.36    7.67
   1   6   4   30.99    2.36
   1   6   4   27.65    2.78
   1   6   4   35.26    2.28
  -1   6  -4   30.38    2.24
  -1   6  -4   31.82    5.28
   1   6   4   34.30    2.54
   1   6   4   34.79    3.49
  -1   6  -4   34.58    3.79
  -1   6  -4   30.53    2.11
   1   6   4   28.65    2.16
  -1   6  -4   35.20    2.38
  -1   6  -4   40.87    4.13
   1   6   4   33.95    2.31
  -1  -6   4   29.91    5.42
   1  -6  -4   36.57    4.55
   1   6   4   28.69    2.19
  -1   6  -5  165.55    7.04
  -1   6  -5  186.46   12.90
   1   6   5  163.97    6.89
   1   6   5  173.32    7.07
   1   6   5  151.68    7.90
   1   6   5  165.17    7.30
   1   6   5  157.21    6.56
   1   6   5  162.73    8.35
   1   6   5  172.65    7.34
  -1   6  -5  191.06    9.30
  -1  -6   5  174.63   13.42
   1  -6  -5  175.65   10.98
  -1   6  -5  159.22    6.75
   1   6   5  161.78    6.93
  -1  -6   5  147.49   11.15
  -1   6  -5  171.59    7.03
  -1   6  -5  203.41    9.71
   1   6   5  168.48    6.97
  -1   6  -6   63.26    4.67
  -1   6  -6   50.15    2.89
   1   6   6   48.80    2.84
  -1  -6   6   59.12    7.61
   1  -6  -6   53.20    5.58
   1   6   6   34.39    3.22
   1   6   6   36.28    2.91
   1   6   6   44.61    2.51
   1   6   6   48.48    3.76
   1   6   6   43.76    3.01
  -1   6  -6   51.91    4.25
   1   6   6   40.40    2.45
   1   6   6   41.96    2.71
  -1   6  -6   42.29    2.59
  -1  -6   6   42.95    5.87
   1   6   6   48.45    2.80
  -1   6  -6   60.43    6.94
  -1   6  -6   52.94    3.03
   1   6   7  139.96    6.15
  -1   6  -7  165.93    8.18
  -1   6  -7  150.98    6.33
  -1  -6   7  177.32   13.24
   1  -6  -7  153.95   10.10
   1   6   7  110.88    6.41
   1   6   7  138.52    5.84
   1   6   7  144.81    7.28
   1   6   7  145.06    5.93
   1   6   7  139.45    7.23
  -1   6  -7  151.61    7.77
   1   6   7  143.88    6.57
  -1   6  -7  139.37    6.05
   1   6   7  144.84    6.02
   1   6   7  149.37    6.33
  -1  -6   7  158.05   11.74
  -1   6  -7  174.21   12.25
  -1   6  -7  148.73    6.49
   1   6   7  156.05    6.39
   1   6   7  144.86    6.23
   1   6   8   41.87    2.61
  -1   6  -8   43.65    2.71
  -1   6  -8   47.48    3.80
  -1   6  -8   36.03    2.41
   1   6   8   40.25    2.66
   1   6   8   35.94    2.43
   1  -6  -8   37.80    4.85
   1  -6  -8   38.75    4.69
  -1  -6   8   52.50    7.03
   1   6   8   38.08    2.31
   1   6   8   33.36    2.90
   1   6   8   45.03    3.40
   1   6   8   39.27    2.35
   1   6   8   38.01    3.23
  -1   6  -8   36.88    3.40
   1   6   8   40.12    2.83
  -1  -6   8   49.93    6.41
  -1   6  -8   47.69    6.28
  -1   6  -8   44.24    2.87
   1   6   8   48.09    2.75
   1   6   9  194.40    7.73
   1   6   9  188.54    7.83
  -1  -6   9  255.17   15.67
   1  -6  -9  198.47   11.81
   1  -6  -9  194.71   11.63
   1   6   9  181.51    8.35
   1   6   9  179.72    7.37
   1   6   9  211.42    8.84
  -1  -6   9  214.00   14.04
   1   6   9  176.69    8.45
   1   6   9  162.83    7.88
  -1   6  -9  191.43    9.08
  -1   6  -9  186.60    7.80
   1   6   9  181.53    7.63
  -1   6  -9  196.17    8.00
   1   6   9  188.04    7.75
  -1   6  -9  185.56    8.01
  -1   6  -9  244.02   14.28
   1   6  10   10.04    1.33
   1   6  10   10.58    1.38
   1   6  10    9.11    1.34
  -1  -6  10   10.88    1.34
   1  -6 -10   12.36    2.83
  -1  -6  10   13.80    3.77
   1  -6 -10    9.22    2.43
   1   6  10   11.46    1.70
   1   6  10    9.52    1.15
   1   6  10   13.07    1.82
  -1  -6  10   13.41    3.63
   1   6  10    9.03    1.61
  -1  -6  10    8.71    1.20
   1   6  10    9.12    1.43
  -1   6 -10   10.30    1.86
  -1   6 -10   10.60    1.37
   1   6  10   10.70    1.32
  -1   6 -10   10.63    1.48
  -1   6 -10   10.33    3.12
   1   6  10   10.39    1.32
  -1   6 -10   12.13    1.58
   1   6  11   79.37    4.13
   1   6  11   81.22    4.25
   1   6  11   90.74    4.49
  -1  -6  11  106.69    9.54
   1  -6 -11   87.85    7.27
  -1  -6  11   87.61    4.35
   1   6  11   94.74    4.84
   1   6  11   84.27    4.02
   1   6  11   91.60    4.87
  -1  -6  11   93.68    8.86
  -1  -6  11   75.46    4.06
   1   6  11   71.33    4.50
   1   6  11   67.63    4.28
  -1   6 -11   84.32    4.31
  -1   6 -11   80.28    4.98
   1   6  11   84.47    4.20
  -1   6 -11   88.87    4.59
  -1   6 -11   94.38    8.54
  -1   6 -11   71.10    4.26
   1   6  11   86.08    4.29
   1   6  12    0.14    0.63
   1   6  12   -0.20    0.86
   1   6  12    0.41    0.73
  -1  -6  12    0.62    0.76
  -1  -6  12   -0.40    1.91
   1  -6 -12   -0.28    1.04
   1  -6 -12    0.57    1.34
   1   6  12   -0.17    0.78
   1   6  12   -0.09    0.90
   1   6  12    0.06    0.52
  -1  -6  12    0.40    1.72
   1   6  12   -0.38    0.94
   1   6  12    0.44    0.83
  -1  -6  12   -0.36    0.60
  -1   6 -12    0.22    0.68
  -1   6 -12    0.44    0.88
   1   6  12    0.07    0.59
  -1   6 -12   -0.09    0.80
  -1   6 -12    0.36    1.76
   1   6  12    0.87    0.76
  -1   6 -12    0.57    0.77
  -1   6 -13  104.61    5.16
   1   6  13   94.68    4.66
  -1   6 -13   97.74    5.31
  -1   6 -13   96.90    4.80
   1   6  13   91.35    4.59
   1   6  13   97.21    5.04
  -1  -6  13  110.15    9.49
   1  -6 -13   90.96    7.73
   1  -6 -13   91.75    7.62
  -1  -6  13   96.03    4.87
   1   6  13  103.92    4.91
   1   6  13   94.93    4.52
   1   6  13  102.98    5.18
   1   6  13  109.00    5.17
   1   6  13   85.54    4.87
   1   6  13   66.69    4.55
  -1  -6  13   75.89    4.44
  -1  -6  13  108.14    9.46
  -1   6 -13   79.55    4.59
   1   6  13   99.96    4.83
   1   6  14    8.25    1.31
   1   6  14    7.22    1.45
  -1  -6  14   10.68    3.22
  -1  -6  14   11.03    1.55
   1  -6 -14    6.89    2.28
   1  -6 -14    9.20    2.66
   1   6  14   11.10    1.59
   1   6  14    9.89    1.32
  -1  -6  14   13.37    3.38
   1   6  14    8.80    1.49
  -1  -6  14    6.92    1.27
   1   6  14    8.24    1.46
  -1   6 -14    9.22    1.42
   1   6  14    9.85    1.38
  -1   6 -14   10.80    1.67
  -1   6 -14    9.11    1.36
   1   6  14   12.02    1.55
  -1   6 -15  126.33    6.21
   1   6  15  119.74    5.75
   1   6  15  126.92   10.22
  -1   6 -15  130.05    5.96
   1   6  15  115.13    5.58
   1   6  15   97.26    5.77
   1  -6 -15   98.30    8.47
  -1  -6  15  133.93   10.36
   1  -6 -15  126.89    9.56
  -1  -6  15  107.72    5.77
   1   6  15  123.94    5.96
   1   6  15  118.09    5.58
   1   6  15  127.83    5.58
   1   6  15  109.05    5.74
  -1  -6  15  127.06    6.33
  -1  -6  15  129.85   10.35
   1   6  15  127.52    5.92
  -1   6 -15  117.54    5.62
  -1   6 -16    2.22    1.05
   1   6  16    2.00    1.89
  -1   6 -16    2.07    0.99
   1   6  16    0.42    0.99
   1   6  16    0.54    0.88
  -1  -6  16    2.53    1.07
   1  -6 -16    0.97    1.47
  -1  -6  16    1.45    1.85
   1  -6 -16    0.68    1.49
   1   6  16    2.64    0.99
   1   6  16    1.89    0.80
   1   6  16    2.66    0.87
  -1  -6  16    1.11    1.11
  -1  -6  16    1.48    1.75
  -1   6 -16    1.97    0.81
  -1   6 -17   30.26    2.85
   1   6  17   27.02    4.96
  -1   6 -17   36.12    2.81
   1   6  17   30.34    2.52
   1   6  17   28.38    2.71
  -1  -6  17   26.91    2.55
  -1  -6  17   33.46    5.03
   1  -6 -17   37.25    5.24
   1   6  17   31.61    2.55
  -1  -6  17   35.90    2.34
   1   6  17   33.66    2.46
  -1  -6  17   27.66    2.76
  -1  -6  17   37.89    5.38
  -1   6 -17   36.20    2.43
  -1   6 -18   10.52    1.79
   1   6  18    8.95    2.98
  -1   6 -18   13.36    1.81
   1   6  18   10.74    1.78
   1   6  18   18.55    2.08
  -1  -6  18   12.56    3.26
  -1  -6  18    9.42    1.59
   1  -6 -18   11.05    3.10
   1   6  18   11.30    1.60
   1   6  18   10.38    1.40
  -1  -6  18   11.87    1.34
  -1  -6  18    9.89    1.83
   1   6  18   10.53    1.64
  -1  -6  18   11.09    1.91
  -1  -6  18   10.39    3.00
   1  -6 -18    6.32    2.68
  -1   6 -18   12.97    1.39
  -1   6 -19   30.15    3.02
  -1  -6  19   44.61    2.91
   1   6  19   37.43    5.97
  -1   6 -19   43.84    3.26
   1   6  19   48.12    3.44
   1  -6 -19   35.23    5.37
  -1  -6  19   42.89    5.93
  -1  -6  19   45.54    3.30
   1   6  19   37.62    2.96
  -1  -6  19   42.01    2.59
   1   6  19   37.20    2.75
  -1  -6  19   39.25    3.31
   1   6  19   44.94    3.19
  -1  -6  19   38.39    3.33
   1  -6 -19   36.79    6.14
  -1  -6  19   43.25    5.65
  -1   6 -19   42.38    2.57
  -1   6 -20   20.12    2.35
  -1  -6  20   25.95    2.11
   1   6  20   25.68    4.99
  -1   6 -20   22.15    2.40
   1   6  20   23.36    2.42
  -1  -6  20   25.63    2.44
  -1  -6  20   28.16    4.61
   1   6  20   19.62    2.17
   1   6  20   23.31    2.09
   1   6  20   22.05    2.52
   1   6  20   21.77    2.06
  -1  -6  20   21.98    1.81
  -1  -6  20   27.43    2.73
   1   6  20   25.76    2.34
  -1  -6  20   27.88    2.73
   1  -6 -20   16.09    4.19
  -1  -6  20   20.91    4.03
  -1   6 -20   22.54    1.73
   1   6  21   31.42    2.69
  -1   6 -21   24.76    2.52
   1   6  21   23.47    2.40
   1   6  21   29.92    2.31
   1   6  21   27.42    2.75
   1   6  21   24.23    2.17
  -1  -6  21   27.60    2.01
   1   6  21   32.76    2.60
  -1  -6  21   28.68    2.82
  -1  -6  21   33.46    2.92
  -1   6 -21   27.02    2.67
   1   6  21   26.40    2.08
  -1  -6  21   31.44    2.36
   1  -6 -21   30.57    5.49
  -1  -6  21   27.71    4.51
  -1  -6  21   32.74    4.86
  -1  -6  21   28.93    4.60
  -1  -6  22    6.09    2.39
  -1  -6  22    3.00    1.91
  -1   6 -22    1.88    1.13
   1   6  22    3.54    0.94
   1   6  22    3.81    1.21
   1   6  22    2.23    1.19
   1   6  22    4.15    0.99
  -1  -6  22    3.49    0.81
  -1  -6  22    4.25    1.29
  -1  -6  22    3.26    1.21
  -1  -6  22    6.58    1.51
   1   6  22    3.92    1.15
  -1  -6  22    3.44    0.95
  -1   6 -22    2.70    1.14
   1  -6 -22    1.83    1.90
  -1  -6  22    2.70    1.93
   1   6  23    9.70    1.70
  -1  -6  23    7.61    1.04
   1   6  23    9.43    1.32
  -1  -6  23    8.29    1.63
  -1  -6  23   10.40    1.66
  -1  -6  23    6.16    1.48
   1   6  23    7.28    1.38
  -1   6 -23    6.55    1.46
  -1  -6  23    9.22    1.30
   1   6  23    7.50    1.20
   1   6  23    8.16    1.48
  -1   6 -23    7.35    1.48
  -1   6 -24    6.79    1.43
  -1  -6  24    7.95    1.35
   1   6  24    4.72    1.27
   1   6  24    5.52    1.08
   1   6  24    7.34    1.16
   1   6  24    8.38    1.55
  -1  -6  24    7.66    1.01
  -1  -6  24    9.07    1.57
  -1  -6  24    6.79    1.44
   1   6  24    7.55    1.29
  -1  -6  24    6.88    1.49
  -1  -6  24    7.56    1.23
  -1   6 -24    6.59    1.40
  -1  -6  25   25.29    2.22
   1   6  25   20.96    1.93
   1   6  25   25.45    2.32
  -1  -6  25   22.28    1.71
   1   6  25   26.21    2.00
  -1  -6  25   26.42    2.39
  -1  -6  25   25.72    2.41
   1   6  25   25.39    2.17
  -1  -6  25   24.82    2.02
   1  -6 -25   28.01    2.17
  -1   6 -25   24.94    2.37
  -1   6 -25   27.37    2.36
   1   6  26    6.75    1.20
  -1  -6  26    9.84    1.42
   1   6  26    6.24    1.10
   1   6  26    7.45    1.31
  -1  -6  26    5.83    1.06
  -1  -6  26    6.44    1.30
  -1  -6  26    5.27    1.26
   1  -6 -26    7.02    1.13
  -1   6 -26    7.56    1.33
  -1   6 -26    6.00    1.32
  -1  -6  27   37.45    2.57
   1   6  27   31.84    2.29
   1   6  27   36.66    2.61
  -1   6 -27   36.20    2.55
   1  -6 -27   37.95    2.44
  -1  -6  27   34.40    2.36
   1   6  27   33.77    2.44
  -1  -6  27   40.41    2.81
  -1  -6  27   36.03    2.65
  -1   6 -27   37.88    2.74
  -1  -6  28    5.90    1.08
   1   6  28    4.58    1.03
   1   6  28    3.61    0.87
  -1  -6  28    4.24    0.89
  -1  -6  28    3.62    0.98
  -1  -6  28    3.13    0.93
   1   6  28    3.66    0.90
   1  -6 -28    4.25    0.87
  -1   6 -28    4.16    0.97
  -1   6 -28    6.04    1.13
  -1  -6  29    2.37    0.83
   1   6  29    2.15    0.73
   1   6  29    2.51    0.80
  -1  -6  29    3.22    0.81
  -1  -6  29    1.61    0.76
  -1  -6  29    3.01    0.84
  -1   6 -29    2.75    0.90
   1  -6 -29    2.46    0.68
  -1   6 -29    2.64    0.78
   1   6  29    3.05    0.78
  -1  -6  30    5.33    0.91
  -1  -6  30    4.95    0.93
   1   6  30    4.93    0.90
   1   6  30    5.98    0.92
   1   6  30    5.36    0.92
   1  -6 -30    5.25    0.81
  -1   6 -30    5.57    1.01
  -1  -6  31    1.55    0.66
  -1  -6  31    1.09    0.58
  -1   6 -31    0.97    0.66
   1  -6 -31    1.39    0.51
   1   6  31    1.23    0.57
   1   6  31    1.04    0.56
   1   6  31    0.93    0.58
   1  -6 -32    2.22    0.57
  -1  -6  32    1.91    0.52
   1   6  32    1.95    0.59
   1   6  32    2.43    0.62
  -1   6 -32    2.07    0.66
   1   6  32    2.14    0.61
  -1  -6  32    1.93    0.62
   1  -6 -33    0.53    0.34
  -1  -6  33    0.32    0.37
  -1   6 -33    0.45    0.48
   1   6  33    0.27    0.40
   1   6  33    0.03    0.40
   1   6  33    0.46    0.43
  -1  -6  33    0.11    0.48
   1   6  34    4.14    0.60
  -1  -6  34    3.87    0.48
  -1  -6  34    4.17    0.60
  -1  -6  34    5.10    0.68
  -1   6 -34    5.17    0.66
   1   6  34    4.10    0.51
   1   6  34    4.71    0.60
  -1  -6  34    4.48    0.66
  -1   6 -34    5.05    0.62
   1   6  35    2.23    0.40
  -1  -6  35    1.64    0.40
  -1   6 -35    1.84    0.37
  -1   6 -35    2.30    0.43
  -1   6 -35    1.76    0.38
   1   6  35    2.08    0.41
  -1   7  32   58.77    2.52
   1  -7  32   60.29    2.66
   1  -7  32   65.10    2.76
   1  -7  31   30.73    1.75
   1  -7  31   31.40    1.70
  -1   7  31   32.84    1.70
   1   7 -30   57.62    2.73
  -1   7  30   52.78    2.51
   1  -7  30   51.80    2.54
  -1   7  30   50.77    2.54
   1  -7  30   51.44    2.53
   1   7 -29   69.31    3.42
   1   7 -29   80.94    3.57
   1  -7  29   66.32    3.37
  -1   7  29   75.85    3.31
   1  -7  29   73.45    3.38
  -1   7  29   69.78    3.29
   1  -7  29   66.12    3.23
   1  -7  28   35.38    2.12
   1  -7  28   35.13    2.24
   1  -7  28   36.01    2.32
  -1   7  28   36.77    2.16
   1  -7  28   35.59    2.21
   1   7 -28   40.93    2.41
  -1   7  28   35.09    2.14
   1   7 -28   35.36    2.30
   1  -7  27   81.65    3.94
   1  -7  27   83.75    4.12
  -1   7  27   87.02    3.96
   1  -7  27   85.81    4.28
   1   7 -27   88.83    4.32
   1   7 -27  101.54    4.52
  -1   7  27   82.75    4.03
  -1   7  27   86.34    4.01
   1  -7  27   92.19    4.21
  -1   7  26   58.53    3.06
   1  -7  26   60.35    3.24
   1   7 -26   62.42    3.47
   1   7 -26   56.66    3.38
   1  -7  26   56.01    3.36
   1  -7  26   50.93    3.15
  -1   7  26   57.55    3.07
  -1   7  26   54.56    3.06
   1  -7  26   55.28    3.00
   1  -7  25   31.16    2.21
   1  -7  25   38.73    2.53
  -1   7  25   33.66    2.30
  -1   7  25   36.90    2.58
  -1   7  25   37.01    2.42
   1  -7  25   34.90    2.68
   1  -7  25   32.71    2.50
   1  -7  25   35.58    2.69
[truncated: 1,587,000 more chars]
